# Supplementary material for: BosR and PlzA reciprocally regulate RpoS function to sustain Borrelia burgdorferi in ticks and mammals
Source: J Clin Invest. 2023 Mar 1;133(5):e166710. doi: 10.1172/JCI166710 (PMC9974103; doi:10.1172/JCI166710)
Supplement: Supplemental table 2 [file jci-133-166710-s114.xlsx]

## Sheet: TPMs
Supplemental Table 2. Transcripts per million (TPM) values for TBDCapSeq for WT and ∆rpoS within DMCs and fed nymphs.
Locus_tag (A)	Gene (A)	Product (A)	WT FedNym #1	WT FedNym #2	WT FedNym #3	∆rpoS FedNym #1	∆rpoS FedNym #2	∆rpoS FedNym #3	WT DMC #1	WT DMC #2	WT DMC #3	WT DMC #4	∆rpoS DMC #1	∆rpoS DMC #2	∆rpoS DMC #3	∆rpoS DMC #4	rpoScomp DMC #1	rpoScomp DMC #2	rpoScomp DMC #3	rpoScomp DMC #4
BB_0001	.	hypothetical protein	20.5095	10.2844	19.8429	15.3859	51.5124	12.5208	28.7908	24.6171	21.0069	36.1133	27.4297	31.9569	40.69	31.1107	31.4211	29.4589	37.6066	28.4967
BB_0002	.	beta-N-acetylhexosaminidase putative	127.769	139.648	188.456	234.081	227.5	212.885	132.087	146.995	102.768	163.702	106.483	111.301	127.036	107.861	126.207	116.56	139.698	151.224
BB_0004	femD	phosphoglucomutase	31.1227	32.5254	27.8361	33.7987	35.6522	40.5335	79.7328	83.2029	59.703	90.8665	60.2239	59.0156	80.7302	62.0488	81.0419	71.4246	80.3898	70.2217
BB_0005	.	tryptophan--tRNA ligase	185.015	185.014	223.117	197.385	213.972	243.677	372.974	366.141	286.784	457.151	325.209	298.41	376.722	293.584	375.369	328.666	406.142	389.395
BB_0006	.	membrane protein	703.47	452.891	588.162	504.241	593.491	756.312	361.058	348.569	308.27	404.834	371.075	353.493	447.561	393.723	370.635	384.567	395.558	422.633
BB_0007	.	hypothetical protein	964.775	757.096	936.455	1099.08	831.57	1187.93	339.399	312.264	261.475	358.085	395.612	408.308	458.363	425.561	350.365	384.922	350.069	358.181
BB_0008	.	hypothetical protein (cdaA)	37.1535	41.7442	28.6748	27.3615	50.1646	34.74	55.0952	71.2206	41.9517	77.2679	78.0472	59.2672	81.4935	65.443	65.8447	68.1749	69.1508	62.5872
BB_0009	.	hypothetical protein	10.9626	21.1994	22.6268	24.437	29.3697	13.3256	54.3623	64.2873	37.7682	73.8846	57.9202	45.5505	57.4014	55.1412	63.8763	53.5061	61.0041	57.4114
BB_0010	.	holo-acyl-carrier protein synthase	180.196	273.193	203.817	375.315	225.276	344.372	312.933	386.337	250.881	353.934	393.229	357.792	380.589	316.432	386.453	357.256	357.567	426.169
BB_0011	.	hypothetical protein	183.624	448.99	239.131	553.632	262.935	380.928	380.862	472.336	296.617	563.49	384.042	319.16	373.283	342.319	416.552	351.369	428.654	434.4
BB_0012	.	tRNA pseudouridine synthase A	29.7367	119.291	50.2946	97.3054	114.006	120.058	156.023	192.229	127.861	242.541	132.113	99.745	120.653	121.332	158.132	120.82	166.978	187.799
BB_0013	.	hypothetical protein	23.259	55.9078	36.8472	36.2091	66.1579	62.9755	113.098	146.374	82.708	172.859	74.2825	59.6504	68.5746	65.7511	120.029	74.0723	125.121	131.908
BB_0014	priA	primosomal protein N	31.4837	39.5472	40.1361	47.9517	78.5302	45.3452	89.289	106.995	66.6592	134.394	53.5569	44.6177	51.3964	55.5012	86.9234	59.5503	99.4473	110.917
BB_0015	.	uridine kinase	496.76	425.568	478.072	442.632	904.723	429.002	625.631	651.888	501.823	716.946	471.299	460.664	539.708	510.842	625.952	501.66	612.395	715.532
BB_0016	glpE	GlpE protein	894.426	504.487	750.527	715.21	872.803	775.301	998.078	1045.8	862.336	1061.88	1023.52	988.953	1232.09	1088.21	1001.69	1058.39	1025.48	1076.72
BB_0017	.	integral membrane protein	190.425	132.634	143.489	69.1918	103.038	73.2204	136.466	181.866	106.302	201.777	72.0718	66.7921	85.1892	75.7838	130.997	97.8662	119.886	136.674
BB_0018	.	ribosomal large subunit pseudouridine synthase D	96.7599	101.79	153.819	108.725	166.588	116.948	253.562	280.795	200.83	272.871	200.386	184.907	227.299	203.357	262.014	215.66	265.975	282.201
BB_0019	.	hypothetical protein	120.268	106.037	121.9	79.7895	184.516	169.687	424.695	464.818	277.392	438.629	377.173	360.515	468.861	351.573	412.811	386.244	424.521	434.332
BB_0020	.	diphosphate--fructose-6-phosphate 1-phosphotransferase	3246.67	1852.91	2530.45	2329.56	3063.2	3264.05	2565.77	2716.73	1856.65	2701.05	3362.08	3027.33	3879.27	3227.66	2775.81	3117.52	2546	2813.01
BB_0022	ruvB	Holliday junction DNA helicase RuvB	179.403	136.339	204.505	201.162	310.999	267.552	1102.93	1135.05	676.926	942.376	581.384	468.386	632.296	529.626	1085.76	682.011	816.76	1116.48
BB_0023	ruvA	Holliday junction DNA helicase RuvA	136.018	102.261	105.278	127.217	147.36	155.406	506.097	567.874	297.375	486.784	362.218	293.698	373.033	297.499	493.412	388.131	415.665	617.995
BB_0024	.	hypothetical protein	1301.48	3251.08	1893.33	4118.89	1516.01	2438.05	246.361	253.138	199.58	303.92	339.653	369.512	399.868	278.75	266.414	287.955	290.607	323.237
BB_0025	.	transcriptional regulator	620.107	696.681	723.136	756.614	944.119	831.789	520.085	563.245	426.937	588.653	592.156	558.64	673.451	559.379	571.556	611.042	542.797	529.704
BB_0026	.	bifunctional methylenetetrahydrofolate dehydrogenase/methenyltetrahydrofolate cyclohydrolase	633.077	540.839	563.525	520.354	774.065	582.003	535.256	577.046	464.269	574.114	694.303	625.551	758.981	669.965	627.717	646.542	565.165	605.07
BB_0027	.	hypothetical protein	495.411	592.349	621.78	686.881	600.494	708.834	515.61	349.907	409.565	425.217	866.414	745.191	961.279	832.434	604.624	802.851	590.14	703.195
BB_0028	.	hypothetical protein	477.772	660.101	530.599	806.646	589.363	722.909	165.321	139.257	133.627	162.671	459.22	423.459	485.084	416.245	190.303	365.885	223.893	216.902
BB_0029	.	hypothetical protein	13.6018	15.7398	20.4706	44.4596	47.121	32.1078	127.55	149.071	91.1115	190.789	61.4603	60.3055	83.9325	68.5356	129.812	76.9938	129.851	128.766
BB_0030	lepB-1	signal peptidase I	51.969	57.0197	69.5229	52.972	110.423	56.4027	181.047	220.334	137.127	236.812	117.914	105.612	146.098	116.869	187.951	146.142	176.839	208.457
BB_0031	lepB-2	signal peptidase I	203.652	315.605	278.165	295.283	342.384	286.197	257.151	301.655	208.516	297.815	289.877	268.45	327.058	243.817	288.383	286.926	268.976	308.737
BB_0032	.	hypothetical protein	111.197	167.105	131.651	268.477	109.866	209.437	79.4859	99.3806	56.2496	115.174	100.605	78.9387	115.164	101.079	92.5733	99.2195	102.45	106.923
BB_0033	.	SsrA-binding protein	69.7204	82.0555	76.6923	150.133	92.12	114.031	84.9249	111.301	58.6859	129.629	89.3417	71.2902	90.2597	71.1757	96.4295	80.8141	90.5337	124.411
BB_0034	p13	outer membrane protein P13	17694.5	9716.71	13394.8	15613.6	16070.1	14590.7	1277.42	1136.21	1294.91	1722.46	6850.18	5852.53	8124.19	5869.52	1858.37	5216.19	2412.43	2293.93
BB_0035	.	DNA topoisomerase IV subunit A	643.123	407.277	632.001	282.388	687.2	412.437	514.329	615.118	469.5	699.191	303.255	279.524	377.963	401.129	460.931	397.011	542.049	570.31
BB_0036	.	DNA topoisomerase IV subunit B	1387.79	940.612	1095.24	630.248	1364.44	800.081	668.307	789.779	600.946	914.564	422.587	366.134	518.739	538.065	615.639	554.988	672.33	736.344
BB_0037	plsC	1-acyl-sn-glycerol-3-phosphate acyltransferase	951.04	422.605	613.211	313.189	939.416	478.93	616.809	795.575	554.192	831.14	359.31	307.399	435.08	431.791	579.33	479.835	630.219	745.696
BB_0038	.	hypothetical protein	198.865	152.297	186.837	162.616	357.375	205.434	341.165	386.927	269.262	470.343	199.238	187.028	254.106	230.732	336.859	265	380.848	403.616
BB_0039	.	hypothetical protein	305.918	253.044	288.725	220.592	478.772	336.047	439.134	468.354	338.328	540.342	523.907	506.598	621.7	540.996	446.362	543.439	512.294	522.405
BB_0040	cheR-1	chemotaxis protein methyltransferase CheR-1	245.694	398.506	246.883	4.06512	5.97308	2.80689	115.315	162.159	71.9396	174.599	30.3724	30.5774	42.4567	25.6535	95.786	53.5847	91.5398	108.197
BB_0042	phoU	phosphate-specific transport system accessory protein PhoU	486.385	482.313	648.585	512.119	312.008	476.871	448.645	559.121	367.804	579.923	425.674	394.243	452.572	407.138	432.407	399.889	479.857	537.832
BB_0043	.	hypothetical protein	496.72	553.461	537.007	576.793	471.264	506.322	465.733	579.708	378.809	582.861	434.504	400.735	467.622	424.907	463.001	427.887	491.455	584.987
BB_0044	.	hypothetical protein	147.995	138.698	202.699	83.0232	101.275	121.358	277.294	361.433	215.661	369.049	242.963	216.986	265.044	208.611	285.975	244.144	273.204	370.567
BB_0045	.	P115 protein	80.1105	82.4026	115.857	17.3637	53.6348	27.7442	223.315	293.867	177.256	302.711	173.306	157.15	192.796	191.233	209.187	193.537	233.238	255.707
BB_0046	.	ribonuclease HII	44.3926	41.5116	54.3741	72.0837	102.527	65.6998	188.871	195.527	131.598	222.256	146.501	138.57	172.693	140.107	187.579	157.97	190.838	208.002
BB_0047	.	hypothetical protein	3684.42	2958.16	3543.49	5040.35	2670.04	4771.28	925.647	1219.5	762.079	1309.76	1072.61	1005.11	1158.71	997.709	1144.62	997.899	1100.5	1461.6
BB_0050	.	hypothetical protein	46.7901	80.5879	47.7258	60.1736	75.3936	70.1499	89.449	95.9654	72.643	112.381	134.802	132.803	158.738	118.269	111.721	123.665	102.362	110.663
BB_0051	.	integral membrane protein	29.8056	70.9524	55.8429	77.5746	85.5553	115.761	103.863	112.314	71.2779	124.171	120.32	131.726	140.876	125.021	118.061	120.873	117.767	102.252
BB_0052	spoU	spoU protein; tRNA (guanosine-2'-O-)-methyltransferase	150.924	347.052	257.666	329.239	348.566	382.927	200.166	273.228	156.46	260.739	296.385	283.145	338.959	261.893	230.237	252.588	232.446	271.346
BB_0053	ung	uracil-DNA glycosylase	90.719	142.333	137.237	119.01	336.242	148.755	240.026	228.584	207.583	299.356	194.21	187.027	236.363	204.723	253.866	219.817	256.944	224.217
BB_0054	secG	protein-export membrane protein SecG	655.583	519.492	1059.74	507.422	1390.73	697.019	1316.85	1292.27	1065.18	1458.67	1161.32	1099.46	1186.83	1174.76	1361.93	1282.22	1312.1	1377.84
BB_0055	tpiA	triosephosphate isomerase	1900.82	1433.69	1793.86	1294.98	3054.78	1998.54	2653.63	2630.53	2219.95	2771.56	2659.61	2430.69	2795.97	2671.01	2842.49	2828.18	2629.76	2525.14
BB_0056	pgk	Bait	4861.84	3333.07	4773.3	3455.75	6946.45	4549.06	4024.97	4100	3499.52	4200	4204.31	3854.57	4627.12	4419.56	4505.45	4650.55	4132.35	3938.49
BB_0057	gap	glyceraldehyde 3-phosphate dehydrogenase	3368.63	2423.03	3022.34	2270.88	4068.23	2751.14	3969.49	4025.22	3467.34	3953.44	3924.84	3469.87	4669.95	4119.59	4617.76	4577.02	4227.37	4055.25
BB_0058	.	hypothetical protein	461.715	300.595	512.447	326.683	665.116	458.639	572.713	627.201	482.868	646.191	454.816	392.011	484.911	500.586	505.773	473.63	563.392	667.793
BB_0059	tlyC	Hemolysin C related protein (CBS domain)	763.687	534.67	783.913	475.118	879.495	868.902	1179.36	1330.47	1018.99	1258.77	1214.41	1094.84	1267.2	1336.19	1105.12	1109.44	1153.18	1362.67
BB_0060	ybeY	endoribonuclease	583.83	471.71	556.082	409.724	706.815	738.904	600.538	685.958	522.763	694.175	720.492	649.859	780.073	751.545	615.847	650.446	647.586	735.688
BB_0061	trx	thioredoxin	873.511	782.402	758.356	601.261	928.683	874.172	928.267	1080.36	747.852	1120.26	1193.06	1086.03	1354.06	1110.48	989.261	1076.2	986.317	1142.31
BB_0062	.	rRNA small subunit methyltransferase E	22.5368	20.8635	7.92886	41.7181	42.5863	32.6868	69.5845	72.486	53.3507	79.5933	54.4105	51.1936	55.3523	48.6441	63.1882	59.7998	71.2565	60.4178
BB_0063	.	hypothetical protein	177.08	140.173	208.569	137.298	300.863	170.963	443.866	496.115	328.361	606.709	300.081	279.276	323.196	298.732	434.375	336.93	434.119	459.001
BB_0064	fmt	methionyl-tRNA formyltransferase	942.564	766.132	928.326	698.463	1014.56	873.563	757.664	847.398	590.3	953.682	604.669	547.442	605.688	601.148	727.509	629.329	735.385	846.758
BB_0065	def	peptide deformylase	818.565	601.678	928.472	758.703	1242.63	790.435	744.077	762.57	555.776	923.402	571.473	526.308	625.675	613.669	724.843	615.124	727.916	858.37
BB_0066	.	hypothetical protein	87.2879	93.9462	114.432	114.537	200.613	141.409	775.053	799.889	508.898	890.253	461.835	399.399	448.22	443.807	643.133	520.034	640.211	830.647
BB_0067	.	peptidase	1338.52	1292.14	1514.01	1450.59	1865.71	1964.8	1151.57	1231.56	874.534	1307.72	1342.52	1270.02	1392.74	1370.93	1084.96	1291.19	1199.98	1428.7
BB_0068	.	haloacid dehalogenase-like hydrolase	543.793	664.542	528.537	711.83	582.762	627.965	370.222	393.012	295.804	410.602	584.431	570.742	608.289	605.287	393.035	542.816	423.216	469.875
BB_0069	.	aminopeptidase II	713.747	950.517	822.338	1106.21	821.48	1017.58	389.904	399.209	361.722	529.347	617.461	602.383	725.873	640.193	440.466	566.51	504.814	481.373
BB_0070	.	hypothetical protein	798.089	1063.6	910.583	1376.67	1097.12	1339.64	420.545	441.8	399.922	533.574	683.8	662.082	745.304	645.885	506.295	609.407	550.525	543.206
BB_0071	.	membrane protein	69.8095	84.3218	86.6235	101.961	131.286	97.7371	128.864	150.311	124.632	183.782	165.502	155.278	164.162	164.484	144.571	166.72	176.964	175.751
BB_0072	.	membrane protein	119.253	117.524	122.688	170.991	187.169	114.939	192.201	216.558	166.234	254.965	189.237	170.947	203.738	190.027	188.315	196.892	240.386	233.923
BB_0073	.	hypothetical protein	65.4631	104.236	87.8252	112.25	105.229	87.8153	115.603	137.617	106.228	164.066	110.565	89.7613	103.137	106.243	108.38	116.928	138.899	162.148
BB_0074	prfB	peptide chain release factor 2	399.953	542.454	428.923	621.253	541.953	490.274	575.893	724.074	470.411	714.655	650.058	633.591	773.85	623.86	668.063	628.391	651.525	689.534
BB_0075	prfB	peptide chain release factor 2	67.1986	104.486	88.702	139.79	64.9668	129.241	113.259	153.007	98.6714	156.353	102.432	87.3063	109.792	107.244	115.235	104.006	134.142	134.17
BB_0076	.	cell division protein putative	67.7195	116.274	82.1315	107.559	95.0441	96.6766	106.659	123.313	79.1711	134.025	89.1092	83.1348	96.8637	99.0357	109.199	92.8598	108.047	106.443
BB_0077	ftsY	signal recognition particle-docking protein FtsY	14.2759	41.4099	26.3961	22.9491	52.4238	31.1426	54.1329	69.0707	40.5474	74.5473	41.8405	35.0243	48.0656	42.8581	50.4828	43.0524	64.1073	63.5329
BB_0080	.	ABC transporter ATP-binding protein	12.9427	25.9603	21.3338	23.5799	44.8376	25.9867	49.5285	56.0363	35.134	63.7151	28.1076	25.1777	31.4678	34.3713	42.0408	34.9319	51.8529	50.3704
BB_0081	.	efflux ABC transporter permease	0.587127	1.81178	4.03943	4.2787	29.2896	4.97029	43.5122	48.2227	31.9942	64.4823	27.9542	23.4197	31.245	29.4288	41.0524	29.9468	45.7298	41.0568
BB_0082	.	hypothetical protein	263.491	279.173	277.174	268.323	311.847	353.842	321.61	382.806	254.568	425.594	352.224	312.429	377.781	349.882	360.591	328.867	337.711	364.253
BB_0083	.	hypothetical protein	661.275	837.417	653.311	572.832	729.275	964.04	516.425	603.035	419.613	704.109	814.538	724.466	856.382	727.255	641.336	718.668	589.007	637.558
BB_0084	nifS	cysteine desulfurase	325.864	280.057	293.682	252.088	436.32	330.17	29.2107	36.0924	37.1269	55.1183	194.895	136.295	175.962	222.136	42.9123	114.328	54.3384	45.1796
BB_0085	.	hypothetical protein	196.555	254.32	133.45	308.949	124.24	221.183	59.8914	95.0977	56.8583	78.6844	125.179	98.4731	123.949	145.915	72.4024	107.838	80.2809	97.8275
BB_0086	.	Mg chelatase-like protein	289.782	447.699	305.141	672.566	192.165	396.088	186.629	235.624	152.212	251.074	233.339	195.024	255.983	242.56	202.341	213.948	216.997	240.656
BB_0087	ldh	L-lactate dehydrogenase	3153.47	2743.67	3047.4	3014.53	2674.57	3285.7	2157.78	2402.49	1507.45	2427.01	1539.37	1379.96	1595.39	1486.88	2180.75	1755.72	2048.8	2365.42
BB_0088	lepA	elongation factor EF-4	984.137	548.555	840.341	455.237	1125.05	744.204	2229.87	2289.86	1766.29	2404.03	1072.54	893.865	1237.1	1193.73	2178.16	1493.32	2108.47	2491.94
BB_0089	.	hypothetical protein	296.812	255.712	319.396	204.095	339.271	205.544	864.912	948.641	612.357	969.447	314.459	237.663	328.631	349.215	776.932	467.956	756.499	972.968
BB_0090	.	V-type ATP synthase subunit K	288.733	211.543	358.67	267.09	758.096	379.337	3133.91	3032.57	2452.38	3333.35	1153.63	1050.27	1309.82	1258.27	2601.41	1704.12	2679.95	3112.49
BB_0091	.	V-type ATP synthase subunit I	750.577	506.652	639.618	369.493	964.332	533.009	1838.82	1958.93	1399.4	2050.34	648.124	517.394	710.613	757.117	1506.62	994.203	1567.53	1923.57
BB_0092	aptD	V-type ATPase subunit D	1222.95	1049.53	1254	723.82	1303.6	713.123	3262.51	3572.38	2553.83	3545.86	1071.59	919.802	1294.36	1359.48	2727.62	1827.95	2745.08	3292.89
BB_0093	aptB	V-type ATP synthase subunit B	2011.56	1478.72	2009.71	1122.16	2578.46	1563.53	4101.46	4244.42	3165.95	4488.55	1662.99	1487.67	1932.24	1893.94	3623.37	2454.83	3442.66	3972.58
BB_0094	aptA	ATP synthase subunit A	1089.42	1059.55	1293.67	708.257	1463.11	984.546	3023.06	3214.12	2279.97	3107.46	1324.9	1168.3	1546	1480.11	2567.47	1876.29	2604.23	3074.7
BB_0095	.	hypothetical protein	769.472	771.286	758.924	559.37	758.7	563.267	1495.07	1616.04	1112.84	1498.53	874.48	799.862	901.769	941.857	1295.75	1064.05	1416.96	1719.25
BB_0096	.	V-type ATP synthase subunit E	859.36	753.245	712.729	470.718	922.818	658.453	1383.33	1530.28	1118.53	1372.6	1026.39	1019.88	1060.19	1069.2	1376.64	1185.28	1410.5	1673.38
BB_0097	.	hypothetical protein	1119.77	838.676	852.014	750.136	1375.49	1119.73	991.494	1210.83	856.199	1111.22	924.089	1020.09	1092.63	963.921	1073.07	985.532	1097.63	1324.03
BB_0098	mutS2	endonuclease MutS2	124.767	79.7108	114.309	65.8481	151.608	99.211	240.05	279.407	189.107	272.311	134.57	119.29	152.742	173.438	218.373	166.34	246.568	314.988
BB_0099	rsgA	ribosome biogenesis GTPase RsgA	107.313	71.1358	111.43	81.4415	146.503	124.232	306.482	311.859	222.099	303.226	214.933	204.119	237.395	256.928	293.875	240.032	306.407	360.291
BB_0100	murI	glutamate racemase	239.225	131.494	247.523	200.694	314.668	343.812	415.015	421.038	311.076	417.915	372.791	388.951	433.499	391.771	417.382	371.521	443.246	509.048
BB_0101	asnS	asparagine--tRNA ligase	181.377	255.862	171.446	314.182	118.708	200.753	235.279	294.26	177.253	287.782	314.974	255.752	322.57	270.239	246.917	258.127	242.514	259.853
BB_0102	.	hypothetical protein	40.8053	71.2091	56.8741	77.8106	72.1439	50.3951	157.89	186.984	113.458	207.519	153.666	138.403	170.287	132.889	162.56	142.856	162.193	158.739
BB_0103	.	hypothetical protein	127.362	114.471	192.477	156.371	392.389	218.212	276.83	312.313	200.529	311.927	242.675	238.91	271.73	223.385	308.817	255.517	287.525	288.534
BB_0104	htrA	periplasmic serine protease DO	1395.8	998.547	1365.28	1425.83	2499.18	1893.38	1484.94	1591.95	1364.73	1585.57	1660.98	1494.11	1844.66	1734.29	1644.98	1767.99	1712.03	1735.99
BB_0105	map	methionine aminopeptidase	785.017	448.51	755.325	585.16	1168.6	868.649	938.416	981.277	813.288	1022.36	678.049	586.486	741.871	805.511	866.913	804.466	945.301	1076.55
BB_0106	.	hypothetical protein	177.886	211.897	278.41	213.393	321.38	258.454	572.497	651.825	448.079	659.115	364.096	317.218	390.253	395.806	529.968	432.163	569.578	662.747
BB_0107	nusB	transcription antitermination factor NusB	135.257	109.893	110.431	128.44	177.939	130.444	496.954	566.4	368.027	607.554	357.34	351.17	412.007	338.751	478.161	408.58	482.367	557.154
BB_0108	.	basic membrane protein	364.705	312.966	358.006	341.957	545.653	520.873	651.185	738.176	530.657	796.955	695.248	717.238	916.703	733.127	666.794	740.202	705.841	755.66
BB_0109	fadA	acetyl-CoA acetyltransferase	531.39	338.181	498.156	352.214	665.788	413.164	615.561	687.127	545.427	733.728	593.545	659.19	842.789	702.024	635.059	694.8	689.598	709.855
BB_0110	.	hypothetical protein	52.733	91.3255	45.3504	76.1204	86.4955	92.5054	56.3188	69.4147	46.526	80.9371	69.5801	70.672	75.6707	67.1153	70.0582	72.2669	68.3402	77.5767
BB_0111	dnaB	replicative DNA helicase	432.751	474.183	598.42	578.858	800.561	639.475	1042.76	1005.79	849.882	1151.73	989.834	986.204	1148.55	1050.81	1174.57	1091.88	1113.56	1087.75
BB_0112	rplI	50S ribosomal protein L9	1274.81	1220.11	1339.57	1199.13	2014.18	2084.52	2400.85	2433.13	1932.6	2620.67	2589.42	2826.42	2948.74	2646.35	2726.2	2745.92	2676.59	2677.43
BB_0113	rpsR	30S ribosomal protein S18	2332.21	2909.89	2693.8	3170.26	3242.31	3901.97	2039.27	2116.5	1691.36	2373.14	2282.54	2427.21	2594.53	2468.75	2239	2407.64	2354.07	2393.14
BB_0114	ssb	single-stranded DNA-binding protein	4756.27	4937.01	5188.08	6279.04	5387.63	6232.71	3052.45	3236.83	2534.08	3133.61	3498.07	3690	3865.9	3837.42	3380.48	3708.05	3417.18	3676.37
BB_0115	rpsF	30S ribosomal protein S6	2359.13	2248.19	2717.67	3013.68	2692.36	3431.2	1844.67	1941.62	1551.13	1862.67	2411.57	2423.08	2570.73	2391.8	2006.69	2339.52	2038.67	2225.02
BB_0116	malX-1	PTS system maltose and glucose-specific transporter subunit IIABC	71.4996	61.2432	95.402	51.641	76.261	73.3668	832.884	1067.88	550.559	986.974	111.272	143.78	158.591	130.869	699.311	307.08	551.048	674.877
BB_0117	yplQ	hemolysin III	50.2219	38.0984	44.0906	36.3302	65.2445	52.4625	216.449	229.938	167.259	255.088	122.101	112.163	135.537	114.272	220.944	151.781	222.991	188.251
BB_0118	rseP	RIP metalloprotease RseP	168.675	164.332	194.06	141.228	240.773	194.33	374.937	455.826	286.765	464.905	258.375	213.453	243.329	224.185	411.672	287.902	387.385	446.007
BB_0120	.	isoprenyl transferase	1463.69	1371.69	1569.59	1670.18	1596.48	1909.73	1329.53	1452.07	1204.45	1525.39	1388.98	1265.91	1455.6	1387.06	1480.23	1413.26	1499.06	1692.79
BB_0121	frr	ribosome recycling factor	3399.86	2955.89	3181.09	3770.4	3003.93	4239.16	2560.04	2778.61	2191.84	3012.74	2630.56	2458.6	2868.86	2655.32	2612.5	2655.93	2706.06	2886.87
BB_0122	tsf	elongation factor Ts	5232.41	4031.19	4864.58	4438.8	4286.93	5128	3141.67	3408.3	2694.43	3477.87	3336.5	3133.13	3587.62	3302.78	3366.67	3408.04	3290.79	3502.61
BB_0123	rpsB	30S ribosomal protein S2	5224.02	3563.93	4598.33	4003.53	4297.44	5040.12	3030.37	3399.17	2531.34	3244.66	3420.88	3312.64	3553.09	3310.99	3256.86	3441.37	3217.15	3569.91
BB_0124	.	hypothetical protein	550.214	248.588	439.223	449.157	507.083	488.581	306.42	348.186	286.122	376.408	362.55	323.685	341.951	360.862	367.089	365.052	392.902	426.057
BB_0125	.	hypothetical protein	662.367	431.989	728.643	574.851	740.484	702.558	606.19	677.618	530.305	769.231	615.909	556.845	581.77	603.648	639.905	582.79	656.754	732.817
BB_0126	.	hypothetical protein	898.917	634.037	1017.68	816.479	1435.25	1220.75	1024.22	1185.14	851.889	1242.53	1050.47	987.102	1043.47	1073.31	1042.2	977.459	1109.8	1291.23
BB_0127	rpsA	30S ribosomal protein S1	2131.19	1732.48	2081.52	2018.65	2186.21	2565.06	1582.99	1948.41	1342.79	1843.71	1635.04	1507.85	1678.7	1696.15	1693.56	1590.48	1683.72	1921.13
BB_0128	cmk-1	cytidylate kinase	753.244	529.539	694.263	604.667	704.523	757.659	902.065	1089.17	685.907	1066.25	633.391	521.645	604.147	603.757	911.383	673.307	838.73	1078.04
BB_0129	.	hypothetical protein	245.811	169.235	214.766	84.3829	385.412	135.198	679.654	783.645	523.916	909.086	357.229	316.286	372.817	389.288	628.478	461.812	624.676	724.064
BB_0130	.	hypothetical protein	248.657	175.302	232.762	120.123	393.608	198.667	462.572	516.891	380.771	571.237	318.671	283.405	313.073	372.191	413.905	378.745	460.785	583.811
BB_0131	recA	recombinase A	812.762	739.823	918.159	740.699	1240.29	801.95	1737.27	1733.68	1483.99	2014.84	1315.08	1253.5	1518.88	1500.43	1708.15	1583.71	1718.6	1863.9
BB_0132	greA	transcription elongation factor GreA	1046.37	908.959	1145.21	1247.69	1321.35	1360.65	1313.93	1420.22	1088.16	1594.64	1188.37	1130.48	1211.94	1294.49	1240.16	1199.03	1334.77	1508.74
BB_0133	.	hypothetical protein	912.485	981.445	1130.98	1203.14	1185.83	1473.35	1412.2	1504.96	1139.11	1590.71	1431.54	1367.84	1498.66	1469.5	1487.01	1470.37	1405.75	1689.66
BB_0134	.	hypothetical protein	24.7437	12.4579	15.1197	14.2358	31.5811	10.1765	122.034	124.566	80.7859	136.32	124.109	116.217	123.182	105.953	132.792	120.41	132.552	120.235
BB_0135	hisS	histidine--tRNA ligase	242.689	247.318	183.372	171.784	250.927	178.968	607.637	534.025	469.041	672.73	561.001	608.677	747.018	631.752	624.32	649.322	611.711	534.528
BB_0136	pbp-1	penicillin-binding protein	74.6154	87.7832	94.5827	115.616	77.5477	106.035	72.3027	79.9859	54.8183	86.6347	90.9115	88.0334	96.1496	78.8185	73.632	80.0038	80.7289	79.6573
BB_0137	.	long-chain-fatty-acid CoA ligase	1799.96	1861.36	2134.25	2539.19	1974.87	3361.46	780.415	693.828	716.15	930.456	1082.09	1129.52	1289.62	1209.88	873.842	1097.1	921.605	856.817
BB_0138	.	hypothetical protein	73.4496	36.6963	132.349	58.4743	116.322	79.7158	76.6494	53.7756	66.8134	102.832	97.2969	108.203	95.1065	101.865	70.9772	98.0169	86.0618	71.9527
BB_0139	.	hypothetical protein	348.415	318.186	465.651	451.1	720.951	576.407	218.352	252.289	176.332	231.088	325.822	311.324	293.42	279.221	239.811	287.861	275.595	314.988
BB_0141	besA	membrane fusion protein	1267.27	810.63	893.866	1056.14	1326.15	1176.69	655.647	645.952	544.095	677.821	849.936	771.783	928.705	820.883	713.595	847.961	765.428	798.765
BB_0142	besC	outer membrane efflux protein	475.396	375.818	391.171	473.149	533.818	553.737	300.01	294.323	260.557	307.047	547.11	488.017	544.281	497.136	332.419	451.911	378.613	410.35
BB_0143	hlyA	membrane protein insertion efficiency factor (check)	530.049	605.967	622.983	613.493	587.604	733.057	436.544	460.059	350.2	479.689	642.924	558.32	492.807	494.868	472.143	505.906	485.864	498.727
BB_0144	proX	glycine/betaine ABC transporter substrate-binding protein	1662.5	1055.12	1143.94	1315.35	1358.25	1695.67	1431.2	1556.23	1096.19	1462.02	1917.78	1600.5	1668.22	1556.25	1560.79	1687.17	1496.85	1624.39
BB_0145	proW	glycine/betaine ABC transporter permease	765.508	569.152	724.31	890.009	675.15	859.868	767.045	916.444	566.812	835.4	628.376	535.374	576.217	591.286	719.188	642.672	735.2	850.618
BB_0146	proV	glycine/betaine ABC transporter ATP-binding protein	181.163	159.609	186.847	165.45	223.755	154.302	707.89	789.685	539.495	644.456	570.91	491.961	505.807	532.5	684.469	625.034	659.707	788.793
BB_0147	flaB	flagellin	16486.6	15658.6	17691	15867.7	22383.8	16904.5	10172.2	11967.9	6967.79	9115	7860.82	6862.33	9771.89	7113.25	11020.2	9220.5	9347.4	10576.9
BB_0149	fliD	flagellar hook-associated protein FliD	570.172	573.326	617.123	678.418	707.579	788.54	535.122	691.005	402.275	679.663	512.894	419.332	439.017	434.624	539.71	463.451	521.51	812.857
BB_0151	nagA	N-acetylglucosamine-6-phosphate deacetylase	399.527	760.022	477.154	821.617	398.348	498.521	289.644	341.208	227.479	344.413	505.428	474.07	515.802	473.842	356.214	437.734	353.494	381.177
BB_0152	nagB	glucosamine-6-phosphate deaminase	111.039	186.491	139.326	199.373	161.438	198.549	134.987	166.467	105.874	187.75	202.343	189.466	192.574	175.181	152.331	176.161	161.935	159.454
BB_0153	sodA	superoxide dismutase	454.859	294.798	515.035	379.686	597.051	589.272	581.138	586.362	488.931	649.059	659.194	647.505	701.293	646.772	671.327	646.014	631.055	582.098
BB_0154	secA	protein translocase subunit SecA	2692.61	2134.07	2478.47	2346.77	2954.68	2411.85	1310.22	1216.62	1084.61	1256.5	1567.4	1557.54	1735.48	1730	1328.62	1562.17	1349.48	1354.9
BB_0155	.	lipoprotein	83.9793	119.606	73.3332	110.769	90.4126	76.5608	66.0263	72.0729	49.1011	82.8896	103.28	82.4279	96.9514	86.6406	72.8147	90.8928	73.7298	77.0035
BB_0156	.	hypothetical protein	52.3434	58.3567	59.5363	99.8871	53.8154	86.8627	54.9673	61.7651	39.8941	70.9518	60.5202	51.8533	65.6188	57.5506	63.4408	60.5808	59.1247	59.9472
BB_0157	.	hypothetical protein	263.24	468.076	448.023	514.511	418.349	779.177	264.816	314.279	206.178	312.051	407.702	388.839	403.456	321.486	321.043	348.263	283.621	340.828
BB_0158	.	S2 lipoprotein	176.197	231.395	211.436	330.671	320.817	423.594	228.408	207.211	230.191	255.691	520.305	569.166	707.863	611.834	271.483	483.266	339.995	281.015
BB_0159	.	hypothetical protein	78.3462	88.6467	90.7727	112.884	61.8228	131.797	77.0805	67.5427	77.1285	80.4632	238.17	270.539	280.902	258.813	84.3918	206.389	128.313	93.5127
BB_0160	alr	alanine racemase	25.5991	30.3825	22.5796	35.735	33.6542	53.4288	42.1988	45.6201	32.0067	54.8949	56.2833	48.6457	60.0564	61.7833	43.2574	51.4285	49.2606	45.1921
BB_0161	.	hypothetical protein	114.163	118.279	139.187	113.995	237.617	159.133	176.606	204.795	125.152	232.974	201.756	190.21	182.673	163.14	203.585	172.901	199.292	227.509
BB_0162	.	hypothetical protein	227.344	345.377	274.474	573.498	436.206	370.109	476.673	449.546	370.99	544.284	388.92	431.524	486.247	376.459	498.948	465.496	501.062	470.739
BB_0163	.	hypothetical protein	464.887	530.283	597.717	667.528	604.054	771.179	526.033	614.881	377.634	602.68	421.173	392.657	422.171	374.192	517.572	423.472	503.312	620.528
BB_0164	.	K+-dependent Na+/Ca+ exchanger-like protein	36.4643	34.4458	61.4386	38.2811	52.5922	47.9749	182.776	189.446	137.817	206.101	96.9671	102.545	141.04	104.912	162.528	129.097	181.068	154.202
BB_0165	.	hypothetical protein	45.7816	32.186	40.3992	24.0626	71.1642	48.2183	162.721	161.985	115.032	183.552	82.9062	87.158	124.28	96.9143	155.815	113.494	142.075	145.665
BB_0166	malQ	4-alpha-glucanotransferase	287.327	338.564	289.461	335.356	363.361	428.61	39.9159	50.62	28.1112	34.0615	66.4294	52.2602	40.6894	45.454	36.2877	34.1835	38.5261	75.108
BB_0167	tpn50	outer membrane protein (tpn50)	48.0691	34.4133	36.9298	47.8062	69.2753	38.8145	58.922	64.0704	50.3264	73.2759	77.9296	73.4282	84.6711	78.4531	65.5465	70.9126	71.2705	56.7276
BB_0168	dksA	dnaK suppressor	314.784	187.079	233.95	244.892	452.362	401.11	481.135	512.101	453.433	593.957	791.057	873.508	1047.21	832.269	553.606	829.62	583.308	490
BB_0169	infA	translation initiation factor IF-1	168.736	265.45	150.803	364.502	403.458	277.928	251.816	289.706	207.236	351.405	459.43	464.531	442.878	361.347	311.772	371.516	300.277	297.777
BB_0170	.	hypothetical protein	135.244	99.5284	126.081	119.723	212.298	145.589	400.906	430.556	285.805	433.184	318.086	288.783	307.842	316.329	355.391	329.497	394.523	497.485
BB_0171	.	hypothetical protein	749.486	512.668	699.344	601.343	1068.01	719.069	835.896	914.728	660.976	856.368	832.255	793.405	797.122	820.933	789.583	793.632	833.901	1078.67
BB_0172	.	von Willebrand factor type A domain-containing protein	416.467	321.417	544.839	359.945	938.534	547.875	998.023	1048.32	775.091	999.381	657.391	529.05	585.005	674.206	901.855	759.145	956.838	1215.13
BB_0173	.	hypothetical protein	251.429	148.388	212.446	144.862	394.123	153.704	539.519	541.144	414.483	537.192	265.651	220.045	278.285	306.235	435.365	339.839	481.169	575.408
BB_0174	.	hypothetical protein	90.7986	55.5376	92.728	21.8944	223.56	70.2133	511.393	539.126	374.938	539.806	191.075	169.59	211.268	242.442	396.306	275.067	455.507	535.706
BB_0175	.	hypothetical protein	301.009	221.479	309.343	239.741	578.62	276.275	817.948	869.667	645.482	828.774	459.892	420.062	508.928	522.282	750.348	565.966	765.896	854.1
BB_0176	moxR	methanol dehydrogenase regulator	638.338	493.479	684.463	531.745	1132.61	729.725	1261.34	1295.79	1009.53	1193.97	919.719	871.308	1099.4	1076.03	1213.75	1101.77	1229.58	1351.58
BB_0177	gidB	glucose inhibited cell division protein B	322.147	116.399	276.039	211.916	413.943	188.419	383.909	409.365	328.952	377.098	299.286	278.24	292.837	352.177	366.469	349.528	414.186	464.1
BB_0178	gidA	glucose inhibited cell division protein A	1239.51	1084.2	1266.04	1282.06	1743.26	1405.15	831.832	819.731	792.009	846.236	780.475	721.042	939.226	940.666	921.759	918.575	921.679	988.458
BB_0179	thdF	thiophene and furan oxidation protein (thdF)	741.867	494.251	712.265	627.241	920.775	853.388	332.753	329.859	276.064	347.459	389.389	365.152	456.181	467.649	317.368	415.036	357.872	410.989
BB_0180	flbF	flagellar protein FlbF	580.178	1111.75	723.544	1146.86	569.564	942.096	260.683	280.891	196.625	270.662	388.394	419.865	474.827	395.83	281.438	377.124	296.161	322.732
BB_0181	flgK	flagellar hook-associated protein FlgK	1089.27	1689.31	1226.12	1980.42	990.802	1574.26	545.167	573.807	442.647	641.405	572.948	564.961	656.218	630.499	522.862	600.862	609.222	569.758
BB_0182	flgL	flagellar hook-associated protein FlgL	859.504	1296.28	992.83	1447.62	968.32	1331.72	800.012	765.799	587.412	946.434	625.43	614.163	756.674	665.702	710.681	699.609	837.245	748.335
BB_0183	fliW	flagellar assembly protein FliW	140.171	433.698	265.203	400.587	282.294	372.413	337.518	341.189	250.477	437.294	252.812	249.064	294.016	256.382	340.965	306.279	372.497	351.923
BB_0184	csrA	carbon storage regulator	20.9003	73.7084	125.82	94.7145	62.0618	81.6601	158.83	162.122	113.772	214.469	84.4275	79.8497	98.9593	79.7117	135.578	107.704	167.562	151.576
BB_0185	.	glycoprotease family protein	29.2001	25.6458	49.2583	43.3296	76.2582	42.4176	172.796	187.245	117.883	227.383	86.5167	78.2697	87.9465	90.898	148.479	97.3604	166.976	162.66
BB_0186	.	tRNA threonylcarbamoyladenosine biosynthesis protein	164.995	169.716	183.091	264.666	371.232	236.837	359.762	382.595	279.867	429.998	279.715	300.363	277.032	274.829	391.754	293.839	380.97	402.947
BB_0187	.	hypothetical protein	368.655	427.255	510.657	458.419	686.342	672.545	447.313	478.358	336.694	555.559	363.035	403.091	367.833	353.975	466.477	403.053	470.601	519.869
BB_0188	rplT	50S ribosomal protein L20	5654.35	4156.61	5993.56	5467.55	5767.61	6852.81	2132.86	2497.87	1768.71	2344.23	2795.03	2790.23	2655.3	2734.77	2478.26	2702.8	2529.58	2916.3
BB_0189	rpmI	50S ribosomal protein L35	9599.6	10362.9	11156.3	14023.1	8785.61	12568.9	2080.12	2508	1764.6	2333.45	3542.23	3453.56	2934.04	3246.78	2365.63	3112.57	2512.79	3164.6
BB_0190	infC	translation initiation factor IF-3	9375.62	9390.97	9177.73	9674.84	7993.74	8206.89	2487.18	2884.19	1920.14	2908.26	3937.3	3769.97	3427.2	3680.23	2839.46	3482.07	2846.01	3463.1
BB_0192	.	hypothetical protein	89.91	127.199	79.7017	181.446	124.591	138.715	49.0547	59.4533	37.2709	76.1467	98.1003	82.6062	77.9698	68.7484	52.2492	71.6257	57.3371	74.9261
BB_0193	.	lipoprotein	15.8596	15.2938	15.3441	18.6962	28.8449	27.1098	31.6373	34.1626	24.1172	35.5664	40.149	33.81	39.4466	33.5756	30.2721	35.5636	38.4611	32.3139
BB_0194	.	TatD family hydrolase	408.96	237.846	350.925	356.843	512.676	491.876	517.581	486.979	404.697	479.946	560.774	619.214	617.278	549.242	506.132	591.594	549.57	599.573
BB_0195	.	cell division control protein 27, putative	854.335	780.562	907.05	898.737	1220.48	1306.92	1272.05	1292.79	1032.49	1149.53	1563.79	1821.86	1908.06	1597.51	1457.25	1680.37	1439.07	1487.65
BB_0196	prfA	peptide chain release factor 1	90.9571	53.1812	96.4555	140.72	109.931	96.6387	130.844	143.845	89.2483	145.6	122.039	131.282	145.657	125.28	138.645	134.091	138.958	150.901
BB_0197	.	release factor glutamine methyltransferase (protoporphyrinogen oxidase, putative)	119.43	117.407	96.1071	128.358	190.323	172.208	162.282	165.193	135.342	184.878	201.452	220.698	229.777	211.364	187.17	195.058	191.257	204.366
BB_0198	rel/spoT	guanosine-3'5'-bis(diphosphate) 3'-pyrophosphohydrolase	122.416	158.793	124.19	267.412	214.838	273.039	203.969	185.772	166.597	202.316	334.388	384.268	374.098	340.153	207.962	287.772	252.794	245.109
BB_0199	.	hypothetical protein	21.0782	17.4118	17.0117	19.3226	28.31	21.3279	60.2436	59.385	45.1555	70.2119	60.6185	64.4184	68.3097	63.0315	54.9909	61.6011	78.5955	70.2887
BB_0200	ddlA	D-alanine--D-alanine ligase	335.46	165.712	243.709	213.967	348.643	346.61	232.535	324.444	188.084	279.678	244.018	224.254	234.265	218.816	260.772	246.396	254.235	312.1
BB_0201	murE	UDP-N-acetylmuramyl-tripeptide synthetase	406.931	351.78	381.399	302.49	516.572	451.984	226.001	299.173	176.419	288.155	242.985	210.672	234.589	223.332	246.347	235.079	233.116	301.646
BB_0202	.	hemolysin	157.688	204.884	211.065	424.898	162.653	311.915	116.168	121.098	86.3032	128.394	155.487	159.144	170.191	148.382	124.946	148.31	138.181	130.805
BB_0203	hflK	protein HflK	295.839	345.307	383.318	392.904	378.418	433.327	197.73	196.494	135.464	212.192	223.572	238.139	232.703	206.518	179.898	213.974	220.788	198.796
BB_0204	hflC	Lambda CII stability governing protein HflC	525.967	748.217	521.306	977.519	554.533	672.362	277.677	288.173	192.34	325.215	303.827	305.38	311.443	270.292	271.914	292.998	304.492	297.985
BB_0205	.	hypothetical protein	30.2549	69.2313	44.4328	50.6812	25.1551	36.3722	178.572	188.648	120.831	228.675	149.118	154.388	133.303	132.713	182.179	140.325	169.506	141.701
BB_0206	.	16S rRNA (guanine(966)-N(2))-methyltransferase RsmD	23.5983	30.0384	84.9831	30.3481	28.6132	13.446	152.893	142.213	120.112	200.013	188.124	159.447	206.894	141.472	198.843	164.901	165.264	154.766
BB_0208	.	hypothetical protein	43.75	83.5995	53.5432	37.87	32.6447	26.0241	98.7313	130.704	67.5445	157.945	24.0156	25.9806	34.6604	33.1155	74.8869	45.6058	85.1973	97.4633
BB_0209	.	hypothetical protein	1226.07	2391.67	1533.93	2942.4	1245.76	2175.37	311.078	327.375	218.559	373.953	408.863	403.811	399.014	335.356	359.333	358.157	344.299	358.426
BB_0210	lmp1	surface-located membrane protein 1 (check)	1114.2	3016.65	1461.85	3612.19	1005.09	1886.7	387.58	393.684	299.21	422.841	513.816	515.402	530.637	466.86	406.01	485.909	483.415	424.535
BB_0211	mutL	DNA mismatch repair protein	126.623	331.634	172.304	282.912	174.355	223.622	239.977	273.002	200.227	324.869	227.992	207.652	197.811	201.144	237.829	210.872	288.475	279.642
BB_0212	.	hypothetical protein	121.351	171.687	148.304	517.164	83.5886	482.916	96.797	126.592	78.8409	133.611	171.381	141.537	126.631	138.987	96.8157	131.368	120.688	132.981
BB_0213	.	lipoprotein	41.554	28.4183	47.3266	30.8121	63.8079	48.9996	258.377	244.119	199.521	282.697	204.447	194.593	241.951	205.972	275.747	213.234	254.875	212.408
BB_0214	efp	elongation factor P	267.666	242.703	205.1	203.382	307.629	192.474	686.702	665.677	544.091	726.464	670.007	635.821	797.669	670.516	774.329	749.137	687.191	594.439
BB_0215	pstS	phosphate ABC transporter substrate-binding protein	260.571	323.251	236.875	476.416	153.884	319.433	213.33	210.255	183.385	211.093	343.68	296.964	412.979	338.905	283.03	318.046	261.578	235.224
BB_0216	pstC	phosphate ABC transporter permease PstC	125.244	176.535	138.285	131.972	115.33	139.963	348.277	367.622	284.581	402.816	261.027	211.242	297.327	262.532	372.269	304.403	368.893	357.322
BB_0217	pstA	phosphate ABC transporter permease PstA	84.8478	73.5007	65.9359	96.1895	87.1197	92.8631	196.791	212.067	164.703	243.058	148.984	116.77	157.777	162.402	198.617	169.31	225.658	209.579
BB_0218	pstB	phosphate ABC transporter ATP-binding protein	154.779	192.207	141.984	195.833	233.98	193.028	347.086	334.507	286.426	369.924	298.945	285.629	379.766	324.279	362.25	334.65	357.678	351.637
BB_0219	gufA	metal cation transporter permease (BmtA)	1318.88	955.143	1118.09	813.584	2130.97	1175.37	943.103	967.094	836.477	947.525	967.233	915.768	1155.84	1023.23	998.923	1076.41	993.456	1002.71
BB_0220	alaS	alanine--tRNA ligase	1478.04	1012.77	1332.34	967.869	1760.79	1154.34	1266.61	1362.02	1060.66	1332.4	935.768	883.997	1196.26	1095.03	1300.32	1172.33	1278.43	1323.07
BB_0221	fliG-1	flagellar motor switch protein	221.314	189.064	268.121	256.181	275.762	253.677	496.538	547.545	417.493	552.172	331.082	314.072	384.606	424.884	466.356	406.698	504.386	559.454
BB_0222	.	6-phosphogluconolactonase (glucose-6P-1-dehydrogenase)	236.533	111.406	132.043	131.192	217.076	249.281	340.081	383.699	262.53	339.688	266.869	255.342	280.522	287.364	314.954	298.977	338.525	387.768
BB_0225	.	tRNA-dihydrouridine synthase A	19.674	40.4738	40.1058	36.5464	65.6328	37.9599	110.124	117.947	80.5131	123.023	76.5701	79.1871	92.5213	85.8873	126.201	94.5405	112.749	102.332
BB_0226	serS	serine--tRNA ligase	501.733	419.256	460.157	545.465	696.063	610.406	660.687	686.379	529.984	634.611	615.002	617.41	687.356	596.094	734.995	678.795	676.676	653.518
BB_0227	.	hypothetical protein	85.7958	131.73	98.0791	160.57	111.641	130.816	147.375	174.382	120.027	170.296	185.11	161.012	191.706	185.264	175.536	172.275	172.194	184.519
BB_0228	.	hypothetical protein	231.23	303.137	199.941	312.162	316.583	301.149	365.902	372.891	287.358	411.502	373.892	371.638	420.449	370.866	394.397	388.211	415.257	386.314
BB_0229	rpmE	50S ribosomal protein L31 type B	543.407	381.441	724.104	336.62	897.827	488.016	1230.18	1369.67	1049.46	1537.95	1405.37	1312.11	1341.18	1224.35	1364.18	1414.91	1260.25	1314.9
BB_0230	rho	transcription termination factor Rho	732.598	562.534	736.943	517.854	1193.37	612.39	1133.06	1191.87	873.277	1324.52	657.313	588.816	649.366	731.953	1089.47	790.036	1025.29	1002.31
BB_0231	.	hypothetical protein	835.309	872.171	1007.88	780.98	992.867	705.719	1328.1	1478.8	1050.14	1607.01	781.32	646.485	716.63	855.418	1382.8	928.348	1218.32	1272.91
BB_0232	hbb	DNA-binding protein HU	2347.24	2118.2	2227.25	2256.03	2518.08	2441.21	2577.23	2775.49	2055.05	2783.76	1892.21	1818.15	1832.59	1981.27	2614.4	2100.54	2349.57	2266.99
BB_0233	rpsT	30S ribosomal protein S20	4574.94	4078	4575.9	5602.83	6304.13	5835.94	5018.05	5515.13	3726.67	6224.93	4072.24	3996.16	4100.52	3769.57	5099.39	4271.47	4664.81	4534.15
BB_0234	.	integral membrane protein	57.6597	40.5129	37.3812	31.5622	113.09	58.3427	207.872	232.619	153.847	251.669	139.247	132.288	138.723	131.424	179.836	151.995	203.246	229.73
BB_0235	ychF	ribosome-binding ATPase	390.802	317.356	384.591	354.966	556.258	396.635	769.864	857.14	563.288	883.585	510.469	478.572	583.767	525.6	702.687	593.142	730.844	867.407
BB_0236	.	hypothetical protein	1281.62	1038.52	1215.81	1296.16	1378.89	1179.65	735.654	802.763	562.219	752.957	628.705	569.237	634.153	653.531	704.498	711.275	714.441	937.745
BB_0237	lnt	apolipoprotein N-acyltransferase	139.77	153.707	143.194	92.4881	152.087	117.283	223.742	253.092	165.565	275.636	248.655	246.138	273.083	223.016	240.023	244.643	239.961	232.778
BB_0238	.	hypothetical protein	2544.54	2388.83	2635.63	1419.94	1953.78	2270.5	1292.83	1779.7	1087.77	1591.11	1754.24	1623.96	1755.95	1472.52	1541.61	1665.2	1433.41	1688.59
BB_0239	dck	deoxyguanosine/deoxyadenosine kinase	141.809	114.449	79.2188	82.6122	139.404	119.968	247.431	279.18	202.529	287.395	312.621	341.174	356.877	297.747	277.619	333.551	289.975	263.517
BB_0240	glpF	glycerol uptake facilitator	10810.1	7293.8	7939.17	14701.4	9498.26	16518.4	139.604	153.985	134.661	136.034	1153.4	1769.55	1313.79	960.874	225.512	854.122	424.156	599.48
BB_0241	glpK	glycerol kinase	8846.63	6178.34	6176.57	13386.8	6668.5	13446.6	152.517	168.035	155.882	139.266	838.899	1404.46	1172.51	806.095	206.96	693.931	377.974	489.606
BB_0242	orf	hypothetical protein	4546.5	3413.61	3373.41	8185.27	3246.79	7059.56	49.7932	59.1345	67.2294	49.7448	494.13	786.986	600.028	508.652	89.3921	383.177	191.343	234.975
BB_0243	glpA	glycerol-3-phosphate dehydrogenase	5097.42	4635.23	4279.3	12057.8	3933.75	10070.5	103.221	118.363	108.485	114.126	464.584	697.446	623.676	472.426	133.601	393.437	219.374	256.596
BB_0244	.	hypothetical protein	176.576	130.955	162.064	207.363	345.44	230.934	346.093	332.031	273.903	355.991	345.189	297.117	340.103	363.888	321.388	288.634	352.051	392.891
BB_0245	.	hypothetical protein	993.885	678.735	813.767	1029.12	1140.68	985.029	677.406	653.92	536.617	674.823	902.778	795.739	922.978	912.339	657.845	772.421	704.258	831.141
BB_0246	.	M23 peptidase domain-containing protein	1048.77	870.384	866.231	1040.64	1344.19	1063.81	563.874	535.769	459.201	548.995	835.099	777.411	934.045	848.338	572.038	776.862	609.614	694.017
BB_0247	rdgB	non-canonical purine NTP pyrophosphatase	20.6047	14.9606	8.33882	17.6655	35.2708	7.89265	23.4757	30.412	19.4974	35.1389	32.7905	24.5854	27.7241	23.789	21.6737	25.1515	29.4793	28.5536
BB_0248	pepF	oligoendopeptidase F	300.344	398.593	307.817	457.819	371.993	367.151	212.349	228.823	171.184	289.235	339.457	341.664	376.764	332.363	232.893	308.514	264.442	261.511
BB_0249	.	phosphatidylcholine synthase	185.447	224.403	194.428	218.393	308.953	269.338	184.643	203.295	161.415	277.952	251.841	243.324	293.144	265.5	206.816	250.545	237.621	227.377
BB_0250	dedA	dedA protein (inner membrane protein)	76.4353	47.9105	85.2492	58.8766	97.6439	62.9949	92.4199	99.3891	83.0922	125.708	119.75	118.557	124.884	105.736	104.143	113.61	119.582	126.313
BB_0251	leuS	leucine--tRNA ligase	173.799	161.523	137.199	149.756	292.072	132.891	606.06	685.107	466.406	693.829	736.046	686.781	702.428	735.249	676.815	699.925	648.801	590.634
BB_0252	.	hypothetical protein	136.443	99.1609	85.8122	96.2077	201.442	120.404	345.081	376.863	275.738	442.889	407.597	372.021	376.431	403.577	352.543	400.137	412.332	370.802
BB_0253	lon-1	ATP-dependent protease La	928.966	1020.83	1116.7	1336.44	1317.15	1521.81	1304.96	1474.36	1121.06	1358	1460.78	1287.42	1359.84	1365.75	1412.67	1460.33	1370.85	1660.67
BB_0254	recJ	single-stranded-DNA-specific exonuclease	112.574	252.761	168.682	277.558	286.634	222.62	205.268	232.899	190.883	252.004	160.481	182.354	193.199	194.294	183.863	182.026	264.287	289.743
BB_0255	.	M23 peptidase domain-containing protein	104.928	161.655	121.654	110.951	236.951	162.975	99.3721	106.618	87.3654	122.158	59.1028	60.245	70.7516	76.0299	89.6389	75.2179	125.709	132.236
BB_0256	rpsU	30S ribosomal protein S21	412.717	785.732	562.483	719.684	581.608	466.907	428.728	514.367	384.001	513.446	661.566	602.846	617.58	510.065	597.333	604.381	485.587	661.21
BB_0257	.	DNA translocase FtsK	161.564	112.368	162.726	75.1193	122.275	79.3112	471.937	579.298	355.456	606.8	186.16	156.045	203.998	197.438	410.017	272.36	422.479	534.148
BB_0258	bacA	undecaprenyl-diphosphatase (Bacitracin resistance protein)	86.1955	70.1748	90.6886	54.2458	105.466	93.7482	184.527	223.584	147.601	259.465	110.794	101.21	115.468	118.63	161.763	135.6	197.166	230.171
BB_0259	.	transglycosylase SLT domain-containing protein	356.677	293.997	310.554	269.401	494.259	292.661	495.746	591.3	390.076	689.127	356.029	341.859	374.192	378.895	458.076	420.363	514.979	625.513
BB_0260	.	hypothetical protein	384.632	249.453	389.963	271.39	569.132	388.674	622.121	726.925	422.104	733.524	602.792	605.698	592.758	583.972	555.812	624.293	571.584	796.806
BB_0261	.	hypothetical protein	96.8683	137.963	126.791	144.882	161.523	107.79	94.3287	116.33	67.0504	114.767	135.044	129.072	130.876	119.292	96.2454	130.628	102.454	121.944
BB_0262	.	M23 peptidase domain-containing protein	38.072	20.9663	21.66	21.0912	41.3943	21.3593	107.162	112.485	77.3798	104.203	88.1832	69.8256	78.6093	85.8502	106.269	95.5324	101.329	128.463
BB_0263	lepB-3	signal peptidase I	97.0636	92.0919	72.2615	123.585	138.519	107.546	80.7539	66.1593	67.0007	94.0808	97.0976	112.619	132.212	89.2774	93.7269	93.1382	92.5449	71.8634
BB_0264	dnaK-1	heat shock protein 70	370.246	481.06	459.354	209.479	370.429	320.49	755.771	921.325	556.26	931.899	295.48	303.886	317.916	298.109	633.173	419.539	620.402	707.258
BB_0265	.	hypothetical protein	1079.23	1300	1344.41	533.817	666.843	752.261	1054.44	1453.73	795.052	1311.44	477.022	430.357	438.28	462.068	891.96	632.96	878.481	1121.44
BB_0266	.	hypothetical protein	419.366	314.173	577.463	364.741	513.945	514.601	575.76	625.835	476.955	668.218	472.776	481.819	430.855	456.852	540.139	483.049	585.915	678.046
BB_0267	.	hypothetical protein	1213.75	814.049	1124.4	974.17	1162.6	1315.62	1088.66	1146.86	844.64	1089.32	738.626	734.942	789.193	815.992	908.543	842.492	944.955	1248.07
BB_0268	.	hypothetical protein	1144.59	775.343	1213.32	964.92	998.73	1136.95	1031.63	1178.62	827.849	1096.86	756.741	759.503	855.397	812.2	954.942	853.938	973.885	1224.26
BB_0269	ylxH-1	ATP-binding protein	902.404	752.959	989.467	981.815	1374.28	1175.27	846.983	904.104	721.915	856.337	669.043	616.563	637.771	674.688	754.5	698.919	843.688	1027.26
BB_0270	flhF	flagellar biosynthesis regulator FlhF	436.166	282.394	384.304	261.171	645.4	368.045	1056.33	1126.9	845.216	1222.59	452.382	404.041	480.302	546.263	855.993	605.368	955.053	1137.06
BB_0271	flhA	flagellar biosynthesis protein FlhA	868.136	533.187	799.386	591.381	1004.2	715.615	1443.99	1423.08	1170.79	1442.7	753.558	643.805	731.307	772.619	1212.47	920.223	1251.77	1467.94
BB_0272	flhB	flagellar biosynthesis protein FlhB	482.444	249.542	416.594	335.684	643.979	510.352	1176.25	1314.09	1028.83	1384.96	780.442	697.255	813.29	656.967	1203.03	827.629	1170.7	1267.12
BB_0273	fliR	flagellar biosynthetic protein FliR	63.3026	55.1552	71.2525	33.5214	135.45	45.4653	367.641	449.659	312.233	439.695	101.452	87.5584	134.064	140.277	312.735	194.081	351.874	373.751
BB_0274	fliQ	flagellar biosynthesis protein FliQ	61.208	37.7756	122.026	42.9357	92.5285	68.8455	441.724	514.585	382.939	542.603	126.724	116.337	149.033	175.563	365.587	224.192	424.178	406.646
BB_0275	fliP	flagellar biosynthesis protein FliP	366.768	362.053	438.45	314.038	520.216	352	543.661	609.629	483.332	698.901	194.741	172.45	227.91	240.32	486.327	321.669	517.565	528.995
BB_0276	fliZ	flagellar biosynthesis protein FliZ	272.947	237.86	323.389	189.821	545.431	278.433	874.128	1011.76	725.038	1144.96	386.126	348.597	424.217	404.59	794.605	536.39	856.976	905.169
BB_0277	fliN	flagellar motor switch protein FliN	1836.24	1837.09	2353.05	1568.78	3020.7	2180.3	4002.12	4433.29	3198.5	5021.67	1967.11	1763.96	2172.78	2024.45	3794.26	2683.58	3638.17	4122.41
BB_0278	fliM	flagellar motor switch protein FliM	982.796	983.235	1175.65	663.618	1335.94	821.547	1753.25	1941.71	1573.37	1951.12	887.896	825.966	1077.75	1038.47	1715.45	1288.34	1663.35	1776.28
BB_0279	fliL	flagellar basal body-associated protein FliL	1418.38	1395.37	1679.74	878.329	1660.34	1306.63	2091.76	2413.71	1859.22	2370.09	1094.85	1004.38	1223.2	1307.65	1899.25	1546.36	1991.76	2236.4
BB_0280	motB	flagellar motor protein MotB	1683.81	1663.86	1977.28	1125.94	2092.82	1315.77	2141.63	2329.38	1848.14	2312.84	976.984	924.494	1150.57	1209.31	1966.18	1476.04	2002.61	2158.15
BB_0281	motA	flagellar motor rotation protein MotA	2231.63	1860.12	2237.05	1143.23	2490.59	1381.13	2570.69	2775.68	2298.01	2553.57	1316.79	1242.97	1469.47	1510.73	2500.13	1939.31	2422.96	2559.82
BB_0282	flbD	flagellar protein FlbD	2611.54	2036.86	2391.91	1668.07	2904.16	1847.28	3142.98	3237.94	2655.19	3240.5	1888.06	1781.19	1841.99	1946.96	2956.77	2432.99	2860.17	3115.7
BB_0283	flgE	flagellar hook protein FlgE	4210.78	3469.89	3941.61	2733.78	3892.05	3316.03	4428.34	4788.04	3571.86	4867.55	2436.01	2404.87	2735.05	2547.27	4280.82	3269.04	4106.83	4251.92
BB_0284	flgD	flagellar hook capping protein	2746.09	2130.75	2509.59	1729.61	2672.91	2478.73	3011.86	3417.19	2215.56	2829.74	1637.08	1555.56	1642.16	1682.27	2679.97	2195.89	2689.5	3147.38
BB_0285	flbC	flagellar protein	592.456	442.926	609.164	346.375	701.851	526.571	1319.71	1610.62	1054.77	1609.19	660.311	630.002	657.537	648.975	1184.87	858.003	1191.42	1457.35
BB_0286	flbB	flagellar protein	514.622	404.162	542.742	401.474	807.004	581.229	1499.21	1747.71	1232.69	1788.66	734.359	662.768	671.599	734.052	1232.67	907.349	1329.72	1794.01
BB_0287	flbA	flagellar protein FlbA	91.812	108.08	122.824	91.1058	124.871	109.609	1060.75	1236.4	837.61	1279.97	280.794	218.102	259.734	326.89	855.054	466.579	896.569	1198.1
BB_0288	fliI	flagellum-specific ATP synthase FliI	375.932	240.657	404.247	280.277	627.302	308.648	1263.91	1335.48	1091.3	1284.17	552.851	473.94	523.725	609.29	1104.96	781.012	1095.32	1379.07
BB_0289	fliH	flagellar assembly protein FliH	1300.72	885.942	1395.7	1026.29	1804.66	1175.74	3170.31	3538.02	2661.92	3228.03	1596.4	1345.47	1470.71	1588.75	2834.23	2065.63	2720.08	3498.41
BB_0290	fliG-2	flagellar motor switch protein FliG	816.106	650.397	850.765	678.398	1020.76	810.56	2675.73	2898.84	2357.88	2621.57	1383.74	1167.6	1337.45	1379.54	2527.9	1865.85	2364.26	2834.58
BB_0291	fliF	flagellar MS-ring protein FliF	911.462	799.517	906.126	751.801	924.96	756.601	2794.63	2973.77	2320.16	2644.87	1505.41	1281.5	1484.68	1378.02	2599.5	1921.16	2477.66	2857.97
BB_0292	fliE	flagellar hook-basal body protein FliE	1501.78	955.182	1396.81	842.442	1881.14	1360.86	3327.17	3652.97	2653.42	3264.06	2309.3	2206.17	2223.83	2037.54	3047.71	2569.76	2896.52	3377.86
BB_0293	flgC	flagellar basal body rod protein FlgC	2336.3	1757.92	2201.88	1725.22	2964.74	2210.16	3303.41	3547.89	2641.1	3524.74	2623.32	2478.86	2747.09	2414.17	3322.23	2926.67	3047	3423.76
BB_0294	flgB	flagellar basal body rod protein FlgB	1569.8	1459.91	1631.8	1527.23	1713.82	1724.44	1577.42	1835.74	1274.39	1766.29	1483.94	1346.01	1355.11	1306.02	1608.15	1455.37	1558.39	1846.2
BB_0295	hslU	ATP-dependent protease ATPase subunit HslU	463.49	389.702	420.173	166.196	730.68	258.499	1464.12	1663.5	1227.05	1578.14	624.879	517.937	622.364	812.463	1324.35	924.264	1332.07	1661.56
BB_0296	hslV	ATP-dependent protease subunit HslV	418.756	311.287	368.184	174.923	541.351	212.575	1884.23	2039.86	1544.18	2078.81	753.448	650.705	859.057	973.416	1709.09	1136.33	1662.2	1946.8
BB_0297	.	protein smf	460.129	396.703	467.9	291.872	675.311	307.222	1157.27	1244.5	949.689	1255.67	559.962	463.552	547.055	738.728	1002.27	786.698	1042.52	1316.55
BB_0298	.	hypothetical protein	516.161	521.99	669.948	398.916	975.221	600.457	1589.56	1702.5	1301.1	1748.07	939.111	875.089	898.496	1064.06	1439.35	1221.49	1504.38	1838.73
BB_0299	ftsZ	cell division protein FtsZ	1187.43	1160.84	1233.33	1227.17	1701.45	1524.17	2889.72	2768.26	2443.64	3000.85	2317.44	2254.23	2630.48	2567.39	2981.04	2805.73	2814.06	3120.05
BB_0300	ftsA	cell division protein FtsA	5718.66	7213.86	5947.93	7758.98	5198.88	6250.95	3064.91	3122.98	3074.79	3342.76	3579.17	3353.72	3961.68	4222.34	3679.54	3775.01	3463.82	3533.61
BB_0301	divIB	cell division protein B	830.257	963.277	935.612	1076.62	1190.19	1060.73	713.413	683.206	620.747	650.476	901.521	876.745	837.827	970.078	671.036	847.883	739.12	833.087
BB_0302	ftsW	lipid II flippase FtsW	46.4695	26.1112	45.332	21.407	78.8109	53.7461	187.882	239.121	160.803	231.642	115.234	82.9974	103.04	109.636	190.497	135.587	197.245	241.524
BB_0303	mraY	phospho-N-acetylmuramoyl-pentapeptide-transferase	50.7748	36.4878	58.0223	31.6054	157.106	54.3517	233.259	261.665	198.952	243.545	125.714	94.4255	121.434	146.645	205.293	159.646	219.922	280.406
BB_0304	murF	UDP-N-acetylmuramoyl-tripeptide--D-alanyl-D-alanine ligas	28.9586	27.6208	37.1302	16.0252	101.417	32.5721	249.11	289.172	216.722	264.096	117.899	88.5434	114.598	141.122	218.138	160.112	240.475	326.127
BB_0305	.	hypothetical protein	54.6965	27.327	71.6784	23.4471	126.324	42.402	324.95	393.906	271.032	323.544	169.991	139.312	159.278	221.8	284.163	225.793	318.225	439.889
BB_0306	.	rRNA small subunit methyltransferase H	70.8941	86.9983	122.647	52.3003	246.743	89.1099	422.103	511.593	349.009	478.209	262.205	245.496	263.023	306.023	380.949	320.065	435.012	531.117
BB_0307	.	hypothetical protein	172.874	151.102	189.424	133.543	330.759	194.289	374.247	453.515	308.973	414.36	311.782	317.718	320.138	322.248	360.918	348.458	394.397	497.248
BB_0308	.	hypothetical protein	27.2793	26.0957	33.4308	27.481	68.9883	38.6366	91.2858	109.688	75.492	107.14	69.0585	77.5143	69.3228	70.7415	75.501	82.8625	100.814	123.552
BB_0309	.	hypothetical protein	138.383	140.949	122.338	168.839	135.44	165.103	170.187	207.637	134.947	204.905	152.35	162.08	152.125	149.6	162.353	163.279	182.25	228.699
BB_0311	.	NAD kinase	107.551	96.0579	120.317	45.3551	72.701	31.8863	205.697	265.48	140.66	231.671	110.796	100.673	100.209	96.975	183.241	128.032	168.069	229.204
BB_0312	cheW-1	purine-binding chemotaxis protein	532.544	528.431	496.054	176.702	258.766	171.141	582.242	791.472	396.212	667.392	469.148	409.426	402.44	368.702	557.232	455.373	472.442	675.367
BB_0313	rrmJ	rRNA large subunit methyltransferase (cell division protein FtsJ)	618.523	660.874	650.505	167.926	289.273	240.826	525.297	722.367	383.095	629.464	398.543	392.656	361.821	316.28	468.361	397.601	413.044	617.4
BB_0314	ispB	octaprenyl-diphosphate synthase	30.2522	29.9599	22.9917	53.3817	34.1221	30.237	58.4092	69.2445	40.4599	73.4762	61.6171	56.9238	64.1245	55.3828	59.9352	65.2881	57.8596	58.068
BB_0315	.	hypothetical protein	24.5901	13.8565	12.8724	17.4159	28.1491	34.1142	59.5957	69.6016	38.5893	76.2863	45.5926	44.706	45.5417	36.4403	59.0735	44.1647	60.7087	56.9368
BB_0316	.	integral membrane protein	27.3047	10.1109	7.82733	10.5344	49.188	14.2244	99.3986	120.897	80.2519	119.144	51.2638	43.3184	54.3839	45.1399	93.8124	57.367	98.0224	109.473
BB_0317	.	integral membrane protein	44.8727	11.1748	94.1067	24.298	154.908	53.3148	117.258	143.851	96.9581	141.773	68.5868	57.8975	61.923	72.4388	101.389	79.3152	131.498	157.315
BB_0318	mglA	methylgalactoside ABC transporter ATP-binding protein (mglA)	221.203	117.283	240.82	103.445	429.836	153.866	433.837	470.813	325.864	488.488	274.44	276.931	288.075	298.513	398.789	352.266	434.625	494.302
BB_0319	tpn38b	exported protein (tpn38b)	299.239	143.784	330.53	127.978	507.457	241.191	332.364	393.537	257.305	412.251	343.354	337.913	300.299	331.812	312.811	335.622	345.775	429.097
BB_0321	.	hypothetical protein	326.443	130.497	204.175	173.333	380.395	210.16	166.637	197.395	125.688	188.016	166.414	182.02	151.522	173.41	147.576	182.375	172.023	219.401
BB_0322	.	hypothetical protein	635.315	588.143	653.735	522.391	1094.7	624.177	318.75	395.588	252.291	426.096	362.24	365.864	320.047	351.376	305.465	359.547	335.48	442.258
BB_0323	.	hypothetical protein	3654.34	5689.52	4277.39	2468.08	1396.58	2732.27	494.446	646.781	532.359	552.778	886.394	778.458	764.737	814.704	662.792	801.294	643.931	578.759
BB_0324	.	hypothetical protein	20.4027	74.2919	61.4119	69.9693	76.336	90.3446	86.2703	101.221	59.4874	120.806	148.128	142.19	145.483	113.676	106.993	135.522	100.599	113.393
BB_0325	.	hypothetical protein	114.475	100.463	165.03	137.007	232.905	200.367	519.758	604.639	419.927	569.56	383.322	379.723	402.722	400.03	492.453	455.573	526.847	570.634
BB_0326	.	hypothetical protein	580.819	434.338	560.276	427.361	893.317	482.4	1309.93	1370.79	1024.9	1351	708.326	747.134	825.851	844.723	1107.93	986.123	1226.2	1279.59
BB_0327	.	glycerol-3-phosphate O-acyltransferase	1310.14	724.179	1427.41	1451.1	1961.87	1866.26	1945.62	1931.12	1551.1	1983.32	1444.06	1623	1735.68	1754.73	1604.75	1852.92	1839.46	2086.89
BB_0328	oppA1	oligopeptide ABC transporter periplasmic oligopeptide-binding protein (oppA-1)	2276.84	2127.25	2220.88	3269.19	2372.96	3396.44	555.138	581.164	429.127	691.32	953.009	986.461	806.69	790.198	614.62	835.153	683.22	809.074
BB_0329	oppA2	oligopeptide ABC transporter periplasmic oligopeptide-binding protein (oppA-2)	967.757	1510.17	1184.12	1485.03	844.651	1313.73	2130.38	2857.3	1425.51	2685.53	1157.67	1040.23	1137.4	883.385	2091.55	1404.32	1764.02	2076.68
BB_0330	oppA3	oligopeptide ABC transporter periplasmic oligopeptide-binding protein (oppA-3)	1434.21	1601.35	1153.78	3769.24	1646.28	2724.16	234.175	177.451	217.77	244.942	956.675	965.781	1027.46	835.837	340.079	745.524	381.244	288.189
BB_0331	.	hypothetical protein	0	2.90581	12.1474	12.1101	6.52445	12.264	2.56884	5.38217	4.73375	7.06594	8.99565	9.07028	11.539	8.94302	3.78401	9.58776	5.79262	3.90562
BB_0332	oppB1	oligopeptide ABC transporter permease protein (oppB-1)	337.342	453.799	344.981	411.953	553.664	435.191	532.869	498.393	489.263	583.948	773.061	835.766	907.162	782.804	642.221	832.64	647.793	508.458
BB_0333	oppC1	oligopeptide ABC transporter permease protein (oppC-1)	377.041	407.544	411.485	345.148	657.217	378.992	845.942	773.689	764.064	1036.53	1074.33	1170.1	1319.57	1090.99	919.33	1181.22	1027.64	749.526
BB_0334	oppD	oligopeptide ABC transporter ATP-binding protein (oppD)	377.765	545.214	424.728	420.537	680.874	445.97	799.26	733.489	713.172	1060.56	925.774	1039.13	1227.45	971.802	861.453	1005.77	955.405	655.548
BB_0335	oppF	oligopeptide ABC transporter ATP-binding protein (oppF)	195.714	251.837	208.606	235.498	350.79	226.846	503.604	462.957	426.592	616.351	601.753	696.607	737.424	584.885	528.056	620.42	576.974	431.195
BB_0336	.	P26	199.236	171.29	240.391	156.369	314.547	270.453	482.852	526.603	366.442	567.912	526.406	492.098	439.118	454.996	485.548	479.628	452.903	553.529
BB_0337	eno	enolase	1677.72	1683.01	1238.59	1587.85	1574.41	1470.52	1891.35	2225.41	1249.26	2153.93	1193.49	1095.58	1450.89	1167.47	1946.03	1613.08	1540.52	1696.15
BB_0338	rpsI	30S ribosomal protein S9	1118.72	1315.8	1437	1544.43	2013.34	1502.38	2134.35	2316	1969.6	2463.87	2223.6	2032.43	2182.38	2315.38	2356.55	2443.26	2421.06	2412.94
BB_0339	rplM	50S ribosomal protein L13	1503.97	1218.07	1559.83	1346.55	2100.25	1499.96	2061.1	2272.21	2039.4	2377.15	2452.79	2289.2	2384.56	2404.1	2332.78	2579.55	2366.86	2339.57
BB_0340	.	hypothetical protein	102.467	58.2024	147.389	78.9098	242.516	79.7158	559.056	571.874	470.885	551.329	181.358	147.97	191.649	213.286	462.77	287.707	474.738	571.892
BB_0341	gatB	aspartyl/glutamyl-tRNA(Asn/Gln) amidotransferase subunit B	461.957	411.023	464.435	375.761	773.483	306.069	1592.7	1779.21	1288.67	1589.61	802.222	671.118	760.882	765.706	1400.05	987.552	1346.94	1678.52
BB_0342	gluA	glutamyl-tRNA(Gln) amidotransferase subunit A	241.276	163.328	237.639	144.584	366.019	168.032	1204.11	1313.66	847.855	1044.18	625.73	515.113	551.063	562.376	1003.23	741.344	918.888	1279.14
BB_0343	gatC	glutamyl-tRNA(Gln) amidotransferase subunit C	77.1753	80.4784	89.2571	47.9137	195.45	43.3238	1231.26	1415.34	827.829	1242.43	498.077	398.072	442.878	453.804	996.14	657.526	885.264	1275.73
BB_0344	uvrD	DNA helicase (uvrD)	123.292	106.139	174.107	115.314	279.571	156.238	595.504	679.783	437.796	693.236	215.323	187.662	230.83	232.962	473.483	313.322	531.363	703.53
BB_0345	.	hypothetical protein	296.376	256.003	410.556	316.966	577.356	417.959	578.176	664.541	386.876	623.976	372.812	369.439	353.686	349.717	489.825	448.82	529.321	730.725
BB_0346	.	export chaperone	922.915	807.736	1040.16	905.409	1660.4	1151.29	646.867	743.727	499.796	675.672	554.086	506.303	502.459	505.874	603	606.876	626.778	883.872
BB_0347	.	fibronectin/fibrinogen-binding protein	10.8699	16.2922	24.4832	21.3014	23.6701	23.9316	20.4276	24.8513	16.8613	24.7871	14.5969	19.8258	20.2365	16.55	23.608	19.6755	19.8884	25.6763
BB_0348	pyk	pyruvate kinase	1304.58	1558.44	1208.27	1244.08	1208.74	1074.33	1736.17	2160.35	1297.93	1661.75	1226.08	1238.63	1500.91	1255.83	1995.57	1599.2	1634.83	1660.98
BB_0349	.	hypothetical protein	41.6313	54.4458	73.3107	29.744	68.6784	53.5742	305.106	350.295	226.622	380.614	293.845	313.837	302.617	249.882	301.924	297.293	300.56	300.856
BB_0350	rpmB	50S ribosomal protein L28	318.545	199.845	581.857	143.324	762.448	270.862	1716.19	2103.41	1339.82	2156.8	2646.9	2682.55	2244.65	1990.99	1798.95	2350.12	1810.54	1994.02
BB_0351	.	hypothetical protein	298.301	219.996	268.236	104.552	410.765	184.782	691.741	914.493	542.059	902.991	835.29	890.531	852.366	811.835	660.889	861.821	720.771	861.936
BB_0352	.	hypothetical protein	21.3742	43.5718	47.3471	50.2557	45.7747	44.2866	57.6608	53.4943	42.4584	65.7449	76.2298	74.9392	68.7863	61.7179	57.5209	67.9574	62.6461	60.659
BB_0353	.	membrane protein	82.8348	65.2258	87.0295	50.7277	105.74	78.1215	301.482	374.68	240.986	408.18	167.401	146.814	152.531	153.462	277.033	208.882	314.539	343.26
BB_0354	.	hypothetical protein	73.1882	44.0939	86.9196	68.3508	111.078	94.1838	313.35	387.141	245.016	442.674	180.118	158.963	180.588	182.043	290.776	224.654	307.483	364.193
BB_0355	.	transcription factor	4273.29	4362.5	5168.29	5305.64	5330.51	5943.96	2197.65	2523.32	1799.95	2420.97	2643.29	2397.42	2388.19	2542.17	2218.17	2649.25	2294.59	3169.11
BB_0358	.	rRNA small subunit methyltransferase E	338.149	370.324	389.182	352.714	385.156	479.602	738.156	771.888	582.297	741.36	539.55	535.444	542.18	546.249	766.308	656.481	728.256	872.88
BB_0359	ctp	carboxyl-terminal protease (CTP)	802.39	807.889	824.085	1096.72	848.891	1172.63	708.17	771.532	585.186	741.665	651.896	655.84	660.355	640.186	760.514	738.468	752.944	837.286
BB_0360	.	hypothetical protein	220.694	261.769	275.798	407.99	336.882	406.438	394.625	493.818	325.202	462.579	420.074	358.137	388.549	366.972	424.368	409.116	420.985	488.136
BB_0361	ylxH-2	ATP-binding protein (ylxH-2)	137.517	182.83	142.028	186.768	154.943	160.687	262.251	310.211	219.795	273.007	202.235	176.952	188.31	207.972	267.651	240.838	274.458	316.632
BB_0362	lgt	prolipoprotein diacylglyceryl transferase	239.623	293.478	224.635	311.672	351.646	280.58	476.056	537.841	388.161	506.928	366.086	321.211	384.82	347.561	513.452	422.361	500.595	588.967
BB_0363	pdeA	periplasmic protein	53.6368	68.908	60.5621	68.8222	102.135	78.409	192.573	223.189	156.571	238.274	115.166	109.489	126.342	118.82	188.997	145.171	227.63	204.363
BB_0364	mgsA	methylglyoxal synthase	385.562	549.679	431.058	812.36	777.385	579.98	282.411	238.223	250.807	336.525	307.92	467.504	453.115	346.642	318.006	401.73	325.664	252.186
BB_0365	la7	lipoprotein LA7	1731.4	1305.68	1541.91	1074.3	3443.17	1223.13	396.401	318.122	494.456	622.488	1759.4	2334.37	2516.31	2220.25	538.59	1934.35	816.433	475.132
BB_0366	yscI	aminopeptidase	3049.46	2401.18	2674.37	4676.28	2953.66	4152.17	675.466	933.977	584.604	909.148	1449.59	1478.19	1563.1	1468.17	847.412	1283.21	906.88	1214.44
BB_0367	.	hypothetical protein	510.725	446.808	633.93	933.3	795.281	1188.02	207.551	309.967	187.925	297.391	399.771	418.851	427.055	399.199	250.721	378.581	293.742	380.416
BB_0368	gpsA	glycerol-3-phosphate dehydrogenase	676.929	651.067	669.243	887.797	963.992	1122.34	538.797	566.287	519.226	577.828	612.32	589.156	666.644	582.138	548.638	627.761	620.155	650.643
BB_0369	clpA	ATP-dependent Clp protease subunit A	120.762	70.2421	134.016	68.5037	239.324	75.8377	355.04	382.689	329.049	409.656	175.984	153.756	173.097	214.643	315.694	248.608	359.518	406.486
BB_0370	tyrS	tyrosine--tRNA ligase	470.367	373.662	453.264	385.693	654.309	448.843	724.051	802.153	659.889	828.319	507.638	450.607	508.891	522.562	748.18	616.977	769.877	861.191
BB_0371	glyS	glycine--tRNA ligase	882.712	648.114	679.819	682.906	858.067	751.044	921.032	991.228	823.791	889.289	733.964	669.349	709.002	757.279	884.355	856.597	936.327	1056.58
BB_0372	gltX	glutamate--tRNA ligase	588.893	463.77	521.885	520.281	572.131	593.566	841.97	954.19	763.531	906.939	749.391	689.598	737.305	732.021	926.635	859.564	905.065	1011.94
BB_0373	.	hypothetical protein	90.8556	95.0292	121.727	155.381	127.227	108.364	373.345	424.893	273.174	430.515	336.359	273.326	268.539	261.886	372.4	337.384	359.867	507.651
BB_0374	pdeB	PdeB, phosphodiesterase (HD-GYP)	238.389	286.299	273.722	192.508	258.025	239.987	470.693	539.639	324.536	646.033	285.342	256.855	278.735	294.796	422.534	322.504	403.167	476.144
BB_0375	pfs-1	nucleosidase	484.52	542.825	393.685	394.68	379.185	314.174	347.888	361.366	249.464	400.34	206.764	169.497	200.249	223.075	315.822	231.526	294.791	310.27
BB_0376	metK	S-adenosylmethionine synthetase	389.987	451	369.677	326.612	378.119	247.464	570.915	563.983	423.223	695.888	278.046	214.331	274.095	265.914	532.852	332.194	515.765	520.03
BB_0377	luxS	S-ribosylhomocysteine lyase	249.481	395.926	266.526	251.756	259.822	221.993	424.271	442.306	322.65	565.202	219.202	177.88	207.243	195.564	392.291	272.121	394.338	455.929
BB_0378	.	hypothetical protein	72.0094	113.498	68.5972	89.282	110.532	80.0765	246.206	266.639	182.778	287.247	198.539	210.28	210.87	179.796	280.462	227.098	261.061	235.716
BB_0379	pkcI	protein kinase C1 inhibitor (pkcI)	131.16	232.05	215.067	118.448	339.271	253.952	547.677	560.246	435.166	584.904	450.667	488.698	500.023	425.731	574.493	524.848	539.045	481.764
BB_0380	mgtE	Mg2+ transport protein	345.993	206.894	376.686	232.975	589.064	337.785	967.5	884.953	738.573	892.658	626.714	643.121	660.69	668.711	827.4	806.102	829.3	788.622
BB_0381	.	hypothetical protein	609.508	548.539	686.516	644.055	1116.89	780.411	1380.28	1294.21	1079.72	1352	989.361	1051.08	1053.83	1109.46	1264.11	1247.41	1243.81	1124
BB_0382	bmpB	basic membrane protein B	773.154	430.774	620.584	643.84	865.042	815.339	1373.55	1292.08	1097.55	1280.24	701.825	860.644	938.473	724.524	1401.4	1055.65	1272.48	1079
BB_0383	bmpA	basic membrane protein A	1494.92	1094.6	1276.34	1154.8	1701.35	1552.58	2057.72	2006.24	1644.82	2172.74	1189.3	1433.81	1497.3	1173.76	2105.71	1675.7	1927.04	1700.66
BB_0384	bmpC	basic membrane protein C	191.578	135.736	212.934	119.778	257.808	162.584	1084.93	1158.23	867.869	1196.22	398.004	550.577	443.927	401.908	1146.15	614.654	992.273	1020.11
BB_0385	bmpD	basic membrane protein D	1972.26	1245.93	2050.76	1591.49	2468.15	2175.17	311.686	346.527	262.709	394.092	709.758	554.482	694.602	673.685	343.05	635.11	353.519	420.258
BB_0386	rpsG	30S ribosomal protein S7	6162.64	9042.23	7659.94	19266.3	4386.91	9757.62	4169.3	4184.81	4718.69	3773.76	6357.46	5401.03	5493.39	5898.48	4785.33	6069.61	5463.98	5469.73
BB_0387	rpsL	30S ribosomal protein S12	8020.69	8558.43	8935.96	11604.5	7189.84	10081.2	5385.58	5177.99	6488.84	5047.67	7466.42	6677.52	7163.08	7714.45	6582.69	8016.71	7077.57	6182.13
BB_0388	rpoC	DNA-directed RNA polymerase subunit beta'	1964.7	1560.48	2095.47	2025.81	3804.12	2143.07	3015.39	2765.17	3376	2917.23	3227.16	2794.21	3325.91	3658.86	3192.06	3563.2	3524.5	3242.8
BB_0389	rpoB	DNA-directed RNA polymerase subunit beta	2373.98	1821.33	2676.93	2437.82	3892.23	2557.53	3013.33	2646.86	3014.8	2990.79	3003.77	2578.28	3062.58	3338.67	3130.8	3371.32	3213.9	2938.74
BB_0390	rplL	50S ribosomal protein L7/L12	1939.07	1474.76	2356.53	1654.91	3425.28	2359.59	2649.51	2536.32	2575.17	2908.3	3271.87	3085.62	3109.4	3311.89	3219.52	3200.87	3032.18	2942.72
BB_0391	rplJ	50S ribosomal protein L10	1883.55	1940.23	2259.27	2678.58	2570.55	2718.16	2106.41	2032.17	2215.24	2162.97	2993.06	2663.12	2511.6	3082.34	2458.7	2758.05	2558.85	2424.02
BB_0392	rplA	50S ribosomal protein L1	2799.93	2590.7	3149.98	3443.6	3773.83	3690.1	3167.57	2944.28	3137.33	3746.69	4077.01	3686.83	3805.72	4389.06	3667.95	3990.29	3623.17	3367.3
BB_0393	rplK	50S ribosomal protein L11	1020.13	961.178	1245.78	1294.43	1430.12	1420.49	2313.37	2308.86	2384.8	2802.69	3368.62	3053.42	3095.78	3456.56	2997.3	3162.35	2964.21	2756.27
BB_0394	nusG	transcription termination/antitermination factor	1389.59	1524.09	1807.36	1656	2246.53	2120.01	1504.16	1523.42	1486.91	1537.87	2402.18	2350.33	2103.73	2277.84	1716.41	2270.81	1797.03	1826.62
BB_0395	secE	protein translocase subunit SecE	2289.39	2372.57	2785.24	2003.33	3493.9	2514.54	1741.62	1719.5	1569.34	1916.26	2715.71	2760.32	2282.31	2450.74	1878.79	2496.15	1919.49	2043.39
BB_0396	rpmG	50S ribosomal protein L33	2427.92	2797.91	2972.34	3671.64	3562.35	4025.65	2760.28	2748.82	2308.11	2954.46	4477.22	4650.42	3970.19	3531.27	3002.36	3714.69	3025.68	3766.34
BB_0397	.	hypothetical protein	71.8058	50.7234	52.0808	36.3445	76.7256	50.1393	565.315	640.791	412.548	553.858	340.962	269.209	288.353	276.886	541.461	385.395	521.295	671.352
BB_0398	.	lipoprotein	254.084	260.036	206.271	242.553	352.093	249.344	608.746	715.507	476.925	639.505	489.367	409.552	406.248	420.727	600.458	522.581	588.221	774.525
BB_0399	.	hypothetical protein	10.0159	10.9893	11.4848	13.3578	12.3371	5.07282	100.994	112.076	77.5388	121.085	35.1256	41.6166	50.5218	33.2337	82.9558	48.4535	78.6743	82.7139
BB_0400	.	hypothetical protein	271.351	308.05	287.121	46.4883	95.1534	60.7505	1147.23	1558.87	810.93	1398.39	266.948	292.255	297.665	263.051	964.907	510.09	801.242	1023.2
BB_0401	.	glutamate transporter	66.5503	77.6236	84.0121	82.1833	122.679	113.709	230.406	227.493	182.191	246.438	293.449	323.869	289.86	239.735	245.715	291.288	254.009	260.019
BB_0402	proS	proline--tRNA ligase	463.629	314.256	390.108	341.905	849.913	548.393	1205.36	1165.68	925.018	1174.76	1216.44	1217.35	1103.41	1070.82	1265.92	1222.84	1196.34	1353.03
BB_0403	.	hypothetical protein	145.043	112.432	136.711	113.41	291.034	181.344	251.438	278.414	194.707	263.897	395.679	382.899	337.321	326.922	268.109	355.104	277.826	363.737
BB_0404	.	hypothetical protein	246.593	171.757	159.052	20.3867	65.9016	22.9398	309.924	397.762	204.716	372.475	314.182	318.362	282.028	237.537	299.399	291.384	259.876	280.384
BB_0405	.	hypothetical protein	1159.35	886.615	884.538	282.449	565.452	274.316	648.801	748.318	512.702	705.385	1618.77	1497.38	1468.84	1253.52	649.866	1229.18	703.747	716.398
BB_0406	.	hypothetical protein	168.022	132.585	153.788	40.6439	104.775	36.7318	339.734	355.398	252.067	388.387	385.776	339.461	330.268	308.885	313.961	344.828	306.1	356.506
BB_0407	manA	mannose-6-phosphate isomerase	906.469	819.112	1006.49	1160.12	926.856	937.355	783.633	907.186	786.837	959.542	513.372	575.268	630.822	623.167	858.949	725.473	950.922	981.648
BB_0408	fruA-1	PTS system fructose-specific IIABC component (fruA-1)	1696.22	1015.96	1341.36	999.577	1464.94	1080.62	1490.93	1666.16	1391.6	1596.2	835.806	981.38	1088.23	1045.01	1577.84	1268.06	1641.63	1573.35
BB_0409	.	hypothetical protein	53.6299	79.1488	70.1851	73.4677	72.701	68.3278	97.4285	115.681	74.5497	108.638	99.9699	106.486	101.91	86.8562	104.475	105.931	115.411	128.045
BB_0412	.	membrane protein	13.1833	25.5712	43.7307	34.3118	63.9396	44.1503	159.097	169.808	120.616	199.324	115	111.404	107.258	114.669	136.413	129.48	167.63	194.265
BB_0413	.	integral membrane protein	56.7726	20.439	34.5839	17.2388	27.8629	43.9015	100.024	105.797	78.722	118.442	121.847	123.979	121.331	103.716	123.337	130.175	109.808	122.248
BB_0414	cheR-2	chemotaxis protein methyltransferase (cheR-2)	73.6208	127.856	92.0259	39.9999	41.5192	45.7112	148.837	198.162	107.155	183.831	96.1717	115.731	102.602	90.6949	143.62	118.54	130.759	138.614
BB_0415	cheB-1	chemotaxis protein CheB	151.718	158.738	147.277	137.054	91.134	82.684	152.409	204.508	130.999	187.268	118.088	111.494	114.063	130.345	159.874	137.837	163.303	179.92
BB_0416	traB	pheromone shutdown protein	219.442	202.962	181.961	215.091	314.14	244.068	435.646	464.417	385.095	542.318	351.627	388.422	413.917	390.593	460.948	423.002	450.308	387.63
BB_0417	adk	adenylate kinase	110.867	96.9335	130.107	52.4769	107.223	57.1547	201	205.614	176.837	267.221	98.4973	105.088	130.869	125.887	190.271	162.38	223.508	152.798
BB_0418	dipA	pore-forming outer membrane protein	1854.44	2337.02	1710.84	170.435	213.652	129.683	599.941	693.971	491.233	726.58	197.311	223.249	239.828	226.945	656.134	429.209	584.869	638.053
BB_0419	rrp1	response regulator	80.2858	95.6654	115.532	44.9802	213.697	115.433	597.278	609.451	491.271	644.41	367.962	359.596	361.612	379.311	530.572	439.288	515.017	616.925
BB_0420	hk1	sensory transduction histidine kinase	148.373	139.782	156.191	70.0629	204.924	97.8985	610.193	587.733	471.498	592.064	275.408	286.63	282.211	309.005	509.887	374.808	493.586	590.136
BB_0421	.	haloacid dehalogenase-like hydrolase	153.02	88.5028	130.845	91.4598	167.212	115.588	269.545	298.515	244.133	298.297	285.476	307.765	296.034	305.319	285.314	289.218	284.997	314.575
BB_0422	mag	3-methyladenine DNA glycosylase	178.06	147.062	163.265	61.1763	279.4	83.5524	334.545	349.093	292.358	316.432	445.361	479.518	445.552	407.288	367.231	406.392	361.435	407.053
BB_0426	.	nucleoside 2-deoxyribosyltransferase superfamily protein	1604.12	1286.43	1441.67	1038.07	1720.46	1846.97	2829.99	3219.46	2180.29	2870.16	1872.73	2089.32	2114.38	1840.67	2875.72	2362.7	2515.96	2731.87
BB_0427	.	rRNA small subunit methyltransferase I	32.5167	21.2488	33.7217	9.83943	31.8067	26.7795	152.799	133.486	124.231	119.845	124.472	136.229	148.444	135.232	133.741	146.064	144.906	114.557
BB_0428	.	hypothetical protein	261	347.82	339.669	308.921	390.482	630.206	1081.66	1040.94	842.964	1035.95	1231.57	1407.64	1351.01	1079.97	1225.16	1399.38	1174.48	1229.28
BB_0429	.	hypothetical protein	186.449	185.972	183.021	176.807	153.977	144.715	621.831	669.004	455.765	597.522	1024.21	1029.96	929.054	857.338	715.556	1002.79	719.355	613.338
BB_0430	pepQ	proline dipeptidase (pepQ)	28.0156	46.6087	3.14261	54.3045	23.6308	21.4162	24.1463	38.3607	17.0226	40.9639	38.2597	32.8516	31.4158	31.2338	31.0816	32.4816	26.744	28.3925
BB_0431	.	CobQ/CobB/MinD/ParA nucleotide binding domain-containing protein	70.2307	77.6581	78.0145	80.2835	113.541	76.2223	107.325	110.946	96.5005	134.276	161.764	159.945	181.568	164.688	121.314	149.635	122.037	95.8012
BB_0432	.	hypothetical protein	20.5741	47.6163	18.5784	26.8999	14.2551	39.523	54.5357	49.9185	49.6447	69.3315	72.5639	77.4045	80.0758	69.1477	58.9065	72.1211	65.7146	45.3971
BB_0434	parB	chromosome-partitioning protein ParB	62.8496	48.0517	61.3111	65.1438	94.8919	62.3066	68.6665	77.2064	60.9257	76.9156	170.478	150.096	138.923	133.433	91.7875	121.98	82.9166	90.6522
BB_0435	gyrA	DNA gyrase subunit A	3633.54	2289.08	3546.99	2170.64	4262.02	2802.54	3746.74	3807.41	3242.14	3358.51	3022.59	2878.61	3227.24	3550.54	3286.41	3780.34	3885.59	4158.01
BB_0436	gyrB	DNA gyrase subunit B	4321.77	2753.63	4234.98	2982.18	5417.12	3650.86	4230.94	4133.86	3496.79	4035.14	3389.83	3484.3	3814.76	4040.13	3964.88	4137.72	4327.63	4828.57
BB_0437	dnaA	chromosomal replication initiation protein	50.7762	45.2997	49.2881	45.6883	81.5087	37.9755	145.74	145.798	106.549	140.572	153.107	161.795	195.961	152.307	154.647	175.987	153.487	140.204
BB_0438	dnaN	DNA polymerase III subunit beta	208.678	149.928	198.009	121.268	354.213	172.236	713.81	838.423	513.992	673.721	507.862	517.009	522.304	524.673	695.444	623.727	721.587	742.444
BB_0439	.	hypothetical protein	315.833	344.513	465.327	303.317	566.583	384.23	1498.32	1659.23	1100.31	1275.31	885.776	963.285	993.189	963.919	1313.92	1233.83	1369.61	1437.69
BB_0440	rpmH	50S ribosomal protein L34	273.082	223.748	279.391	359.265	430.613	346.457	1420.57	1423.59	1088.29	1266.41	1139.21	1174.87	1259.4	1001.62	1423.73	1391.14	1366.61	1404.85
BB_0441	rnpA	ribonuclease P protein component	393.771	243.023	387.772	192.415	542.834	237.819	2872.52	2905.78	2260.93	2392.88	1905.4	1855.18	1960.57	1907.94	2804.77	2585.61	2686.23	2755.79
BB_0442	.	membrane protein insertase YidC	840.066	688.139	1134.68	733.137	1390.7	587.996	2383.28	2382.34	1789.84	2125.6	1172.88	1137.47	1292.69	1367.71	2128.53	1785.24	2167.27	2269.68
BB_0443	jag	spoIIIJ-associtated protein	1129.45	738.1	1092.63	574.007	2056.57	761.073	1867	1901.99	1477.74	1755.49	1115.19	1144.37	1204.29	1359.39	1718.89	1635.79	1817.12	2001.34
BB_0444	.	nucleotide sugar epimerase	684.292	497.025	751.729	361.737	1367.57	479.638	1420.54	1380.85	1140.19	1227.87	861.597	885.093	942.982	1054.68	1261.72	1240.47	1392.7	1492.44
BB_0445	fbaA	fructose-bisphosphate aldolase	2141.6	2779.44	2540.11	1369.94	2489.87	1464.11	2920.95	3138	2254.16	2305.2	2234.71	2581.92	2722.67	2830.12	2905.48	3212.17	2984.81	3462.33
BB_0446	aspS	aspartate--tRNA ligase	296.134	430.654	310.273	590.209	323.666	425.875	996.994	1061.73	776.876	1088.69	958.562	937.921	1002.58	923.825	1028.42	1055.45	1105.67	1019.27
BB_0447	napA	Na+/H+ antiporter	248.668	304.357	270.243	319.945	360.536	279.8	739.192	753.485	665.74	879.721	494.054	430.433	543.045	571.507	732.135	665.698	898.962	741.171
BB_0448	ptsH	phosphocarrier protein HPr	1841.56	1870.71	1911.02	1768.24	2415.46	1765.88	2874.39	3049.25	2700.21	3526.34	2392.56	2439.09	2637.08	2606.01	3143.48	3081.44	3494.21	2982.14
BB_0449	.	hypothetical protein	1346.58	1569.61	1321.34	1649.28	1499.02	1496.7	1608.64	1754.35	1393.54	1883.5	1458.69	1530.19	1616.4	1464.18	1786.98	1836.3	1924.33	1829.9
BB_0450	rpoN	RNA polymerase sigma-54 factor	224.429	416.97	309.817	194.664	263.339	159.052	731.191	771.817	607.475	927.122	461.626	434.398	505.262	577.421	685.527	638.24	823.766	732.099
BB_0451	.	chromate transport protein	244.832	522.067	250.774	191.04	251.594	166.597	761.955	724.054	611.238	881.886	567.951	669.606	709.022	674.478	703.889	739.309	808.884	688.117
BB_0452	.	chromate transporter superfamily protein	22.4846	77.093	54.7873	55.1543	77.8939	53.6862	290.559	272.805	228.949	303.01	183.864	268.668	258.467	232.65	262.023	274.84	283.129	247.959
BB_0453	.	small conductance mechanosensitive ion channel	65.3466	43.0184	77.1786	41.4587	57.9538	57.3046	490.823	503.572	420.653	612.243	290.985	353.075	389.952	313.335	467.412	400.811	473.717	394.187
BB_0454	.	lipopolysaccharide biosynthesis-like protein	324.53	641.398	531.323	683.567	405.535	612.4	380.331	314.675	334.488	364.819	1123.44	1194.6	1092.09	929.604	472.833	942.102	525.741	458.438
BB_0455	.	hypothetical protein	45.9987	20.6049	38.9208	5.08867	46.2643	27.5382	235.384	272.24	167.534	266.462	116.575	121.487	124.595	120.565	198.259	159.641	200.46	224.94
BB_0456	.	hypothetical protein	13.3324	17.9527	22.9318	2.59787	26.873	7.10339	172.045	178.177	123.687	187.931	55.2992	62.3562	67.4713	66.507	142.219	101.311	151.985	137.841
BB_0457	uvrC	excinuclease ABC subunit C	172.352	260.853	186.999	294.268	223.65	226.662	301.455	323.853	221.709	294.989	293.514	275.486	286.465	266.536	316.997	308.716	338.824	351.444
BB_0458	.	hypothetical protein	1503.76	1372.14	1773.32	1139.38	1711.08	1341.18	1174.29	1434.86	908.539	1184.01	854.061	818.925	822.355	895.118	1066.51	1015.67	1160.35	1427.97
BB_0459	.	hypothetical protein	308.701	235.471	370.038	155.389	354.798	279.461	967.46	1181.49	713.286	1128.31	543.26	493.05	526.471	545.677	851.912	701.966	1008.74	1203.12
BB_0460	.	lipoprotein	55.5501	74.2814	105.278	122.593	61.2969	89.0941	205.795	162.632	174.17	214.942	271.309	332.35	346.955	257.486	233.972	289.183	281.064	198.57
BB_0461	.	DNA polymerase III subunits gamma and tau	418.527	249.682	330.283	208.411	618.066	311.19	1349.29	1163.32	1089.49	1151.94	824.949	1054.14	1056.78	1000.21	1261.72	1129.25	1353.59	1106.76
BB_0462	ebfC	nucleoid-associated protein EbfC (new annotation)	457.836	456.329	423.216	99.7062	281.595	234.364	1012.09	955.906	761.603	876.485	554.031	630.908	617.743	630.384	879.063	760.665	889.052	833.693
BB_0463	ndk	nucleoside diphosphate kinase	665.367	393.755	598.224	222.255	712.47	412.647	945.405	1055.78	841.415	851.374	851.238	1015.93	876.175	897.704	1006.41	965.705	1070.75	1110.2
BB_0464	.	hypothetical protein	557.827	456.741	557.493	300.55	422.161	266.323	505.099	563.881	436.785	450.746	409.196	516.897	445.151	421.44	542.79	478.195	563.464	574.428
BB_0465	.	hypothetical protein	418.958	378.407	455.598	134.811	220.819	171.114	663.197	786.66	521.487	721.468	329.135	367.254	344.105	345.214	633.984	453.742	595.841	678.52
BB_0466	.	ABC transporter ATP-binding protein	234.631	183.727	275.955	128.012	251.883	179.361	786.384	800.395	650.818	693.231	636.385	611.428	647.108	624.062	751.297	704.14	788.323	849.141
BB_0467	.	laccase domain-containing protein	43.644	17.0811	60.4202	24.6413	41.3026	27.7272	669.448	690.435	471.868	612.72	301.653	268.397	291.815	284.189	574.05	392.245	562.841	668.438
BB_0468	.	hypothetical protein	356.924	257.299	323.02	238.148	643.117	288.77	1227.52	1283.88	1004	1096.59	1014.9	1025.99	978.474	983.509	1141.3	1109.54	1208.87	1327.11
BB_0469	lspA	lipoprotein signal peptidase	561.252	328.714	410.029	318.544	797.585	334.713	1625.61	1736.77	1327.08	1578.71	1317.97	1267.48	1253.69	1262.61	1539.63	1400.45	1676	1779.13
BB_0471	.	hypothetical protein	115.268	107.536	156.764	57.0735	189.447	80.8795	533.426	568.173	448.738	529.992	347.245	335.667	355.491	363.676	503.95	405.505	536.388	574.514
BB_0472	murA	UDP-N-acetylglucosamine 1-carboxyvinyltransferase	217.374	202.293	222.854	77.4893	394.759	121.064	958.623	915.963	805.467	794.483	747.301	742.487	769.729	782.426	944.304	854.181	995.086	873.154
BB_0473	.	integral membrane protein	51.1188	44.1684	60.6214	53.9763	146.148	77.0878	315.454	295.774	273.151	269.166	276.716	308.42	304.378	276.467	291.693	304.095	372.612	296.425
BB_0475	.	lipoprotein	48.9664	55.7916	46.97	176	41.7565	105.47	108.919	76.2116	92.5921	79.1385	115.144	124.85	134.072	103.739	110.871	99.5301	140.984	96.8593
BB_0476	tuf	elongation factor Tu	5495.39	4219.77	4975.5	4069.29	6346.52	4782.95	4712.27	4053.06	4268.95	4206.02	7181.4	7972.26	7385.3	6556.31	5436.41	6790.38	5392.62	4407.87
BB_0477	rpsJ	30S ribosomal protein S10	4691.83	3665.68	4962.22	3423.11	6309.14	5035.89	5150.53	4244.65	4649.72	4073.35	8178.48	8531.67	7675.36	7264.72	5762.57	7653.54	5779.92	4829.1
BB_0478	rplC	50S ribosomal protein L3	6045.1	5044.04	6062.36	4674.25	8470.31	6016.81	4423.62	3694.12	4247.54	3577.79	7558.95	7803.95	7061.2	6960.21	5271.4	7261.69	5306.71	4402.39
BB_0479	rplD	50S ribosomal protein L4	988.655	718.096	1075.84	672.704	2043.71	971.774	3223.41	2767.01	3115.85	2872.07	4888.01	4937.84	4501.16	4609.9	3745.16	4882.53	3848.73	3167.85
BB_0480	rplW	50S ribosomal protein L23	1783.07	1227.13	1556.83	1200.08	2803.27	1703.82	3138.68	2748.98	3058.78	3202.77	4130.77	4273.48	4242.33	4188.47	3710.77	4280.84	3845.37	2997.56
BB_0481	rplB	50S ribosomal protein L2	1626.64	1074.02	1554.93	974.788	2272.38	1415.39	2681.05	2274.32	3094.2	2284.42	3501.44	3995.19	3553.81	3358.42	3211.82	3499.51	3301.63	2532.22
BB_0482	rpsS	30S ribosomal protein S19	2037.63	2352.65	2157.62	2090.05	3418.25	2206.33	2606.24	2304.89	3105.52	2425.46	3785.45	4077.23	3732.89	3850.31	3258.31	3790.67	3393.36	2552.19
BB_0483	rplV	50S ribosomal protein L22	2391.66	2265.29	2622.37	2161.53	3572.16	2216.23	2026.88	1818.83	2319.55	2123.55	2738.29	2809.98	2851.85	2838.26	2600.27	2927.22	2674.18	2131.29
BB_0484	rpsC	30S ribosomal protein S3	2180.17	1662.64	2147.81	1463.29	3325.78	1965.24	1823.93	1632.69	2045.01	1772.04	2557.42	2542.95	2400.02	2646.02	2152.07	2621.62	2342.98	1961.15
BB_0485	rplP	50S ribosomal protein L16	2369.06	1564.29	2182.81	1323.63	3688.05	2002.64	2376.09	2159.25	2463.32	2318.48	2616.03	2625.34	2716.06	2921.26	2781.3	3114.36	2872.14	2648.38
BB_0486	rpmC	50S ribosomal protein L29	1854.79	1199.66	1646.16	955.716	2529.11	1388.99	2072.85	2066.4	2123.64	2009.98	2440.93	2312.03	2278.46	2637.17	2272.53	2600.01	2427.64	2451.26
BB_0487	rpsQ	30S ribosomal protein S17	2721.96	1884.33	2462.26	1834.84	3755.93	2130.76	2177.09	2163.09	2253.04	2301.83	2616.45	2574.03	2385.32	2689.92	2365.27	2715.98	2535.94	2496.6
BB_0488	rplN	50S ribosomal protein L14	5026.02	4840.19	5464.16	5213.56	6261.35	4832.2	2194.47	2173.79	2530.19	2133.56	3059.62	2975.64	2812.68	3211.99	2630.78	3118.58	2775.37	2600.57
BB_0489	rplX	50S ribosomal protein L24	2959.59	2390.97	2867.27	2617.67	4101.19	2879.15	1896.53	1884.07	2034.64	1900.51	2317.04	2340.05	2184.42	2415.61	2117.67	2386.45	2219.37	2063.38
BB_0490	.	50S ribosomal protein L5	2881.79	2424.24	2696.95	2314.72	4340.08	2656.32	1828.51	1821.16	1913.01	1890.99	2279.06	2274.43	2225.55	2400.72	2048.86	2391.24	2097.37	2102.06
BB_0491	rpsN	30S ribosomal protein S14	3692.22	2554.12	3844.33	2073.69	5953.66	2952.06	3244.7	3368.41	3442.2	3713.62	3831.82	3697.16	3796.95	3864.06	3494.23	3873.25	3606.37	3521.36
BB_0492	rpsH	30S ribosomal protein S8	2249.51	1852.99	2330.36	1573.52	3964.12	2064.22	2284.25	2375.34	2338.29	2363.55	2504.73	2573.97	2491.63	2696.79	2510.28	2741.65	2609.21	2600.19
BB_0493	.	50S ribosomal protein L6	2513.25	1934.28	2299.82	1563.29	4043.14	1864.73	1983.4	2061.63	2069.47	1957.74	2159.51	2111.33	2191.42	2356.3	2180.76	2435.89	2344.96	2252.53
BB_0494	rplR	50S ribosomal protein L18	1681.18	1288.15	1559.86	986.567	2999.72	1642.15	1489.6	1541.98	1597.75	1585.09	1610.08	1567.33	1585.07	1754.44	1630.31	1799.97	1678.51	1683.97
BB_0495	rpsE	30S ribosomal protein S5	3440.92	2322.06	3063.2	1941.01	5896.37	2873.61	2696.94	2686.28	2892.91	3030.99	2854.1	2707.08	2943.68	3056.2	3043.98	3245.95	3112.1	2920
BB_0496	rpmD	50S ribosomal protein L30	988.929	862.172	873.185	698.664	1885.95	862.806	1251.77	1275.89	1312.1	1471.35	1387.36	1271.89	1273.73	1393.09	1375.45	1389.09	1433.62	1454.9
BB_0497	rplO	50S ribosomal protein L15	764.681	519.543	813.378	543.46	1275.75	714.166	2507.06	2578.86	2558.16	2746.45	2297.86	2265.35	2260.97	2188.58	2621.33	2422.41	2756.34	2737.85
BB_0498	secY	protein translocase subunit SecY	2160.71	1833.72	2443.41	1576.72	3770.98	2286.65	3781.38	3922.95	3709.75	4703.01	2996.07	2745.23	3067.66	3236.97	3774.45	3634.74	4142.88	4132.67
BB_0499	rpmJ	50S ribosomal protein L36	2986.95	2398.75	2842.5	2749.79	2977.1	3264.36	2540.8	2658.09	2356.93	2799.14	3060.64	3094.19	2970.14	3126.08	2599.8	3047.77	2811.16	3206.32
BB_0500	rpsM	30S ribosomal protein S13	2426.95	2217.37	2605.2	2677.99	2501.45	3200.02	1758.09	1929.9	1768.02	1754.04	2285.71	2304.77	2140.92	2316.16	1837.68	2214.71	1977.22	2315.73
BB_0501	rpsK	30S ribosomal protein S11	3332.33	2263.07	3095.64	3115.77	3892.55	3802.02	2331.87	2400.71	2119.37	2376.3	2734.37	2760.25	2584.85	2597.94	2375.87	2662.63	2530.18	2585.32
BB_0502	rpoA	DNA-directed RNA polymerase subunit alpha	3739.9	2616.04	3514.14	2891.25	4020.12	4011.67	2864.42	2904.35	2623.51	3016.35	2997.82	3156.83	3050.74	3032.25	3072.3	3130.18	3140.98	3021.13
BB_0503	rplQ	50S ribosomal protein L17	1696.05	1680.4	2093.67	1889.17	2514.44	2413.33	1699.55	1737.36	1621.05	1896.95	1853.44	1913.92	1692.25	1871.61	1860.18	1903.5	1952.86	1950.01
BB_0504	.	ribonuclease Y (check--phosphodiesterase?)	1497.26	1286.29	1709.16	1840.29	1748.14	1924.72	1189.15	1135.24	1275.81	1301.04	1433.93	1538.1	1521.96	1571.86	1333.29	1513.3	1525.17	1317.95
BB_0505	.	hypothetical protein	805.246	807.794	798.188	1113.79	1010.07	852.929	550.826	529.258	572.427	616.361	700.344	738.549	722.359	760.622	598.909	707.088	713.44	669.355
BB_0506	tlyA	hemolysin (check)	38.0231	36.6309	27.9145	69.1742	92.5285	54.9556	294.314	267.947	246.621	277.216	275.42	330.411	318.954	289.963	283.041	300.361	325.528	280.329
BB_0507	.	hypothetical protein	48.1798	92.846	72.7219	109.59	113.09	72.9928	222.991	239.297	175.274	262.727	219.422	209.81	204.255	209.796	220.673	225.684	236.637	225.44
BB_0508	engA	GTPase Der	1099.49	621.121	821.845	975.781	1188.23	1220.35	624.039	658.798	540.803	726.199	1086.23	942.351	1037.7	1075.98	666.814	976.504	714.655	796.973
BB_0509	.	hypothetical protein	136.406	149.303	190.502	136.69	332.001	195.873	658.994	719.174	543.885	618.784	435.119	385.977	406.618	438.095	655.075	545.085	683.474	801.876
BB_0512	.	hypothetical protein	72.6474	49.4377	73.1648	46.883	141.376	60.4766	314.933	381.445	275.496	356.454	187.999	170.461	189.145	208.948	282.463	233.971	319.19	341.976
BB_0513	.	phenylalanine--tRNA ligase subunit alpha	214.749	221.655	267.075	160.506	611.843	229.051	928.241	1099.15	895.603	1039.49	747.483	709.396	823.155	866.096	892.339	870.119	970.795	976.532
BB_0514	pheT	phenylalanine--tRNA sligase subunit beta	157.608	108.996	151.139	79.4096	282.427	98.6958	606.528	691.094	523.654	668.494	389.399	372.861	426.727	423.117	535.647	480.517	605.375	673.213
BB_0515	trxB	thioredoxin reductase	107.816	98.4244	113.97	70.9321	205.43	114.576	317.95	278.461	313.076	336.835	204.218	244.269	299.446	252.112	303.577	277.415	323.111	242.096
BB_0517	dnaJ	chaperone protein DnaJ	335.386	567.979	272.28	299.622	288.148	226.262	1014.17	1685.53	965.938	1429.5	1611.55	1085.53	1620.9	1111.21	2508.66	1272.59	1070.54	838.186
BB_0518	dnaK	chaperone protein DnaK	2237.36	2764.98	1638.09	1668.21	2549.87	1404.05	3579.07	4211.23	3456.42	3784.21	5907.36	3690.14	6723.54	5747.65	8012.36	5208.64	4176.85	2723.19
BB_0519	grpE	protein GrpE	832.168	1049.68	503.989	575.572	831.936	496.104	1129.63	1573.91	1096.7	1416.86	2195.75	1418.95	2314.09	1939.72	2802.64	1780.96	1333.66	1029.61
BB_0524	.	inositol monophosphatase	25.7718	34.9921	41.3723	40.1403	24.9989	41.3963	208.884	252.72	162.894	215.125	129.27	150.891	146.273	117.12	197.804	163.189	187.478	155.847
BB_0525	.	hypothetical protein	345.543	951.623	447.99	1052.52	389.801	722.531	900.638	951.965	793.456	1084.16	1352.36	1402.76	1291.65	1089.85	1088.16	1312.33	984.828	779.528
BB_0526	.	hypothetical protein	298.792	232.121	235.143	290.004	326.437	380.748	252.037	289.31	229.839	360.891	350.061	334.575	328.305	309.175	270.314	339.873	255.981	266.993
BB_0527	.	type III pantothenate kinase	67.2088	78.2176	58.6252	47.7437	65.1933	68.1492	189.893	219.234	162.366	280.189	127.895	109.346	130.874	128.366	184.615	149.709	179.821	190.349
BB_0528	.	aldose reductase	185.174	265.385	170.576	365.014	264.116	304.736	155.773	162.3	118.248	156.337	277.822	306.593	286.451	237.424	167.035	238.613	170.846	196.472
BB_0531	.	hypothetical protein	137.345	104.666	115.035	110.586	206.873	99.5475	648.785	735.111	464.452	780.807	512.132	447.835	425.386	418.534	633.498	497.405	613.283	567.766
BB_0533	phnP	protein PhnP	384.598	273.055	399.558	471.466	707.928	529.765	401.09	325.876	361.576	339.418	769.433	777.498	793.175	682.299	482.818	685.595	497.618	579.292
BB_0534	xth	exodeoxyribonuclease III	244.832	145.79	240.987	312.812	364.451	328.828	320.905	359.407	259.328	320.391	273.136	285.681	268.763	293.676	264.215	299.082	316.784	358.981
BB_0535	.	hypothetical protein	134.752	93.7068	99.5649	172.889	130.185	113.085	180.695	212.291	148.552	181.125	161.219	177.005	157.261	148.904	155.012	167.568	182.849	225.684
BB_0536	.	zinc protease	238.279	162.912	223.405	303.175	322.925	337.811	339.003	355.939	273.274	312.872	278.781	285.435	270.585	278.879	309.636	319.031	349.939	375.351
BB_0537	.	hypothetical protein	207.253	186.945	199.783	141.078	380.299	156.465	494.245	421.437	487.501	536.928	758.359	776.069	795.785	757.158	579.78	800.352	609.761	434.145
BB_0538	.	hypothetical protein	392.099	321.518	417.944	363.788	698.95	276.908	874.965	753.448	834.335	1061.1	1232.95	1209.7	1327.45	1220.48	1039.69	1280.06	1038.32	716.32
BB_0539	.	hypothetical protein	3177.56	3146.56	3582.15	3834.65	5081.79	4470.24	2678.95	2813.14	2538.67	3222.21	4224.5	4112.36	4397.51	4121.25	2963.35	4032.12	3225.77	3031.83
BB_0540	fusA	elongation factor G	4692.38	3960.66	4658.31	4486.85	6453.97	4693.12	3547.89	3674.22	3309.33	4136.97	5400.51	5182.25	6256.49	5684.53	3875.05	5345.86	4156.37	3791.18
BB_0542	.	hypothetical protein	168.718	81.423	166.917	58.1869	216.219	127.215	633.062	606.73	471.01	600.036	286.675	298.863	311.636	353.262	567.366	419.344	527.759	471.216
BB_0543	.	hypothetical protein	1047.02	804.95	1265.27	902.507	1763.58	1154.96	3522.12	3613.78	2845.75	3458.56	3107.05	2679.06	2873.34	2647	3764.44	3388.31	3537.4	4218.98
BB_0544	.	phosphoribosylpyrophosphate synthetase	278.519	232.779	334.716	347.096	508.49	412.877	1302.59	1277.41	1163.58	1280.83	932.283	923.2	1010.51	996.155	1338.7	1134.67	1321.86	1152.98
BB_0545	xlyB	xylulokinase	90.9376	81.6948	123.094	99.8792	210.274	158.38	625.917	584.842	540.891	559.769	390.504	367.689	396.251	397.013	612.685	479.779	604.062	503.49
BB_0546	.	hypothetical protein	531.464	975.584	460.727	978.594	411.381	672.168	491.344	508.404	395.649	526.12	710.234	745.135	825.325	645.435	526.201	701.314	517.259	453.525
BB_0547	coaE	dephospho-CoA kinase	16.6391	24.2057	32.7076	38.7209	44.4676	24.7661	171.514	230.08	125.826	237.953	56.042	42.5594	54.0941	59.4465	158.322	90.7003	151.508	173.811
BB_0548	polA	DNA polymerase I	294.93	337.944	284.678	238.888	322.102	186.617	797.977	1156.73	643.144	1162.9	234.515	183.986	230.342	284.388	667.8	365.806	715.634	838.42
BB_0549	.	hypothetical protein	333.192	346.513	308.709	356.685	270.397	322.459	867.265	1223.55	669.06	1152.14	446.249	437.235	398.945	538.658	762.293	608.701	776.473	996.831
BB_0550	fliS	flagellar protein FliS (flaJ old annotation?)	576.864	678.925	686.468	675.73	892.33	871.414	1228.14	1807.39	974.166	1557.91	1010.52	903.973	925.875	920.696	1230.14	1115.18	1095.84	1421.23
BB_0551	cheY-1	protein CheY	865.587	963.723	993.091	1147.06	985.757	1260.39	1231.84	1737.64	910.191	1409.09	1055.03	923.648	907.804	891.83	1180.61	1082.93	1018.04	1359.44
BB_0552	ligA	DNA ligase	23.7054	14.8588	27.0759	14.9254	49.2739	22.4314	300.942	318.213	260.418	264.467	213.888	195.47	227.156	222.904	275.878	256.735	260.519	261.255
BB_0553	.	hypothetical protein	473.932	797.686	509.476	850.59	700.343	685.428	464.176	583.912	362.263	589.275	843.871	854.728	719.54	686.713	494.292	736.118	539.993	675.179
BB_0554	.	hypothetical protein	175.273	110.356	178.11	34.1985	148.125	40.6896	716.607	847.144	491.085	773.622	358.241	368.248	328.747	327.276	566.459	443.879	597.709	712.779
BB_0555	.	hypothetical protein	75.3329	99.7662	80.9828	33.6391	41.3215	38.8359	477.091	539.114	313.216	488.942	158.803	157.574	139.567	153.191	350.336	226.454	382.759	468.153
BB_0556	.	hypothetical protein	48.9664	23.9679	34.8505	15.5621	46.796	21.9906	225.55	249.135	157.624	227.944	89.2319	80.5544	83.3537	86.9495	166.405	120.589	187.202	237.548
BB_0557	ptsH-2	phosphocarrier protein HPr	4043.95	3015.1	3988.45	2798.77	2359.3	3217.95	1527.21	1723.31	1358.66	1844.06	1802.7	1675.83	1892.04	1840.85	1674.23	1961.78	1593.7	1727.68
BB_0558	ptsP	phosphoenolpyruvate-protein phosphatase	5466.49	4150.05	5249.94	4152.44	2874.35	4458.25	2036.98	2256.39	1845.6	2310.4	2099.41	2020.27	2269.99	2281.3	2070.01	2334.41	2128.25	2217.63
BB_0559	.	PTS system glucose-specific transporter subunit IIA	5035.81	6297.78	5923.25	8490.77	2182.05	5613.67	1435.16	1608.75	1334.94	1819.21	1297.36	1232	1449.69	1395.38	1361.84	1470.7	1452.91	1604.43
BB_0560	.	chaperone protein HtpG	2280.07	2496	1947.55	2660.08	2449.13	2851.94	1534.98	1796.63	1466.12	1971.59	2380.51	2105.92	2263.64	2318.28	2035.37	2438.1	2007.38	1705.78
BB_0561	gnd	6-phosphogluconate dehydrogenase	619.714	583.937	531.595	573.522	889.401	598.64	597.614	552.644	545.723	669.812	957.96	949.753	986.098	912.295	678.005	1007.03	672.243	623.253
BB_0562	.	hypothetical protein	355.75	523.432	454.846	354.872	438.616	428.087	599.756	681.669	421.455	709.76	325.633	367.728	392.599	296.322	547.092	450.294	515.895	509.975
BB_0563	.	hypothetical protein	707.607	1013.17	842.221	269.968	256.905	305.04	1826.49	2267.7	1251.26	1918.14	239.565	208.965	275.157	239.986	1558.51	696.726	1188.12	1292.75
BB_0564	.	hypothetical protein	84.8428	144.37	168.861	194.84	115.89	202.052	99.744	119.292	80.5487	116.082	157.283	141.744	134.094	146.571	99.3583	127.285	130.649	192.938
BB_0565	cheW-2	purine-binding chemotaxis protein	1560.97	901.605	1459.93	122.929	395.504	170.883	1543.67	2173.42	1010.87	2016.34	258.232	304.269	284.149	263.207	1257.8	640.354	1020.78	1509.05
BB_0566	.	hypothetical protein	1323.03	848.497	1129.71	104.954	244.667	88.9138	1275.64	1769.26	892.311	1535.56	220.573	255.835	251.66	250.902	985.261	539.882	948.876	1259.95
BB_0567	cheA-1	chemotaxis histidine kinase	1799.43	1377.04	1473.3	163.376	382.926	153.857	1870.83	2457.15	1339.77	2215.27	295.057	340.926	387.91	343.593	1424.09	792.688	1348.72	1699.5
BB_0568	cheB-2	chemotaxis response regulator	848.666	719.497	841.675	353.472	501.875	413.035	1307.54	1656.04	1015.29	1483.69	506.989	481.142	544.067	517.377	1105.17	765.436	1062.6	1297.95
BB_0569	.	hypothetical protein	486.35	303.483	457.806	315.039	357.067	354.472	806.263	1070.1	609.556	944.006	447.638	437.948	421.243	397.279	664.218	517.404	702.956	868.21
BB_0570	cheY-2	chemotaxis response regulator	1171.28	865.514	1406.51	1202.35	1392.37	1286.93	1109.78	1213.64	955.868	1044.43	1187.77	1137.96	1134.45	977.405	1277.03	1259.61	1180.4	1296.05
BB_0571	.	uridylate kinase	199.059	132.707	117.179	188.461	187.337	151.807	453.203	557.921	412.042	561.019	661.066	603.139	711.959	610.277	520.367	651.023	494.237	461.726
BB_0572	lgtD	glycosyl transferase	404.416	217.183	342.519	175.703	723.905	343.289	512.676	582.783	452.198	606.365	966.298	981.023	976.249	934.248	546.32	887.878	638.77	769.544
BB_0573	.	ABC transporter ATP-binding protein	276.687	281.421	237.951	190.4	432.602	151.134	420.603	496.385	380.396	508.49	641.25	649.157	712.62	635.32	453.518	630.861	514.488	567.677
BB_0574	.	integral membrane protein	268.108	133.545	203.141	153.366	494.571	276.76	433.664	539.643	381.28	545.38	694.875	744.409	731.221	642.337	446.713	666.674	583.586	675.782
BB_0575	pyrG	CTP synthetase	382.378	294.282	330.422	193.202	541.309	221.831	483.706	592.686	385.458	478.114	547.979	618.586	583.922	493.243	480.774	538.932	478.596	571.396
BB_0576	.	hypothetical protein	48.9664	58.714	107.082	64.1718	147.341	117.524	171.237	197.191	139.535	202.038	199.191	248.907	221.888	187.934	181.027	198.476	208.932	197.057
BB_0577	.	hypothetical protein	124.914	217.402	150.397	119.412	228.489	156.178	509.784	612.794	408.667	553.7	532.212	479.015	472.908	456.074	549.646	547.378	522.164	991.214
BB_0578	mcp-1	methyl-accepting chemotaxis protein	158.199	166.212	149.548	127.29	240.1	234.651	1941.53	2260.84	1609.66	2304.87	563.823	615.428	697.908	609.848	1878.26	1119.3	1837.6	1948.75
BB_0579	.	DNA polymerase III subunit alpha	378.204	261.373	332.322	221.017	669.491	304.594	2530.99	2659.29	1894.5	2364.53	910.653	737.471	800.824	997.709	2001.42	1325.99	2003.47	2415.22
BB_0580	.	integral membrane protein	196.627	100.996	178.917	70.6943	559.006	178.431	2907.73	3153.72	2062.22	2736.16	785.181	644.015	702.624	837.977	2161.65	1297.03	2184.75	2851.08
BB_0581	recG	ATP-dependent DNA helicase RecG	86.9563	83.7991	110.335	83.4131	198.032	93.756	1190.2	1319.03	821.053	1117.16	397.614	293.921	337.258	363.049	910.448	557.45	896.398	1142.22
BB_0582	.	carboxypeptidase	412.398	517.08	476.351	571.859	687.572	664.399	266.567	338.189	233.426	342.409	394.282	383.463	375.248	341.852	280.75	352.145	325.092	376.686
BB_0583	.	integral membrane protein	192.057	115.845	162.361	78.832	217.134	160.849	207.642	220.851	188.39	227.101	269.895	330.158	352.334	267.77	213.275	286.898	240.767	241.183
BB_0584	.	integral membrane protein	123.241	86.5867	111.665	86.0858	253.119	119.305	246.597	203.27	196.426	221.358	252.619	309.179	310.705	240.472	223.299	273.69	267.059	235.313
BB_0585	murD	UDP-N-acetylmuramoylalanine--D-glutamate ligase	40.0831	25.0723	44.7197	43.4212	90.8226	63.4905	280.064	323.371	211.41	278.454	218.86	194.825	212.273	188.45	293.847	223.177	269.998	310.3
BB_0586	femA	FemA protein	56.2832	78.5905	61.1094	64.5406	103.341	52.2276	441.044	506.064	344.617	571.78	276.363	268.435	299.111	286.639	472.838	360.074	487.379	483.803
BB_0587	metG	methionine--tRNA ligase	205.526	206.609	140.657	182.206	274.187	161.601	534.683	619.053	425.061	625.334	551.247	520.273	552.757	523.176	598.336	580.608	589.413	629.448
BB_0588	pfs-2	MTA/SAH nucleosidase	379.213	299.932	379.949	106.138	218.103	189.999	2158.12	2379.76	1296.48	1798.34	952.148	741.38	787.255	716.593	2117.48	1264.62	1490.4	1898.45
BB_0589	pta	phosphate acetyltransferase	165.071	123.707	171.188	57.0854	112.45	85.3614	1068.2	1128.97	706.806	950.555	469.788	415.459	491.808	408.097	980.079	635.428	815.956	879.51
BB_0590	ksgA	rRNA small subunit methyltransferase A	112.866	188.61	100.051	183.483	166.026	152.082	496.74	591.703	448.491	643.001	453.906	579.976	543.085	483.085	535.88	494.017	550.176	481.66
BB_0591	.	competence locus E	63.9968	56.1651	70.69	43.0386	56.952	67.2901	142.442	159.132	124.199	158.322	129.002	141.583	125.186	134.195	131.061	136.412	145.302	141.093
BB_0592	.	hypothetical protein	1328.06	1138.35	1367.72	1140.38	1991.44	1122.72	286.897	333.966	283.699	390.867	388.134	427.474	356.679	367.666	285.852	381.454	418.529	606.716
BB_0593	.	long-chain-fatty-acid CoA ligase	2649.19	1952.87	2687.68	1599.82	3396.91	2369.76	2180.94	2407.04	1920.81	2561.17	1773.66	1576.41	1679.82	1607.95	2267.79	2042.1	2215.69	2380.49
BB_0594	argS	arginyl-tRNA synthetase	820.981	1021.62	764.61	968.406	732.386	923.397	589.674	733.353	491.595	823.836	856.808	817.229	768.929	717.351	615.405	768.791	720.262	770.121
BB_0595	.	hypothetical protein	268.261	504.638	324.396	566.45	363.621	453.884	250.116	335.647	203.755	379.815	366.341	365.987	328.929	337.344	264.319	347.711	327.158	372.562
BB_0596	mcp-2	methyl-accepting chemotaxis protein	805.62	1144.24	807.226	1154.35	728.77	964.606	732.481	968.591	571.45	956.477	994.921	988.723	984.284	891.863	747.156	966.655	837.083	961.284
BB_0597	mcp-3	methyl-accepting chemotaxis protein	339.97	343.881	362.75	241.422	332.818	322.546	649.508	874.508	460.637	835.905	604.191	546.783	525.296	456.437	594.048	574.851	614.396	854.615
BB_0598	murB	UDP-N-acetylenolpyruvoylglucosamine reductase	130.9	138.635	194.572	177.694	200.428	183.636	428.881	487.7	317.239	520.442	398.179	375.236	370.409	321.621	425.033	387.301	426.933	425.555
BB_0599	cysS	cysteine--tRNA ligase	681.05	394.562	536.237	528.261	698.292	738.821	676.416	678.823	564.672	576.074	773.762	696.321	771.94	763.944	688.485	735.037	719.779	719.014
BB_0600	.	hypothetical protein	201.904	163.33	202.441	166.834	302.664	197.216	292.855	324.389	248.574	288.781	222.693	188.277	203.147	232.867	274.964	236.268	310.056	319.508
BB_0601	glyA	serine hydroxymethyltransferase	2072.29	1701.89	1910.61	1326.74	1634.67	1278.5	1379.63	1504.95	1289.78	1399.71	1132.46	990.701	1228.56	1234.1	1501.89	1356.88	1447.55	1401.24
BB_0602	.	chaperonin	405.777	276.318	355.679	142.169	419.02	296.632	645.37	723.433	575.669	660.999	447.125	380.021	476.744	477.595	651.256	547.086	687.822	710.337
BB_0603	p66	integral outer membrane protein p66	20038.2	22119.3	19983.7	51638.8	17977.5	38813	3434.95	5551.32	2864.62	3585.95	5010.39	5002.42	4738.32	3387.15	4392.8	4656.52	4511.88	7026.14
BB_0604	lctP	L-lactate permease	270.732	357.398	228.207	153.346	294.577	179.48	495.17	445.87	501.989	529.608	764.721	678.547	924.537	690.749	649.316	886.477	638.368	547.862
BB_0605	dacA	serine-type D-Ala-D-Ala carboxypeptidase	106.073	129.788	125.166	103.103	227.32	142.163	224.203	233.063	167.162	223.554	178.39	164.37	169.637	160.674	233.198	191.603	207.717	242.585
BB_0606	cheD	chemoreceptor glutamine deamidase CheD	635.966	437.644	509.698	602.845	666.13	764.105	1248.24	1325.3	935.388	1111.04	865.381	821.674	870.772	741.98	1177.01	995.969	1051.15	1155.64
BB_0607	pcrA	ATP-dependent DNA helicase (rep)	78.272	46.9333	86.4552	42.1406	162.953	69.3286	514.417	545.646	370.5	485.78	166.698	145.574	170.268	172.98	428.642	251.44	394.425	443.941
BB_0608	pepD	aminoacyl-histidine dipeptidase	296.673	245.502	271.912	212.768	519.22	274.41	856.881	850.415	696.613	786.257	707.525	691.632	716.356	707.576	881.229	826.659	904.766	942.824
BB_0610	tig	trigger factor	482.669	418.105	470.626	592.355	653.936	665.758	936.674	869.329	783.8	994.701	1157.36	1049.9	1000.74	1172.7	946.326	1056.35	987.368	948.909
BB_0611	clpP	ATP-dependent Clp protease proteolytic subunit	731.985	498.25	707.25	712.61	1028.25	928.791	1427.82	1331.26	1221.05	1632.62	1374.34	1269.98	1253.39	1449.03	1393.52	1394.64	1461.76	1390.61
BB_0612	clpX	ATP-dependent protease ATP-binding subunit ClpX	842.426	648.232	821.214	901.483	1354.72	1016.89	1384.72	1354.72	1259.9	1558.18	1253.24	1008.45	1091.67	1396.55	1302.39	1332.26	1393.13	1496.43
BB_0613	lon-2	ATP-dependent protease La	1047.22	708.872	1081.04	905.342	1451.59	827.964	1270.01	1413.6	1200.38	1642.32	804.9	578.246	725.648	960.059	1112.47	935.942	1297.66	1415.3
BB_0614	.	hypothetical protein	537.67	394.051	619.28	703.808	365.881	575.204	278.946	356.152	279.941	402.469	218.294	157.218	183.202	222.387	218.953	212.739	289.858	346.053
BB_0615	rpsD	30S ribosomal protein S4	4018.06	5780.93	4579.83	9571.39	3303.43	6365.06	2367.05	2647.14	2534.33	2753.88	3731.98	3470.31	3621.63	3477.89	2905.39	3515.5	3062.94	2742.13
BB_0616	.	integral membrane protein	158.707	316.914	200.307	463.005	168.885	303.696	152.248	125.602	155.589	156.482	263.899	266.457	308.99	260.926	192.415	265.512	196.795	151.915
BB_0617	.	hypothetical protein	21.8955	94.5925	95.8625	114.34	33.0996	99.8068	84.7092	100.345	69.4437	112.971	116.829	116.391	96.1718	86.118	92.3852	108.669	93.4355	92.9601
BB_0618	cdd	cytidine deaminase	137.422	156.951	209.197	211.262	218.885	233.49	479.164	490.41	336.2	615.039	517.629	499.041	570.902	445.702	531.275	512.961	444.126	397.93
BB_0619	dhhP	DHH family protein (c-di-AMP PDE)	504.155	470.253	529.996	550.272	644.721	718.187	384.441	486.901	316.55	465.295	587.909	497.065	473.542	455.782	437.365	475.932	396.064	522.852
BB_0620	.	beta-glucosidase	58.9069	71.8588	45.5148	63.5247	53.5691	50.6465	126.089	134.413	114.703	139.104	173.076	156.714	159.191	152.876	137.405	155.745	134.363	139.34
BB_0621	thiJ	4-methyl-5(b-hydroxyethyl)-thiazole monophosphate biosynthesis protein	300.415	300.571	394.933	237.706	458.475	412.799	986.204	901.645	814.041	977.975	1109.41	1195.71	1276.97	1068.33	1020.54	1185.39	1068.72	1009.97
BB_0622	ackA	acetate kinase	203.223	248.612	241.672	360.1	281.612	290.197	307.683	300.484	250.096	319.464	348.042	446.234	486.933	383.713	328.715	413.481	386.765	315.243
BB_0623	mfd	transcription-repair coupling factor	42.3998	58.2401	34.7809	48.6554	58.4535	59.3267	104.159	93.3449	99.4238	116.168	85.0966	97.13	130.075	114.951	107.995	120.245	126.121	92.3474
BB_0624	.	hypothetical protein	324.917	338.921	327.312	350.5	349.84	451.475	738.226	812.46	551.509	830.539	523.149	468.975	516.179	431.395	721.024	611.944	656.642	834.07
BB_0625	.	N-acetylmuramoyl-L-alanine amidase	190.465	165.101	208.078	213.766	300.355	234.927	347.471	382.5	303.748	421.954	205.353	182.95	207.195	203.53	333.276	258.22	346.331	374.825
BB_0626	rnmV	ribonuclease M5	375.319	501.46	410.698	845.398	568.559	748.102	400.617	402.125	320.813	430.013	469.727	458.85	492.645	401.868	468.136	461.647	457.044	431.18
BB_0627	.	aminopeptidase 2	447.511	699.204	493.613	846.314	459.296	816.711	338.833	378.984	265.719	347.301	482.116	415.577	431.152	402.825	485.424	452.257	381.002	386.929
BB_0628	.	lipoprotein	503.828	335.297	486.365	421.117	577.602	484.224	442.046	438.314	339.429	529.68	528.778	454.572	499.197	444.86	491.718	510.238	416.207	469.21
BB_0629	fruA-2	PTS system fructose-specific transporter subunit IIABC	2645.68	4294.79	2879.95	2155.76	1116.22	1743.27	899.202	1395.62	871.561	1176.4	822.712	696.989	888.228	878.735	1007.33	959.156	927.599	1029.07
BB_0630	pfkB	1-phosphofructokinase	38.1556	100.081	73.831	53.84	30.8428	52.7988	105.1	123.762	90.7896	105.685	170.707	170.7	198.896	146.96	110.363	167.884	127.212	144.34
BB_0631	.	hypothetical protein	3677.14	8730.83	6864.1	22196.2	5596.36	12408.3	719.211	560.546	762.611	678.869	6538.67	8305.61	7301.29	4859.02	1362.86	4836.86	1853.2	1608.68
BB_0632	recD	exodeoxyribonuclease V subunit alpha	14.0247	39.5685	21.0211	13.5701	81.625	17.7436	147.572	172.55	109.662	178.958	57.8171	50.7663	64.5342	77.6753	115.211	83.8516	142.095	145.056
BB_0633	recB	exodeoxyribonuclease V subunit beta	43.1072	46.3639	48.0498	19.8246	47.556	22.3477	245.068	304.655	188.003	314.142	93.3309	85.0828	107.331	119.572	188.612	136.055	243.924	234.823
BB_0635	pncB	nicotinate phosphoribosyltransferase	70.7758	101.274	72.5897	104.954	95.1703	59.4028	353.543	412.378	237.51	348.51	223.77	219.222	254.952	231.965	353.298	283.775	330.192	376.742
BB_0636	zwf	glucose-6-phosphate 1-dehydrogenase	277.544	169.714	303.305	162.142	350.604	178.404	869.152	1014.73	635.532	832.276	697.188	746.318	786.079	731.212	771.669	826.33	898.909	1093.73
BB_0637	nhaC-1	Na+/H+ antiporter family	2091.46	1774.1	1820.27	338.992	813.342	465.483	871.449	938.855	622.805	956.635	495.047	542.254	619.991	528.703	739.309	644.985	745.386	948.821
BB_0638	nhaC-2	Na+/H+ antiporter	868.281	605.714	764.911	107.901	497.549	215.56	480.993	486.937	342.596	487.332	309.721	337.427	397.242	326.486	391.943	418.008	432.032	508.827
BB_0639	potD	spermidine/putrescine ABC transporter substrate-binding protein	448.274	337.707	324.581	295.314	326.634	318.863	370.885	370.651	356.395	406.67	339.96	249.302	323.552	382.719	374.649	382.783	425.434	394.779
BB_0640	potC	spermidine/putrescine ABC transporter permease	78.8285	92.7218	77.3631	106.147	88.6732	81.5275	256.956	295.828	258.463	365.468	149.05	111.188	153.47	179.282	267.016	200.181	295.687	265.943
BB_0641	potB	spermidine/putrescine transport system permease	53.8996	40.5946	52.6388	49.344	78.4881	50.566	388.777	410.306	365.099	445.638	175.59	138.929	218.347	229.337	356.092	262.393	373.235	360.716
BB_0642	potA	spermidine/putrescine ABC transporter ATP-binding protein	180.81	132.432	269.244	190.606	305.149	185.087	1224.87	1342.83	1077.07	1449.32	727.146	650.797	916.381	883.823	1256.24	971.612	1205.8	1072.65
BB_0643	ylqF	ribosome biogenesis GTPase A	50.7152	58.2823	77.4542	80.5896	94.5113	72.3136	92.8698	125.143	86.0663	133.253	91.6837	85.1158	100.209	92.177	106.114	97.8473	107.495	118.374
BB_0644	nanE	N-acetylmannosamine-6-phosphate 2-epimerase	223.816	174.449	195.193	179.277	346.552	202.54	557.443	575.241	557.387	755.932	416.7	451.055	571.946	470.36	591.572	593.63	604.621	483.673
BB_0645	ptsG	PTS system glucose-specific transporter subunit IIBC	259.094	234.135	196.246	173.429	407.125	238.373	781.031	847.39	848.063	1062.46	626.799	641.407	856.573	697.054	875.715	845.645	884.258	704.434
BB_0646	.	hypothetical protein	3444.82	5939.98	3738.64	4306.31	1622.92	2773.04	1037.69	1081.82	862.142	1400.01	1107.25	983.657	1075.92	995.293	1019.24	1077.4	1123.7	1169.27
BB_0647	bosR	oxidative stress regulator BosR	650.119	690.631	785.121	580.508	402.525	508.019	749.531	919.944	506.356	1052.47	640.506	536.235	590.504	472.189	695.637	594.869	668.017	785.404
BB_0648	.	serine/threonine kinase putative	83.0602	143.319	108.83	149.881	128.959	137.06	150.03	166.532	119.099	159.508	202.497	191.057	194.884	184.06	160.77	178.122	174.622	190.755
BB_0649	groL	chaperonin GroEL	7045.42	5452.97	6115.74	6146.15	7511.19	6882.13	4289.27	4582.26	3584.21	3681.35	4631.71	4008.3	5278.16	4841.49	5170.76	5260.53	4840.89	5145.04
BB_0650	.	hypothetical protein	2515.09	1906.33	2271.44	1908.25	3331.03	2567.01	1742.83	1782.14	1263.84	1602.48	1948.77	1618.98	1661.26	1657.12	1830.54	1883.94	1674.59	1934.71
BB_0651	.	protein translocase subunit YajC	2947.22	2480.36	3130.52	2463.45	4464.94	3280.38	3007.65	3144.88	2294.12	2977.4	2977.51	2531.28	2883.69	2679.33	3216.51	3075.82	2946.15	3200.04
BB_0652	secD	protein translocase subunit SecD	2989.7	2238.73	2909.03	1925.11	4664.83	2782.58	3318.41	3321.41	2628.15	3292.75	2866.7	2353.31	2686.23	2627.24	3379.42	3150.45	3112.58	3329.26
BB_0653	secF	protein translocase subunit SecF	875.682	686.004	904.686	530.717	1407.98	892.817	1968.67	2170.74	1526.16	2208.97	1662.34	1422.18	1534.74	1403.98	1931.45	1666.07	1945.24	2003.64
BB_0654	.	hypothetical protein	269.251	222.489	249.793	220.927	461.266	272.415	660.712	766.198	532.043	782.507	530.88	439.031	441.116	466.326	660.026	539.628	658.078	707.358
BB_0655	dnaJ-2	heat shock protein	214.78	216.562	133.022	164.061	209.442	122.02	298.023	309.275	254.241	320.701	428.055	416.767	488.935	418.216	342.391	430.083	344.379	301.999
BB_0656	.	oxygen-independent coproporphyrinogen III oxidase	71.8951	46.7697	54.5884	66.6374	105.91	80.1376	96.5332	72.3746	78.0141	94.2873	86.5258	106.647	107.034	81.9488	99.2952	89.1862	102.796	86.7709
BB_0657	rpiA	ribose 5-phosphate isomerase A	411.617	587.253	405.48	781.425	592.613	550.7	305.756	338.598	256.474	347.664	428.554	472.866	491.726	345.788	362.819	399.141	320.744	321.134
BB_0658	gpmA	2%2C3-bisphosphoglycerate-dependent phosphoglycerate mutase	439.518	467.264	350.925	365.863	555.914	335.511	897.864	1074.76	835.443	1019.05	896.472	739.628	1097.47	949.996	1278.01	1085.04	1054.02	885.612
BB_0659	lysS	lysine--tRNA ligase	1099.87	1687.89	1251.23	1872.48	1472.78	1431.52	1904.92	1811.83	1715.07	2054.13	2123.87	2013.17	2387.74	2336.77	1990.77	2316.99	2133.55	1892.14
BB_0660	era	GTPase Era	275.962	387.881	283.635	407.553	412.722	318.863	249.104	333.636	203.099	342.176	353.258	302.614	321.959	314.908	282.812	309.695	285.371	335.765
BB_0661	.	hypothetical protein	705.692	653.93	783.832	678.231	923.73	964.628	885.668	1097.5	733.707	978.781	1050.33	894.582	995.005	886.871	1004.51	971.191	967.319	1291.94
BB_0662	.	hypothetical protein	430.69	501.836	471.828	605.975	567.103	790.176	457.129	580.686	358.452	534.686	610.769	538.889	496.791	468.055	452.065	495.791	483.367	665.609
BB_0663	.	hypothetical protein	94.6684	157.146	195.114	310.664	223.919	300.794	294.024	337.154	225.806	313.873	326.568	332.563	302.109	286.084	286.626	301.512	318.517	360.15
BB_0664	.	lipoprotein	261.3	840.21	579.735	1114.96	483.804	695.637	469.426	524.793	347.045	488.981	556.881	532.369	535.451	456.232	487.068	501.757	501.023	565.653
BB_0665	.	hypothetical protein	511.852	420.253	569.815	571.671	478.16	493.74	429.96	537.444	327.694	486.374	252.481	200.02	241.618	224.445	399.378	300.77	388.178	522.328
BB_0666	.	N-acetylmuramoyl-L-alanine amidase domain-containing protein	187.484	171.975	214.981	159.479	246.557	198.691	304.934	363.625	234.771	341.098	163.004	146.637	167.747	163.469	259.403	207.895	281.664	351.478
BB_0667	.	hypothetical protein	666.635	682.424	741.52	326.84	1036.25	396.846	985.03	1174.93	740.203	1150.76	530.313	457.481	513.533	561.218	858.723	685.912	899.997	1143.17
BB_0668	flaA	flagellar filament outer layer protein	2215.66	1890.1	2207.14	878.298	1906.66	1215.78	3236.45	3550.05	2271.53	3045.89	1541.63	1363.45	1617.95	1426.16	3174.04	2187.38	2710.81	3186.41
BB_0669	cheA-2	chemotaxis protein CheA	313.328	345.876	401.15	162.224	379.67	201.64	1232.82	1263.51	743.587	1103.99	328.729	294.732	330.519	317.731	889.268	517.721	812.628	1053.99
BB_0670	cheW-3	purine-binding chemotaxis protein	827.815	610.233	789.92	175.073	605.167	182.988	1783.73	1908.02	1121.24	1778.53	486.124	447.713	492.712	502.988	1300.48	802.775	1185.86	1504.14
BB_0671	cheX	chemotaxis protein CheX	1201.49	1089.43	1363.41	224.809	546.604	285.402	1599.66	1794.3	1050.87	1672.61	459.227	427.812	475.155	434.099	1254.09	764.552	1101.46	1342.66
BB_0672	cheY-3	chemotaxis protein CheY	476.34	469.753	482.701	179.207	325.423	129.064	1109.23	1145.29	698.276	1178.07	365.818	357.28	415.569	384.895	916.245	591.428	799.146	996.395
BB_0673	.	hypothetical protein	49.8205	43.9251	56.3113	48.8158	53.2577	89.912	178.365	173.049	137.102	251.005	115.42	112.107	110.803	107.848	151.294	129.886	190.079	157.751
BB_0674	.	membrane protein	113.647	152.834	124.282	132.922	120.543	104.156	167.708	193.545	136.055	212.523	170.061	154.462	155.39	154.124	157.443	161.834	188.352	201.928
BB_0675	.	hypothetical protein	253.333	279.644	318.026	215.739	265.056	275.684	345.159	402.901	281.283	410.516	334.848	301.142	346.643	318.368	362.45	352.819	384.566	384.817
BB_0676	gph	phosphoglycolate phosphatase	331.243	519.628	330.6	551.364	540.378	458.817	343.419	402.713	285.695	369.016	464.048	396.205	443.589	387.765	401.55	427.985	392.535	418.59
BB_0677	mglA	ribose/galactose ABC transporter ATP-binding protein (mglA)	391.184	280.819	369.354	194.468	638.108	250.875	847.249	958.083	706.01	928.587	880.181	810.736	1012.92	1017.25	800.356	1005.57	860.199	902.531
BB_0678	rbsC-1	ribose/galactose ABC transporter permease protein (rbsC-1)	734.496	672.877	720.494	530.509	1178.61	613.646	1315.45	1434.82	1172.06	1497.2	1061.31	968.886	1255.19	1263.45	1228.91	1329.94	1478.51	1500.66
BB_0679	rbsC-2	ribose/galactose ABC transporter permease protein (rbsC-2)	691.71	716.391	601.684	609.684	1094.67	515.96	1087.59	1111.07	972.033	1131.31	780.168	710.221	974.618	940.526	1006.29	1042.38	1164.82	1126.08
BB_0680	mcp4	methyl-accepting chemotaxis protein (mcp-4)	3921.86	3369.74	3492.31	139.614	494.958	168.101	1789.01	2451.65	1575.13	2183.75	263.045	275.42	346.738	333.256	1625.95	945.268	1440.2	1873.05
BB_0681	mcp5	methyl-accepting chemotaxis protein (mcp-5)	2575.76	2214.1	2240.05	94.0281	284.688	134.788	1453.96	1950.88	1236.95	1927	201.423	215.741	283.609	251.141	1253.78	740.131	1173.18	1541.42
BB_0682	trmU	tRNA-specific 2-thiouridylase MnmA	172.62	184.633	156.142	269.165	213.474	200.633	366.969	382.899	314.885	478.708	378.213	342.752	387.418	347.472	410.671	390.795	420.128	370.985
BB_0683	.	3-hydroxy-3-methylglutaryl-CoA synthase	880.915	666.998	814.353	598.855	1349.6	650.622	1970.63	2069.21	1494.85	2060.81	2185.42	1665.14	1809.33	1804.17	1909.93	1967.72	1908.61	2106.09
BB_0684	fni	isopentenyl-diphosphate delta-isomerase	268.97	144.718	287.067	177.091	674.72	238.474	1516.79	1512.14	1217.39	1414.06	1036.22	809.98	980.569	1070.53	1433.36	1124.33	1413.2	1579.43
BB_0685	mvaA	3-hydroxy-3-methylglutaryl-CoA reductase	88.9783	60.5109	105.765	38.8718	232.464	52.7748	704.129	740.659	568.321	726.778	355.075	276.545	366.948	384.122	639.383	431.297	630.538	741.474
BB_0686	mvaD	diphosphomevalonate decarboxylase	280.814	216.757	335.005	207.225	621.094	248.571	682.552	718.818	552.551	728.401	459.285	358.727	422.019	472.218	624.095	485.517	616.202	727.174
BB_0687	.	phosphomevalonate kinase	528.929	339.743	462.824	401.663	862.048	569.041	784.046	822.281	662.838	788.586	703.19	607.149	667.956	661.24	819.714	712.084	765.136	892.073
BB_0688	mvk	mevalonate kinase	51.7598	104.453	70.6561	48.6028	136.619	67.9457	294.802	267.147	233.682	305.275	187.989	183.039	231.65	209.284	280.461	207.376	285.355	289.509
BB_0689	.	hypothetical protein	897.717	1856.81	1271.43	78.7154	80.4682	76.6498	519.049	595.896	324.419	600.605	110.946	107.421	141.215	114.603	484.038	248.673	329.288	331.978
BB_0690	napA	neutrophil activating protein A (napA)	6306.82	4163.33	5162.72	7228.33	4167.92	8719.75	2035.04	2068.95	1492.33	1729.29	3613.62	3387.14	3228.88	2686.88	2267.51	2651.98	2023.21	2633.62
BB_0691	fusA	elongation factor G	2750.52	2951.68	2940.23	4205.05	2466.05	4008.4	1645.82	1642.48	1185.14	1623.09	1479.06	1209.08	1334.35	1222.86	1665.7	1426.06	1443.35	1887.67
BB_0693	badR	xylose operon regulatory protein	453.212	505.424	652.564	338.821	620.454	362.776	1061.24	1024.7	727.409	1024.33	375.983	319.715	352.303	366.311	910.969	517.238	760.889	921.172
BB_0694	ffh	signal recognition particle protein	2409.81	1944.97	2441.02	1844.36	2257.49	1910.67	3362.81	3318.54	2492.08	3384.4	1896.83	1534.55	1884.39	1863.92	3319.86	2379.29	2654.04	3347.73
BB_0695	rpsP	30S ribosomal protein S16	1466.18	1172.35	1435.16	1107.44	1095.81	1211.31	2058.72	2138.46	1568.88	2116.27	1473.86	1192.37	1367.22	1327.41	1947.89	1631.04	1705.03	2199.93
BB_0696	.	hypothetical protein	893.784	795.563	1017.26	815.605	915.624	831.734	2112.06	2060.94	1553.74	2061.71	1709.91	1428	1514.7	1434.02	2068.44	1787.16	1786.36	2241.84
BB_0697	rimM	ribosome maturation factor RimM	507.257	365.541	480.368	355.712	709.016	463.02	1692.94	1660.38	1298.72	1693.93	1143.05	1042.16	1134.36	1102.57	1672.53	1312.16	1507.89	1653.44
BB_0698	trmD	tRNA (guanine-N(1)-)-methyltransferase	882.415	887.726	774.668	772.723	1188.86	983.162	1584.96	1514.99	1375.39	1541.81	1141.76	1080.53	1278.87	1182.29	1644.25	1329.21	1470.07	1498.82
BB_0699	rplS	50S ribosomal protein L19	1705.8	1413.18	1484.24	1401.39	1554.53	1463.63	1435.44	1387.67	1323.18	1381.01	1345.5	1211.43	1311.77	1281.61	1545.12	1418.63	1391.37	1491.9
BB_0701	.	hypothetical protein	178.183	180.483	342.737	234.397	378.853	341.892	488.556	426.495	466.737	449.822	451.454	476.433	415.892	458.578	465.958	418.239	478.728	453.347
BB_0702	coaD	phosphopantetheine adenylyltransferase	307.533	249.687	367.188	252.785	422.02	323.724	538.12	515.547	501.165	535.359	485.116	459.813	413.26	444.085	556.111	460.636	565.699	497.947
BB_0703	rpmF	50S ribosomal protein L32	1392.73	1258.36	1439.37	906.733	939.948	875.567	1643.1	1754.48	1584.27	1862.06	1479.39	1611.45	1727.48	1462.45	1863.65	1694.57	1715.38	1678.34
BB_0704	acpP	acyl carrier protein	2445.3	1647.2	2191.33	1234.83	1516.25	1299.07	2359.91	2464.78	2126.66	2532.83	2064.67	2214.07	2388.12	2184.85	2486.93	2360.34	2371.4	2330.8
BB_0705	rnc	ribonuclease III	1269.94	1100.71	1229.09	798.673	912.998	882.059	1241.41	1276.27	1110.9	1258.84	1058.31	1064.1	1161.61	1059.46	1281.79	1183.87	1227.28	1250.92
BB_0706	papS	polynucleotide adenylyltransferase	79.8236	62.4997	60.9637	51.0725	75.1184	33.7483	183.902	198.975	166.199	231.218	166.031	179.157	180.127	159.475	196.888	180.513	219.302	196.915
BB_0707	.	hypothetical protein	495.878	344.39	502.696	95.009	212.977	173.999	352.785	560.125	290.804	515.028	196.386	192.427	202.33	189.241	315.795	247.936	329.405	541.785
BB_0708	.	hypothetical protein	92.9455	82.5466	132.572	30.1257	72.2522	42.8103	270.664	410.351	203.534	441.966	103.083	104.812	121.699	104.059	219.998	153.878	284.911	380.986
BB_0709	.	hypothetical protein	142.344	87.4109	115.071	95.8009	327.436	134.868	649.907	605.307	574.671	754.472	573.458	580.858	595.543	565.074	633.062	583.728	648.235	597.764
BB_0712	rpoD	RNA polymerase sigma factor RpoD	310.301	188.161	269.857	173.373	451.467	235.616	1180.77	1317.95	1110.66	1502.54	994.523	845.853	1074.15	1077.73	1138.27	1006.41	1146.76	1185.97
BB_0713	.	hypothetical protein	125.803	88.3918	171.44	99.1462	324.52	114.69	706.354	753.168	640.294	880.351	569.168	447.858	513.293	541.522	643.191	575.417	649.781	737.473
BB_0714	.	hypothetical protein	274.394	207.239	237.934	258.973	371.833	284.805	346.701	351.271	333.109	390.955	310.44	286.291	331.019	298.667	346.781	320.542	351.001	378.016
BB_0715	mreB	rod shape-determining protein MreB	1794.27	1483.39	1767.46	1980.63	1938.69	2118.16	1674.14	1774.56	1693.19	1995.76	1646.83	1531.65	1845.23	1712.44	1853.7	1775.02	1783.93	1800.96
BB_0716	mreC	rod shape-determining protein MreC	257.121	162.77	308.11	156.823	327.482	252.382	497.099	504.366	480.239	648.707	358.687	342.467	414.581	378.653	497.619	419.64	535.158	520.747
BB_0717	.	integral membrane protein	197.69	146.41	196.169	106.91	410.919	166.363	490.346	584.865	487.417	760.377	271.483	235.569	288.212	305.371	451.284	351.693	541.556	585.688
BB_0718	pbp-2	penicillin-binding protein	202.812	162.217	223.83	147.597	376.11	170.879	507.026	528.23	517.529	553.6	260.053	235.657	298.188	312.604	466.765	370.544	513.403	578.297
BB_0719	mrdB	rod shape-determining protein RodA	163.407	71.5929	141.01	73.8741	360.91	124.93	514.541	542.469	504.253	617.074	287.356	250.458	304.082	315.616	490.912	369.15	538.041	545.064
BB_0720	thrS	threonine--tRNA ligase	251.983	280.136	258.31	266.172	568.367	295.852	738.247	810.959	748.742	809.526	792.354	686.03	877.508	864.909	775.663	836.079	797.272	820.15
BB_0721	pgsA	CDP-diacylglycerol--glycerol-3-phosphate 3-phosphatidyltransferase	193.534	109.369	139.367	95.9578	353.811	144.248	912.053	1057.99	890.26	1243.85	705.848	571.535	770.648	767.065	856.177	774.752	1021.93	1020.78
BB_0722	.	hypothetical protein	36.1566	38.8913	21.322	21.0351	82.3126	36.6625	269.179	305.794	262.825	341.884	209.097	155.053	206.761	228.812	260.178	223.938	308.891	298.94
BB_0723	.	adenylyl cyclase	31.6356	51.7822	46.1329	58.3732	47.6505	56.428	95.6822	104.402	77.5802	127.981	89.35	70.2962	96.1522	77.0708	95.0679	88.0289	114.421	94.8144
BB_0724	ntpJ	potassium transporter	180.432	152.473	180.953	66.6374	324.654	122.195	942.328	1097.5	858.528	1074.15	845.302	663.412	798.482	850.811	881.219	861.84	977.889	1124.33
BB_0725	.	lectin	358.336	247.206	352.539	265.803	512.157	434.314	966.79	1063.46	886.44	1142.79	808.729	724.437	826.53	826.139	899.593	829.12	971.03	1008.54
BB_0726	.	ATP-binding protein	500.999	395.944	540.035	475.856	759.172	636.25	875.003	993.809	863.973	1023.68	738.621	616.885	697.123	805.841	851.6	777.229	894.209	1004.62
BB_0727	.	diphosphate--fructose-6-phosphate 1-phosphotransferase	1308.87	1294.49	1370.02	1658.18	1929.61	1811.76	1336.44	1405.21	1300.44	1485.52	1374.09	1200.81	1420.73	1398.92	1444.91	1452.98	1407.3	1454.19
BB_0728	cdr	CoA-disulfide reductase	1049.91	1917.37	1519.41	576.301	571.565	558.729	939.421	1105.91	789.747	1423.22	422.471	447.41	556.718	490.814	877.591	608.821	763.791	684.567
BB_0729	gltP	dicarboxylate/amino acid:cation symporter	1034.73	2264.25	1490.22	555.306	478.928	419.195	927.622	1093.98	797.351	1286.68	329.942	321.691	461.413	392.097	863.724	591.839	752.092	594.307
BB_0730	pgi	glucose-6-phosphate isomerase	587.873	531.846	536.103	646.129	674.07	554.858	839.591	862.468	682.187	919.453	666.793	641.465	749.134	668.704	856.461	750.953	852.508	757.637
BB_0731	.	hypothetical protein	418.407	417.223	487.105	491.09	394.972	531.835	351.395	424.613	347.188	469.631	297.42	249.493	277.412	312.724	331.496	315.544	391.305	455.29
BB_0732	pbp-3	penicillin-binding protein	857.83	1069.21	952.802	1320.75	828.724	1093.47	759.267	830.935	701.159	910.785	554.289	470.108	609.246	589.507	727.126	652.512	774.212	798.786
BB_0733	plzA	hypothetical protein	115.875	61.7097	125.369	60.4887	273.23	100.405	1304.87	1293.45	1060.44	1451.48	636.387	632.615	783.025	635.235	1374.37	927.263	1163.74	1309.94
BB_0734	.	Sua5/YciO/YrdC/YwlC family protein	157.185	182.843	133.933	181.961	254.955	167.45	655.055	752.718	526.611	805.122	459.249	437.262	513.38	480.477	622.906	511.558	618.748	669.543
BB_0735	.	rare lipoprotein A	565.999	731.955	752.555	875.547	1136.49	833.53	505.115	543.465	454.404	557.684	611.912	522.713	635.445	565.334	630.145	588.473	556.18	632.983
BB_0737	.	tRNA-dihydrouridine synthase (histidine phosphokinase/phophatase putative??)	152.093	106.229	165.892	100.819	319.737	156.533	201.112	198.286	194.611	214.131	157.229	153.687	174.034	170.357	204.669	180.217	219.277	213.308
BB_0738	valS	valine--tRNA ligase	294.86	272.709	302.132	296.411	553.446	427.153	512.92	474.57	498.801	507.445	542.254	517.167	688.617	580.323	517.977	592.037	555.774	500.404
BB_0739	.	hypothetical protein	31.2286	37.0046	68.7527	49.7995	64.0461	50.4325	269.772	200.552	302.042	284.519	732.114	596.504	841.293	659.857	319.749	607.7	379.239	230.551
BB_0740	.	hypothetical protein	68.2496	183.195	128.569	148.143	123.098	153.083	161.951	115.293	148.455	121.934	162.024	173.096	197.102	185.078	161.724	171.02	171.011	133.717
BB_0741	groS	chaperonin GroS	419.712	690.753	830.652	734.677	559.238	755.11	2074.65	1678.62	1759.87	2072.25	2065.4	1990.89	3111.29	2077.05	2762.87	2600.57	2436.47	2103.45
BB_0742	.	ABC transporter ATP-binding protein	393.351	349.98	438.915	357.306	547.574	498.81	698.143	707.245	570.952	742.226	519.332	535.151	642.047	569.946	697.37	618.229	673.691	691.335
BB_0743	.	hypothetical protein	191.626	111.324	206.835	135.55	340.47	167.319	439.051	437.685	361.621	439.959	222.912	234.994	283.658	284.783	370.244	298.316	415.677	385.911
BB_0744	p83/100	p83/100 antigen	767.676	631.569	698.947	676.286	969.415	877.67	817.517	839.859	848.514	852.386	846.263	772.054	981.583	867.9	1040.82	955.233	972.466	920.346
BB_0745	.	endonuclease III	62.3629	74.1256	48.6661	42.5756	70.4148	40.6099	74.246	103.566	60.6098	91.227	91.4365	75.381	91.3789	68.0007	80.9813	80.0703	84.0477	93.6906
BB_0746	oppC-2	oligopeptide ABC transporter permease protein (oppC-2)	24.7391	52.6489	41.8176	38.3978	100.481	62.2172	189.51	181.918	162.016	248.308	101.639	93.5769	133.506	127.917	161.974	131.941	220.241	184.694
BB_0747	oppB-2	oligopeptide ABC transporter permease protein (oppB-2)	208.893	349.799	282.028	331.873	363.134	277.908	234.275	242	211.377	312.32	171.946	152.043	185.068	205.972	218.581	200.311	285.628	257.995
BB_0748	.	hypothetical protein	427.256	739.71	634.418	742.909	756.153	693.996	520.641	585.721	438.896	623.625	737.187	655.892	743.265	641.495	549.794	668.941	581.231	608.613
BB_0749	.	hypothetical protein	400.948	371.178	421.606	442.782	447.04	464.415	418.079	435.318	301.004	494.28	485.076	410.16	473.837	424.369	400.366	461.863	378.36	420.234
BB_0751	.	hypothetical protein	396.222	337.521	292.784	207.113	625.343	295.75	1236.07	1393.11	975.661	1672.7	913.238	862.457	1110.36	1057.03	1308.68	1157.06	1385.36	1257.43
BB_0752	.	hypothetical protein	315.896	235.816	254.508	163.378	556.459	242.476	1128.61	1281.66	875.538	1410.18	795.122	728.801	984.312	903.16	1142.08	1031.54	1245.49	1151.53
BB_0753	.	membrane spanning protein putative	332.772	287.403	302.512	185.062	599.61	300.642	1045.56	1196.26	817.033	1399.3	806.556	735.51	941.968	886.207	1100.5	978.134	1166	1093.88
BB_0754	.	ABC transporter ATP-binding protein	489.664	438.197	391.225	277.62	826.29	408.865	1555.27	1757.69	1179.64	1851.48	1225.33	1134.57	1302.83	1321.27	1535.43	1415.97	1615.58	1530.79
BB_0755	rnz	ribonuclease Z	440.697	495.332	467.827	557.568	884.226	426.978	724.044	812.025	629.464	801.715	797.613	752.393	876.559	932.739	760.786	828.417	829.359	745.412
BB_0756	.	hypothetical protein	20.6319	22.0711	31.9381	28.597	21.9192	9.85252	58.9727	56.5249	46.6726	62.1608	71.6377	82.22	90.2129	77.1434	75.0318	78.4924	81.6825	60.0149
BB_0757	clpP	ATP-dependent Clp protease proteolytic subunit	456.445	460.9	383.02	449.35	613.757	502.33	667.787	666.632	605.491	739.474	832.214	832.053	953.67	847.895	746.533	836.308	754.264	687.248
BB_0758	.	hypothetical protein	46.7406	19.2312	27.755	22.422	57.0592	49.2789	247.629	230.323	192.784	304.419	236.013	237.845	281.052	257.062	241.041	258.994	271.411	238.633
BB_0759	.	membrane protein	38.5225	54.9463	48.5897	55.4127	85.4109	69.1242	199.28	198.26	157.332	250.636	149.295	176.361	173.335	154.651	192.984	160.792	203.025	196.985
BB_0760	.	protein Gp37	511.921	667.597	530.216	381.65	444.137	405.826	1014.4	1218.85	864.451	1348.56	884.518	1069.67	977.448	901.89	1048.24	993.242	1006.65	1144.15
BB_0761	.	peptidoglycan-binding protein	66.9979	69.4254	60.4635	102.472	96.2797	89.9496	56.7865	53.7527	50.312	89.7696	88.5609	102.448	101.453	92.9551	67.1406	78.4419	77.4959	78.561
BB_0763	rrp2	response regulatory protein (rrp-2)	152.207	187.206	165.37	168.576	155.374	199.642	317.942	366.498	260.096	367.133	290.93	277.996	333.391	304.823	326.279	303.435	335.511	313.58
BB_0764	hk2	sensory transduction histidine kinase putative	86.2985	41.4249	73.1171	42.2008	95.6692	50.785	174.212	212.353	137.474	230.984	107.478	99.1699	133.016	138.756	149.118	118.024	179.738	169.473
BB_0765	.	hypothetical protein	54.0174	57.1504	53.0913	54.7324	54.4389	33.805	125.861	155.133	106.996	177.206	69.5897	59.7021	92.841	86.6856	117.272	86.1891	127.205	116.385
BB_0766	cvpA	colicin V production protein	36.0489	66.7446	51.67	63.745	87.4196	59.6646	116.78	136.417	97.1028	148.467	63.2499	59.0632	87.1206	78.6157	104.42	82.2928	118.127	119.363
BB_0767	murG	UDP-N-acetylglucosamine--N-acetylmuramyl-(pentapeptide) pyrophosphoryl-undecaprenol N-acetylglucosamine transferase	80.7138	55.2104	94.2871	60.5503	128.625	57.8159	169.36	222.707	133.356	248.501	93.0921	92.4559	127.008	124.351	151.09	117.532	175.943	183.843
BB_0768	pdxK	pyridoxal kinase	145.051	156.234	212.144	172.283	363.596	173.871	277.241	336.217	222.375	362.891	214.788	220.071	275.485	258.549	279.745	269.663	321.414	323.185
BB_0769	.	tRNA N6-adenosine threonylcarbamoyltransferase	307.627	350.54	400.48	286.128	659.966	245.35	395.543	512.281	340.644	550.806	342.081	323.898	487.055	475.461	398.64	398.81	438.837	446.159
BB_0770	.	divergent polysaccharide deacetylase superfamily protein	314.784	315.567	350.209	205.981	477.749	224.506	361.589	452.509	317.155	501.039	420.678	409.56	593.322	573.827	304.522	419.023	354.178	373.372
BB_0771	rpoS	RNA polymerase sigma factor	411.721	719.858	505.49	6.28937	12.7068	1.19424	593.188	652.356	423.257	709.9	3.99447	5.81905	6.42085	5.22514	960.812	828.805	782.069	526.67
BB_0771a	.	hypothetical protein	237.967	283.846	344.366	280.531	190.246	150.492	252.179	241.816	165.177	303.589	239.57	215.991	259.024	209.581	236.766	268.918	242.532	259.654
BB_0772	.	flagellar basal body P-ring protein	368.705	678.611	397.924	437.62	375.622	316.491	295.983	395.404	223.517	445.865	366.144	324.758	359.2	331.016	299.984	330.397	293.976	329.299
BB_0773	.	hypothetical protein	55.7204	32.3046	26.1379	47.0483	74.8736	16.4929	140.336	143.507	116.117	197.421	50.197	40.9469	60.6925	66.4593	122.132	79.4099	130.394	125.217
BB_0774	flgG	flagellar basal body rod protein FlgG	939.75	1411.05	1056.73	1381.76	1195.1	968.577	1357.39	1541.67	1074.75	1553.28	1075.88	990.767	1214.13	1021.96	1357.04	1183.4	1253.65	1248.1
BB_0775	flhO	flagellar hook-basal body complex protein	1800.34	2430.45	1922.53	2525.94	1924.14	1726.71	1449.16	1659.56	1325.84	1785.8	1287.88	1192.71	1597.85	1424.32	1583.53	1493.59	1404.8	1408.51
BB_0776	.	hypothetical protein	1345.92	1324.37	1345.53	125.159	335.643	125.329	836.719	997.216	638.818	862.216	490.087	401.033	441.579	432.57	818.641	607.366	643.446	865.259
BB_0777	apt	adenine phosphoribosyltransferase	1049.87	840.026	995.676	78.8637	358.439	103.586	1108.89	1266.39	851.111	1207.02	673.594	532.159	654.429	615.817	1021.36	777.019	953.917	1106.91
BB_0778	rplU	50S ribosomal protein L21	856.912	602.956	771.361	465.228	662.231	803.29	1883.18	1958.3	1578.94	2105.81	1614.9	1573.96	1991.58	1707.87	2009.31	1856.6	1852.3	1926.45
BB_0779	.	hypothetical protein	1185.26	1237.06	1375.5	1132.91	1300.01	1346.97	1981.02	2176.99	1829.37	2256.55	1904.49	1729.23	2207.85	2043.17	2111.58	2101.64	2155.94	2108.17
BB_0780	rpmA	50S ribosomal protein L27	1182.36	1068.77	1260.76	1022.66	1195.72	1090.75	1469.92	1490.15	1365.26	1459.53	1499.16	1347.63	1617.15	1654.41	1525.55	1540.57	1605.83	1567.03
BB_0781	.	GTPase Obg	399.619	390.386	537.588	346.763	700.198	470.541	1668.87	1603.19	1650.13	1606.07	1563.42	1425.93	1774.81	1767.09	1854.8	1761.82	1803.85	1713.63
BB_0782	nadD	nicotinate-nucleotide adenylyltransferase	39.1226	45.9538	43.4134	16.771	87.441	36.1597	330.736	392.183	313.149	421.149	213.536	198.644	248.465	245.17	330.398	254.054	373.475	367.764
BB_0783	.	hypothetical protein	81.1974	76.1249	100.214	69.0836	225.895	80.3212	305.092	372.727	283.545	367.513	215.626	183.534	197.333	228.202	297.394	245.525	352.426	380.219
BB_0784	rsfA	ribosomal silencing factor RsfS	62.7774	68.448	120.574	126.483	240.68	95.3864	269.824	286.212	248.048	301.623	205.98	170.26	200.498	236.714	249.324	232.744	281.215	308.283
BB_0785	spoVG	septation protein SpoVG	6165.77	4480.64	6140.48	6164.43	6775.04	7823.54	693.343	773.078	579.468	741.675	1586.8	1628.71	1547.3	1474.99	767.497	1282.02	941.715	1333.36
BB_0786	.	50S ribosomal protein L25/general stress protein Ctc	2350.65	1553.13	2049.17	1939.64	3401.98	2725.15	2452.61	2241.05	1977.31	2581.95	3188.73	3067.35	3284.46	3018.93	2545.89	2978.8	2525.08	2267.75
BB_0787	pth	peptidyl-tRNA hydrolase	481.891	347.775	543.656	429.811	876.002	722.925	1287.15	1140.22	995.169	1350.07	1199.78	1229.27	1356.37	1267.85	1288.88	1256.02	1309.56	1153.97
BB_0788	tilS	tRNA(Ile)-lysidine synthase	143.235	163.095	190.98	172.543	311.576	216.552	383.474	353.11	291.367	411.057	291.314	275.871	299.204	302.76	330.959	295.714	364.055	335.54
BB_0789	ftsH	ATP-dependent zinc metalloprotease FtsH	1869.52	1792.21	2019.68	2051.19	2171.87	2474.43	1739.7	1555.44	1460.54	1812.43	1773.68	1619.36	1989.51	1906.98	1665.08	1912.31	1702.99	1768.17
BB_0790	.	hypothetical protein	117.46	107.056	187.113	91.5691	247.929	167.823	608.32	596.345	437.398	734.959	358.122	299.01	336.395	337.848	525.778	400.956	531.796	570.673
BB_0791	tdk	thymidine kinase	236.848	172.864	280.359	201.637	338.349	251.711	517.38	538.87	405.085	633.833	410.166	356.983	403.435	373.56	499.808	418.179	505.28	519.375
BB_0792	.	hypothetical protein	32.9581	53.0311	95.1548	62.0641	58.72	68.9848	169.115	179.361	118.935	206.759	140.422	134.454	149.458	120.855	153.489	136.055	176.786	175.069
BB_0793	tmk	thymidylate kinase	33.7699	15.6313	28.0049	21.7146	18.3842	17.2783	131.715	132.147	104.161	143.648	161.67	155.533	195.083	154.376	150	158.82	142.675	116.953
BB_0794	.	hypothetical protein	173.52	140.486	169.622	125.501	312.426	162.15	282.68	299.327	217.006	296.898	266.956	213.458	234.741	232.483	284.381	256.019	284.621	371.855
BB_0795	bamA	outer membrane protein (BamA)	1097.87	699.445	1080.7	775.535	1492.05	1114.86	931.727	964.677	759.367	982.939	1075.38	943.613	1030.25	1016.07	892.878	975.927	1001.07	1174.9
BB_0796	.	hypothetical protein	283.345	153.649	288.626	149.766	476.505	314.385	530.067	561.24	425.931	612.6	522.225	525.585	583.494	486.083	486.946	507.1	598.137	640.083
BB_0797	mutS	DNA mismatch repair protein MutS	876.629	753.41	826.362	71.6313	182.412	101.608	413.432	532.91	338.085	561.826	224.661	184.052	229.774	227.429	327.358	280.272	349.141	433.954
BB_0798	.	competence protein F	209.177	308.806	259.617	28.5312	67.5249	30.9576	377.395	495.688	347.843	544.901	141.695	95.6239	139.951	170.689	278.437	202.261	329.336	433.099
BB_0799	.	hypothetical protein	390.529	381	444.362	400.499	609.856	519.375	306.633	324.344	266.844	298.267	374.104	415.315	394.935	390.226	331.066	385.101	321.117	410.171
BB_0800	nusA	transcription termination/antitermination protein NusA	1143.06	1218.52	1337	1151.23	1593.1	1258.95	770.32	763.856	689.488	795.197	778.771	811.366	906.461	915.9	824.757	859.841	829.053	893.143
BB_0801	infB	translation initiation factor IF-2	1909.02	1841.12	2211.43	2187.15	3272.83	2121.9	1536.87	1620.76	1509.66	1668.6	1324.64	1349.3	1602.95	1659.61	1743.95	1693.47	1726.03	1842.32
BB_0802	rbfA	ribosome-binding factor A	536.202	735.531	755.215	901.216	1006.6	1303.12	770.568	793.359	687.809	804.562	877.25	868.56	994.616	948.223	878.953	888.036	884.883	913.411
BB_0803	truB	tRNA pseudouridine synthase B	337.401	434.085	450.127	451.339	641.378	618.572	468.001	529.089	418.115	527.832	423.013	403.911	493.915	485.669	502.35	442.105	528.336	536.723
BB_0804	rpsO	30S ribosomal protein S15	2525.35	2385.38	2912.29	2965.83	3636.68	3357.02	1085.65	1155.03	945.345	1027.22	1553.64	1508.17	1551.6	1619.5	1203.27	1547.97	1186.38	1374.87
BB_0805	.	polyribonucleotide nucleotidyltransferase	3413.65	2605.62	3289.59	3369.36	4380.24	3994.91	2225.49	2279.74	2048.13	2303.78	2717.73	2597.56	3161.89	2854.11	2540.08	2785.92	2447.38	2441.38
BB_0806	.	lipoprotein	458.758	318.298	400.761	296.645	639.061	414.459	702.238	808.182	569.215	825.315	556.346	459.944	511.323	572.659	679.084	594.184	696.76	810.927
BB_0807	.	integral membrane protein	32.4545	32.6803	41.6214	21.2349	88.3683	38.5602	388.624	473.506	288.86	473.774	167.485	112.139	155.688	168.591	337.137	211.517	365.178	482.793
BB_0808	.	hypothetical protein	134.107	57.3	95.8144	55.7199	243.017	89.5683	426.442	540.485	354.09	507.091	203.455	131.396	183.074	216.553	392.569	256.017	422.536	588.34
BB_0809	tgt	queuine tRNA-ribosyltransferase	194.693	131.813	166.316	86.252	416.87	117.454	516.438	655.431	409.363	561.981	294.449	197.089	298.874	306.727	461.83	346.519	443.752	612.679
BB_0810	mviN	integral membrane protein MviN	234.691	129.346	179.408	104.954	394.143	150.627	570.064	807.906	457.158	785.258	327.386	232.954	327.882	333.873	527.044	383.183	578.805	741.947
BB_0811	.	hypothetical protein	132.834	85.5175	96.3178	98.7013	189.126	125.849	243.523	300.119	190.22	264.201	198.097	183.939	216.606	183.431	233.087	207.053	235.156	283.422
BB_0812	coaBC	bifunctional phosphopantothenoylcysteine decarboxylase/phosphopantothenate--cysteine ligase	93.9253	153.421	68.9286	175.549	136.229	116.21	129.936	153.107	114.515	151.081	136.719	121.763	144.033	133.142	141.16	136.314	141.571	139.827
BB_0814	panF	sodium/panthothenate symporter	288.847	137.86	234.686	208.021	433.81	260.106	298.929	262.986	284.212	262.83	376.405	372.897	524.262	430.029	333.622	422.485	379.267	328.507
BB_0816	.	hypothetical protein	699.631	678.526	730.28	1090.06	1000.64	1195.23	409.898	399.926	364.169	463.62	528.821	561.912	613.501	567.071	429.341	499.991	503.885	604.649
BB_0817	murC	UDP-N-acetylmuramate--L-alanine ligase	561.182	339.9	489.799	387.591	865.178	505.83	600.35	595.849	435.153	621.545	457.959	410.724	426.825	465.203	515.73	481.099	600.654	766.251
BB_0818	.	hypothetical protein	420.196	314.23	424.025	336.651	604.584	370.168	580.001	622.548	449.382	597.722	376.938	342.533	381.333	399.331	516.262	432.187	561.945	712.017
BB_0819	.	cytidylate kinase	342.224	264.638	343.17	313.702	586.696	320.625	525.586	540.418	376.984	583.162	362.227	325.269	385.969	368.975	490.018	386.023	533.177	593.68
BB_0820	rpoZ	DNA-directed RNA polymerase subunit omega	270.411	225.526	285.978	184.844	455.737	340.279	517.373	600.683	399.726	586.54	467.494	441.84	501.516	433.418	511.745	462.066	530.155	601.395
BB_0821	miaA	tRNA dimethylallyltransferase	147.537	166.36	211.241	143.927	307.223	199.419	394.068	436.675	325.854	441.578	326.07	290.367	339.243	324.247	390.813	339.026	397.521	468.237
BB_0823	.	lipoprotein	274.449	210.812	385.452	388.499	508.907	452.58	915.309	843.118	783.924	1120.07	923.325	1036.16	1144.29	867.778	1044.54	947.539	1040.99	939.465
BB_0824	.	hypothetical protein	1271.24	1180.59	1207.8	1589.88	1124.07	1238.66	471.688	486.395	442.538	526.825	794.907	703.061	799.88	716.01	550.303	690.058	572.133	561.74
BB_0825	.	hypothetical protein	184.757	274.223	193.009	351.304	227.752	248.005	182.745	180.039	143.362	198.869	228.863	219.129	267.341	200.942	188.342	223.013	208.32	195.194
BB_0826	.	hypothetical protein	14.2344	12.299	6.12079	54.9177	15.7801	12.0501	22.7811	22.5363	18.7478	29.8099	29.5894	30.6479	20.9312	22.9815	19.162	24.9834	26.1342	19.6008
BB_0827	hrpA	ATP-dependent helicase	353.58	582.037	399.646	485.794	437.265	407.673	800.804	950.974	658.793	1008.85	676.319	558.491	709.985	687.146	782.477	692.67	830.651	869.92
BB_0828	topA	DNA topoisomerase I	261.846	434.797	302.317	369.626	256.551	347.031	284.257	320.964	246.59	380.078	510.705	421.297	524.406	503.44	311.898	427.62	343.382	307.461
BB_0829	sbcD	exonuclease SbcD	408.645	379.946	447.557	220.555	723.615	312.702	282.862	254.353	237.058	332.977	300.867	250.571	276.272	282.567	268.418	291.144	270.994	297.084
BB_0830	sbcC	exonuclease SbcC	63.709	41.5937	69.2795	31.4862	122.211	42.5151	108.923	104.275	87.6099	125.942	57.7826	48.8361	61.201	66.6164	90.5558	72.5763	100.381	109.517
BB_0831	xylR-2	xylose operon regulatory protein	550.087	465.899	434.608	449.082	656.794	561.077	738.756	861.193	617.202	835.387	868.08	824.684	1033.02	787.98	828.067	855.669	788.391	750.66
BB_0832	.	lipoprotein	292.908	640.124	464.753	802.229	425.631	618.595	449.8	498.581	383.375	639.387	467.093	452.486	565.429	481.854	476.537	484.232	528.624	457.585
BB_0833	ileS	isoleucine--tRNA ligase	847.17	975.718	789.33	742.828	1122.88	821.463	973.545	1082.77	872.988	1333.74	688.179	576.78	904.795	901.613	872.488	854.066	1037.38	974.959
BB_0834	clpC	ATP-dependent Clp protease subunit C	777.838	1250.27	853.318	1008.98	1020.56	836.37	1136.18	1275.03	1065.92	1630.21	998.254	834.469	1198.24	1293.69	1079.3	1093.31	1282.36	1268.04
BB_0835	manB	phosphomannomutase	69.1543	119.291	44.6968	55.423	72.6159	74.4014	123.503	125.501	101.701	149.374	97.7893	91.2645	136.147	116.985	118.579	120.871	129.673	100.192
BB_0836	uvrB	excinuclease ABC subunit B	202.38	168.494	233.845	75.3032	265.23	98.9	654.621	783.833	459.563	815.543	288.859	268.611	404.162	414.255	533.319	415.913	557.096	601.262
BB_0837	uvrA	excinuclease ABC subunit A	266.715	221.331	244.43	113.121	345.693	109.138	794.877	904.732	610.857	956.26	352.478	321.555	478.767	482.125	642.704	500.511	686.441	718.532
BB_0838	.	hypothetical protein	12.3803	13.4372	14.5021	9.60781	28.9874	11.2589	185.443	217.567	127.133	227.615	59.9664	49.8286	82.6044	80.1866	150.021	96.7238	159.81	174.178
BB_0838a	.	hypothetical protein	32.1091	7.43126	5.75287	17.7791	12.9776	14.8106	56.5707	58.8804	45.5992	72.2811	31.5939	29.7153	46.3722	33.1766	55.3747	40.8659	62.9275	59.7069
BB_0839	.	hypothetical protein	111.399	173.768	80.011	122.271	157.761	150.663	134.47	179.259	114.954	204.341	125.363	102.654	134.292	103.342	141.427	122.979	164.395	193.141
BB_0840	.	lipoprotein	493.298	788.031	528.927	769.727	562.095	565.849	204.996	243.76	168.929	243.331	238.799	197.66	246.129	229.259	211.28	233.183	237.895	246.951
BB_0841	arcA	arginine deiminase	2663.96	2649.99	2749.51	2576.86	3348.14	3087.78	148.964	166.971	114.273	134.708	86.7259	85.7984	125.831	99.5072	134.65	116.164	147.479	183.178
BB_0842	argF	ornithine carbamoyltransferase	5819.98	4548.73	5188.13	3592.11	4389.84	4573.94	850.689	925.8	621.616	915.466	252.826	254.436	383.119	295.453	669.492	465.992	633.727	750.203
BB_0843	.	arginine-ornithine antiporter	5087.87	3918.16	4578.58	3144.2	4056.26	4792.68	1501.72	1567.32	1076.76	1534.73	504.762	519.141	754.08	572.567	1197.8	835.837	1112.18	1240.32
BB_0844	.	lipoprotein	2291.14	2586.46	2039.27	12.6333	16.7541	1.96829	3265.97	5222.14	3390.25	6565.27	16.1122	24.1479	29.9838	24.4001	2988.42	1427.03	2870.07	2515.27
BB_0852	.	hypothetical protein	73.7595	83.3931	64.4992	104.157	99.6341	75.8814	141.865	194.742	116.659	154.117	156.177	155.72	182.432	157.759	163.268	161.44	169.761	193.169
BB_A0078	.	lipoprotein (BBA72)	1475.52	3402.82	1802.35	5.59754	27.1417	0	4308.39	4531.89	2582.33	2117.06	55.8834	65.8467	57.5265	49.9484	3571.35	1454.54	3364.97	7716.15
BB_A03	.	outer membrane protein	1526.6	1735.01	1492.46	1768.16	1680.39	1953.51	226.3	127.672	421.359	191.77	1206.2	1476.65	1360.4	1465.78	357.945	830.66	435.333	167.372
BB_A04	.	S2 antigen	561.47	606.011	695.651	8.52982	8.39187	3.38018	233.883	313.003	233.456	206.73	54.0832	92.3506	78.146	63.2648	195.204	135.987	201.821	349.491
BB_A05	.	S1 antigen	814.74	1242.8	930.372	0	0	0.381415	228.226	370.196	132.5	111.395	17.8157	22.6336	16.4738	15.6372	227.719	126.089	229.931	617.39
BB_A07	chpA1	ChpAI protein	720.55	791.852	726.282	2.65706	2.14729	2.01812	386.931	912.599	236.807	281.597	21.0794	22.6521	16.4565	18.6407	411.595	170.696	391.405	1557.25
BB_A08	.	hypothetical protein	34.976	43.1721	50.7588	22.4901	21.2045	31.3169	133.779	75.5907	181.1	103.488	201.978	221.46	223.48	275.193	127.812	146.898	166.331	150.868
BB_A09	.	hypothetical protein	36.1779	74.7723	32.5601	35.706	31.4788	37.8034	123.711	107.381	247.254	108.415	169.813	179.147	191.074	273.092	104.132	161.456	165.378	103.5
BB_A10	.	hypothetical protein	41.0006	68.6828	57.4241	46.1998	17.8564	44.2442	102.049	90.8583	178.197	105.082	126.232	137.793	137.395	203.469	87.7926	118.819	113.857	75.698
BB_A11	.	hypothetical protein	26.2573	44.2357	15.2576	45.0237	48.1863	39.2803	56.723	37.1542	102.814	51.7983	84.4433	97.6281	76.1112	105.438	38.9259	60.2818	58.6986	38.7935
BB_A12	blyA	BlyA family holin	77.5301	85.6246	105.278	213.406	135.708	170.06	67.532	55.2749	141.949	70.1455	113.825	134.098	100.957	120.135	51.6517	74.3888	74.5317	39.603
BB_A13	.	hypothetical protein	146.554	266.025	303.971	472.292	334.493	362.651	126.681	88.1009	230.207	123.025	239.816	237.195	193.772	227.788	99.7699	155.822	135.759	69.509
BB_A14	.	.	72.2455	101.561	65.5828	90.3292	111.236	141.136	74.4543	51.7306	134.578	72.5549	337.564	389.331	316.174	350.684	74.9978	185.064	116.422	56.2665
BB_A15	ospA	outer surface protein A	47407.1	38104.8	35880.5	42627.4	41814.6	42254	154.868	43.6153	609.817	534.503	14498.1	14814	13798.6	16320.4	1301.08	9794.16	2651.58	252.012
BB_A16	ospB	outer surface protein B	27678.4	22823.6	22814.4	26179.8	28990	29899.1	234.552	87.637	742.525	622.728	15227.2	15763.9	14138	16356.2	1415.31	9505.08	3087.53	320.845
BB_A19	.	hypothetical protein	775.929	1116.61	1039.82	1046.85	480.199	864.201	464.104	421.532	439.039	363.66	586.852	649.93	677.834	558.31	501.255	447.185	514.385	589.905
BB_A20	pf32	PF-32 protein	448.696	656.181	513.386	637.25	331.161	538.638	373.864	379.724	346.676	355.918	349.992	376.042	366.323	346.668	394.713	307.783	434.608	513.475
BB_A21	pf49	PF-49 protein	87.44	77.2116	111.062	79.5804	83.8857	85.8478	159.88	169.923	143.5	162.425	121.724	140.246	143.963	125.77	154.874	132.142	173.779	197.624
BB_A23	.	hypothetical protein	108.814	150.053	122.824	225.942	129.583	233.612	354.358	213.015	522.737	264.437	969.721	909.592	853.016	1018.52	318.724	496.09	443.297	315.921
BB_A24	dbpA	decorin binding protein A	1161.68	2057.19	1325.84	65.0495	22.9715	18.2682	9715.38	11450.8	7301.05	10886.6	186.622	221.522	160.424	197.802	7937.86	3181.93	6918.68	5098.04
BB_A25	dbpB	decorin binding protein B	1274.95	2024.61	1263.33	0.558265	0	3.39216	4991.24	6211.54	3769.97	5396.92	14.4313	21.9889	15.1983	19.9262	4076.14	1750.53	3524.75	2777.61
BB_A30	.	hypothetical protein	290.583	328.915	323.277	192.415	364.974	226.264	173.496	240.012	230.117	183.63	455.394	663.343	598.441	627.226	199.998	361.752	291.972	336.333
BB_A31	.	pbsx family phage terminase	186.203	192.982	190.48	79.1227	225.679	90.8513	116.006	141.209	169.852	111.947	225.361	301.251	223.64	275.138	120.308	170.768	181.305	172.02
BB_A32	.	hypothetical protein	3.76665	95.3107	90.7007	3.22935	20.8782	14.7168	115.769	130.679	121.563	212.235	22.1653	43.5374	40.881	38.5544	129.413	63.1879	152.569	80.9244
BB_A33	.	lipoprotein	255.713	177.965	247.987	0	0	1.77146	164.748	186.582	131.693	156.343	13.8253	21.1166	11.5878	17.3671	138.831	66.3432	144.172	160.217
BB_A34	oppA5	extracellular solute-binding protein, family 5	104.4	144.26	95.743	3.36645	0	0.300814	1715.53	2004.6	1284.18	1799.24	50.8373	56.1693	48.8433	46.8937	1652.02	598.142	1265.94	766.462
BB_A36	.	lipoprotein	1573.59	2225.39	1660.72	8.86934	11.1498	9.73057	4366.53	4751.34	4020.64	4996.52	40.5843	41.5515	40.6458	47.5468	4201.88	1864.07	3981.3	3252.72
BB_A37	.	hypothetical protein	128.476	70.3149	144.887	2.59787	0	0.789265	959.086	1458.87	774.169	1006.63	21.3045	36.5347	24.1878	30.1839	816.54	340.838	856.391	1437.13
BB_A38	.	phage portal protein	143.068	208.735	153.927	106.75	194.106	137.213	65.8101	37.5331	166.23	111.478	2237.35	1840.97	2228.82	3256.33	227.198	1125.41	418.428	56.7069
BB_A40	.	hypothetical protein	170.056	155.568	170.104	141.662	187.184	162.573	70.5187	38.7411	175.34	85.3988	1148.56	1029.41	1400.63	1927.35	181.987	863.919	350.183	46.0209
BB_A41	.	hypothetical protein	69.6091	90.8589	73.6255	76.486	129.721	106.809	49.5468	30.2281	114.068	57.7996	665.278	602.217	772.492	1064.23	114.46	498.02	220.953	30.9284
BB_A42	.	hypothetical protein	84.313	70.0474	68.3259	61.1652	101.107	36.9543	40.2509	28.8214	85.0946	53.2009	454.763	396.322	444.676	601.4	90.5656	323.257	161.119	32.2795
BB_A43	.	hypothetical protein	139.065	100.332	154.969	146.935	222.562	96.9344	147.828	120.457	244.776	158.061	803.523	743.106	922.329	1096.45	218.019	612.521	380.367	146.064
BB_A45	.	hypothetical protein	53.0469	34.4177	54.9783	31.4862	71.6239	48.7152	107.359	88.5487	165.334	96.9604	419.125	431.888	452.561	594.214	152.769	338.707	223.853	103.126
BB_A46	.	hypothetical protein	87.7829	77.879	69.5953	74.9671	72.2258	71.4539	184.966	147.894	305.039	168.183	633.028	611.62	710.878	837.516	271.314	565.597	378.062	142.62
BB_A47	.	hypothetical protein	19.1004	24.6479	50.7722	17.8645	43.3112	37.3138	111.948	89.6189	186.1	86.9416	342.901	325.062	350.168	407.686	137.459	274.622	200.482	79.2203
BB_A48	.	hypothetical protein	36.0489	29.6642	18.0845	28.975	101.99	73.3581	135.492	121.307	247.061	118.344	375.482	374.634	392.656	447.761	170.814	308.198	229.431	92.9489
BB_A49	.	hypothetical protein	30.1848	28.9785	8.65295	30.1922	23.2378	24.0239	87.5283	78.0194	158.146	75.4991	192.492	219.295	269.289	267.556	105.797	181.798	161.876	52.8596
BB_A51	.	hypothetical protein	5.20919	15.271	25.7594	21.7723	27.0695	22.8971	83.1321	80.0169	156.858	71.1583	153.171	146.101	153.199	187.169	90.0111	157.601	135.202	65.8969
BB_A52	.	outer membrane protein	308.21	337.033	217.275	310.023	259.867	194.484	164.685	103.315	308.13	133.196	494.513	550.559	545.416	517.441	211.945	412.944	277.142	112.853
BB_A53	.	Bbs27 protein	130.4	147.817	80.1025	120.925	224.952	187.159	128.014	72.7062	286.824	99.6633	602.004	718.64	659.969	579.612	153.993	450.049	241.023	94.7028
BB_A54	.	hypothetical protein	94.7737	103.984	72.4491	60.941	167.812	116.574	102.938	55.5232	236.891	68.6011	485.076	586.809	491.267	482.539	148.105	373.986	192.34	61.8012
BB_A57	.	P45-13	122.711	312.399	124.811	20.2321	14.7154	7.68345	415.385	315.38	556.428	433.228	211.952	331.596	265.073	254.308	366.985	302.227	377.149	179.602
BB_A58	.	hypothetical protein	637.283	862.172	634.762	972.367	439.057	609.591	306.12	295.925	606.699	304.308	968.567	1281.55	626.5	768.983	415.239	510.085	554.729	421.118
BB_A59	.	hypothetical protein	25710.4	40948.7	28274.9	62195.7	22985.6	39365.7	1683.66	1067.37	4015.71	1645.5	17752	21504.7	14196.4	17190.6	3378.27	8257.16	4978.18	2519.61
BB_A60	.	surface lipoprotein P27	789.099	995.753	691.5	1350.43	485.719	1023.69	100.906	98.8113	141.937	102.371	327.374	373.751	302.995	308.817	121.388	205.215	159.193	147.498
BB_A61	.	hypothetical protein	886.339	1785.62	1014.31	972.337	946.045	645.391	104.038	63.3751	341.658	129.837	2959.21	3098.3	2137.19	2995.04	332.283	1380.07	598.2	160.423
BB_A62	bba62	6.6 kDa lipoprotein	4939.22	7577.01	7476.24	14247.9	5305.42	13281.3	67.1126	30.8266	266.846	111.826	4716.52	4924.83	3721.91	4351.58	307.985	2258.85	653.811	102.429
BB_A64	.	P35 antigen	3401.79	3344.7	4020.01	43.6442	135.485	87.8716	1071.65	2800.72	788.345	902.808	4089.67	4936.4	3446.74	3999.46	906.401	2002.17	1045.88	2647.71
BB_A65	.	lipoprotein	5193.38	10677.5	6036.91	11.8676	28.7721	7.88708	344.019	1246.08	352.01	397.232	103.472	152.153	85.4154	103.889	214.325	143.621	277.8	1608.3
BB_A66	.	outer surface protein	34992.5	54304.8	33883	78.4607	122.698	29.4097	2350.78	6030.28	2087.06	2520.4	202.096	225.188	194.184	208.753	2210.42	1110.99	2161.38	6496.24
BB_A68	BBCRASP-1	complement regulator-acquiring surface protein 1	1739.08	3102.39	1701.99	1386.47	1000.31	1236.86	46.6469	25.544	115.654	123.205	4417.12	4579.48	3732.03	4567.54	296.324	2256.44	585.607	81.7204
BB_A69	.	putative surface protein	1128.64	1268.92	1392.54	1433.97	1260.7	690.266	67.8019	37.1574	134.546	90.5287	2214.41	3491.91	2443.84	2662.91	237.389	1376.09	412.68	67.005
BB_A73	.	antigen P35	2895.12	4277.67	2954.15	15.1953	10.2809	6.97849	1602.73	2269.19	945.582	1188.83	31.9409	43.625	33.5754	34.7082	1452.41	646.766	1475.81	4158.06
BB_A74	bba74	osm28	5153.81	3700.83	4841.14	7262.16	10418.8	6684.39	129.093	41.6013	290.234	311.369	4974.57	8322.46	7596.92	7034.24	503.361	4678.75	1030.73	106.584
BB_A76	thyX	FAD-dependent thymidylate synthase	180.402	121.563	239.843	113.634	229.582	142.649	649.821	364.308	946.123	341.498	640.322	1121.77	919.162	945.42	613.052	787.741	717.414	320.595
BB_B01	.	acylphosphatase	423.849	622.281	441.487	464.957	725.967	605.154	652.339	924.785	615.387	522.589	984.035	1005.96	769.007	698.389	638.439	765.843	753.415	1083.59
BB_B02	.	hypothetical protein	218.364	309.351	219.091	261.676	226.945	182.054	585.314	685.405	572.476	482.42	804.192	860.639	729.957	730.548	603.933	679.67	682.277	646.464
BB_B03	resT	telomere resolvase ResT	188.793	122.897	195.582	130.609	193.008	150.574	753.242	842.076	870.677	772.974	1134.17	1314.28	1125.89	1128.61	794.179	1002.14	966.055	727.386
BB_B04	chbC	chitibiose transporter protein ChbC	7762.45	6334.99	8124.28	7277.28	5399.11	10614	129.541	285.236	178.058	96.4207	348.847	356.588	264.735	286.24	122.367	202.903	220.934	607.665
BB_B05	chbA	chitibiose transporter protein ChbA	2984.42	4272.55	3361.62	3467.1	3147.03	2906.88	186.743	468.787	190.346	159.238	244.049	376.224	225.626	249.668	185.318	223.699	265.062	730.607
BB_B06	chbB	chitibiose transporter protein ChbB	3930.62	4797.5	3961.64	3448.65	3617.66	3171.3	246.832	587.429	247.76	213.668	272.936	407.42	259.639	260.32	239.544	272.249	323.128	848.131
BB_B07	.	alpha3-beta1 integrin-binding protein	2065.69	2966.31	2382.27	2162.16	2284.06	2142.74	254.142	488.937	263.238	196.263	241.606	349.306	239.824	210.495	231.579	223.53	310.776	684.909
BB_B09	.	lipoprotein	160.627	239.755	221.509	20.3234	26.4749	19.353	214.526	281.006	180.774	201.526	175.699	254.591	199.101	164.794	215.393	177.235	202.507	186.422
BB_B10	.	hypothetical protein	36.3299	66.29	38.0358	31.8247	21.8885	11.8288	218.539	222.635	169.767	175.633	124.217	169.42	191.53	200.433	166.301	159.831	168.846	153.04
BB_B12	pf32	PF-32 protein	63.6177	109.46	92.0143	104.127	106.857	77.8328	494.964	499.584	376.404	361.182	346.595	396.505	451.877	386.616	376.494	402.571	441.06	349.734
BB_B13	.	plasmid partition protein	10.703	22.2938	11.5057	7.45574	11.1236	15.6818	190.394	195.146	131.283	176.505	105.824	119.013	129.748	114.918	159.404	125.192	176.374	140.944
BB_B14	.	hypothetical protein	386.422	220.282	233.386	264.914	376.06	306.378	3704.29	3748.36	3657.47	3413.41	2146.91	4353.36	2954.7	2236.94	4114.65	2691.33	4094.9	3233.69
BB_B16	oppA4	oligopeptide ABC transporter OppAIV	1002.38	780.837	849.755	720.644	792.911	968.299	1037.91	1113.3	1138.76	1010.38	2453.81	3106.12	2860.61	2560.87	1350.14	2053.76	1425.92	1290.76
BB_B17	.	inosine 5-monophosphate dehydrogenase	1965.31	3100.02	2839.12	2319.87	2701.6	2630.03	7100.78	6574.98	9167.72	5496.71	9166.56	10780	9454.9	8793.86	7259.9	8940.96	8178.04	5401.3
BB_B18	guaA	GMP synthase	1932.36	2357.43	2028.65	1869.49	2150.26	1858.69	3331.8	3314.01	4388.67	2718.69	5561.83	6464.39	5290.87	5493.71	3751.09	4925.82	3968.63	2874.47
BB_B19	ospC	outer surface protein C	11518.7	15217.6	13790.9	23.3784	82.0039	2.2668	11121.2	14708.1	5139.62	7476.96	7.80362	10.9137	9.74995	8.08122	9368.41	3647.81	6751.95	8654.81
BB_B22	.	guanine/xanthine permease	484.247	470.022	519.866	276.084	523.168	316.394	2094.77	2277.5	2357.37	1864.12	2110.82	2251.1	2456.88	1961.66	2813.09	2374.16	2796.71	2352.63
BB_B23	.	guanine/xanthine permease	140.291	61.845	109.936	71.0529	153.873	107.581	1214.04	888.071	1796.93	797.82	2045.79	2673.53	2156.93	1986.58	1398.71	1724.75	1685.91	927.17
BB_B24	.	hypothetical protein	18.8332	29.5052	67.278	31.0514	66.2482	25.4713	490.451	470.65	755.069	433.542	816.528	1077.27	793.782	852.874	594.38	715.184	734.875	497.396
BB_B25	.	hypothetical protein	29.6766	32.9678	20.4175	22.899	41.1238	40.5826	474.141	541.173	630.902	445.368	662.708	843.261	718.995	664.205	593.585	645.327	687.391	538.625
BB_B26	.	hypothetical protein	64.3739	95.7415	62.622	67.4057	89.2049	32.9859	169.854	128.959	261.115	114.894	254.453	342.619	272.919	236.193	173.02	221.14	244.489	142.077
BB_B27	.	lipoprotein	141.044	83.7632	82.3912	96.9683	189.918	90.98	381.985	329.992	510.236	390.393	623.766	835.348	712.611	693.203	438.451	551.981	563.27	460.158
BB_B28	.	hypothetical protein	41.8869	75.005	67.4791	87.7566	110.365	79.1396	345.215	360.058	321.781	294.828	519.804	632.305	590.045	518.7	374.69	513.437	452.634	340.265
BB_B29	malX-2	PTS system transporter subunit IIBC	23354.6	19490.5	20466.9	26456.1	17717.7	25810	1234.81	2350.06	1469	1018.04	5626.86	5982.01	4397.31	4348.91	1724.8	3196.83	2137.06	4325.26
BB_C01	.	hypothetical protein	33.0854	144.16	68.8572	84.5304	23.8407	68.9434	307.354	276.469	368.168	182.496	842.701	846.654	670.688	678.284	149.571	179.919	161.755	118.178
BB_C02	.	hypothetical protein	14.4793	62.5531	47.5447	62.0695	18.2404	36.8578	261.175	236.237	316.56	149.953	1046.81	760.286	566.079	650.052	68.4987	72.8827	73.6224	50.4455
BB_C03	.	hypothetical protein	6.54631	37.1695	7.88175	19.6438	3.62857	7.67318	174.416	164.856	191.527	90.8301	621.964	398.51	322.246	339.038	191.77	223.446	227.616	144.988
BB_C04	.	hypothetical protein	0	0	0	0	0	0	24.0684	20.4232	27.9419	11.2847	83.9464	61.4876	50.9676	53.0673	3.98855	3.20826	3.75738	1.64669
BB_C05	.	hypothetical protein	59.7939	277.27	161.912	3.81021	5.59853	4.73559	254.448	196.373	343.317	219.322	511.186	486.946	367.485	422.49	11.5269	12.7716	11.3941	5.83136
BB_C06	.	exported protein A	11.1923	18.1323	18.0476	23.3897	27.1417	52.8402	633.168	854.492	702.315	401.213	2329.14	1363.6	1004.13	1173.37	0	0	0	0
BB_C07	.	hypothetical protein	0	1.59055	0	5.52389	3.57128	5.03468	396.756	624.412	406.285	261.419	563.495	521.887	378.664	379.101	0	0	0	0
BB_C08	.	hypothetical protein	0	0	0	4.93072	0	3.21003	181.095	131.39	167.352	81.8252	375.224	271.858	288.604	245.176	0	0	0	0
BB_C10	revB	rev protein	16.6931	89.2877	35.8901	83.486	50.1196	115.95	681.561	790.085	604.897	421.613	2528.64	2105.89	1997.98	1715.27	0	0	0	0
BB_C11	.	hypothetical protein	261.4	813.453	574.673	132.573	440.032	123.47	501.678	398.977	660.454	300.247	3648.78	2394.15	2251.56	2478.74	0.739731	1.96355	2.70032	2.29051
BB_C12	.	hypothetical protein	80.6639	235.944	134.833	6.57484	14.9563	7.76813	689.853	536.499	722.473	353.363	1592.6	1094.52	680.841	815.404	45.0832	50.7873	42.4165	31.7125
BB_D001	.	lipoprotein	0	11.6233	0	1.61468	0	0	146.938	162.757	181.776	135.152	52.3907	80.2453	49.2331	45.7088	149.09	96.7907	151.856	82.7991
BB_D0027	.	hypothetical protein	0	0	0	0	0	0	19.4804	13.244	25.9342	11.6313	34.4148	26.2581	23.9807	26.2967	17.5686	18.6537	28.5494	11.6053
BB_D0031	.	hypothetical protein	0	5.59638	0	0	0	0	49.0617	39.3895	33.7323	33.4026	9.00898	8.22056	7.93688	11.9608	40.9934	23.3015	41.192	38.3619
BB_D01	.	hypothetical protein	6.19828	6.6944	2.66526	0	0	1.00906	247.01	216.459	352.562	185.089	253.782	335.567	231.114	238.242	252.81	231.551	291.684	138.18
BB_D04	.	hypothetical protein	0	0	0	0	0	0	49.765	59.62	59.7804	53.1916	27.0444	36.8371	30.2535	27.5722	57.4597	43.2926	63.6702	44.8851
BB_D09	.	hypothetical protein	10.7382	17.8937	48.9448	22.5559	29.7606	37.7601	460.401	503.772	568.963	455.843	730.137	691.176	706.299	855.514	516.301	702.029	632.92	406.273
BB_D10	.	lipoprotein	55.8166	71.2451	99.2773	48.9422	80.8626	117.302	332.104	362.167	410.938	344.757	615.135	647.178	617.497	629.152	395.066	576.06	459.568	350.834
BB_D13	.	hypothetical protein	105.57	328.543	164.194	268.643	242.781	261.819	702.009	561.8	920.935	667.899	1404.01	1597.21	1462.19	1351.97	831.301	1198.82	987.828	601.824
BB_D14	.	hypothetical protein	54.1138	155.582	107.832	165.21	32.9212	140.523	283.842	224.389	354.702	252.726	447.499	487.733	460.399	500.692	301.119	427.66	413.072	243.492
BB_D15	.	membrane protein	30.1332	46.493	61.5469	10.4954	60.0249	7.35838	1185.78	1011.1	1616.29	1287.41	1966.09	2129.06	1856.13	2053.12	1434.9	1726.16	1804.09	978.592
BB_D18	.	hypothetical protein	134.048	118.284	123.856	179.514	214.923	119.754	134.587	84.1519	204.609	197.317	5669.25	6484.15	5766.27	6595.51	551.797	3907.51	933.949	91.3455
BB_D21	.	hypothetical protein	236.902	218.395	221.637	178.464	178.564	162.014	728.109	760.983	833.538	748.449	1159.78	1261.08	1106.82	1275.45	1004.36	1038.27	1054.87	623.501
BB_D22	.	hypothetical protein	24.4832	40.2939	37.432	17.4923	37.6968	24.8005	255.286	230.273	260.651	213.406	295.841	300.873	286.045	308.015	309.364	298.083	356.311	206.928
BB_D24	.	hypothetical protein	0	0	0	0	0	0	31.8047	22.3535	17.9022	30.7998	4.13099	3.96348	3.71075	3.69077	24.2766	13.258	21.365	19.5179
BB_E09	.	protein p23	5.95078	17.3138	11.6975	9.83943	23.5605	21.0361	274.426	233.228	281.112	181.743	149.753	221.57	231.558	205.607	261.333	210.125	311.756	173.827
BB_E16	.	hypothetical protein	139.566	206.579	215.641	191.655	213.069	264.949	405.794	295.422	597.431	278.355	921.627	1092.62	972.716	1185.68	411.36	692.392	534.936	393.626
BB_E17	.	hypothetical protein	243.348	226.196	339.441	227.082	349.552	302.437	592.069	416.417	879.444	448	1385.06	1608.84	1534.27	1858.58	614.156	1058.71	820.797	626.262
BB_E18	.	hypothetical protein	195.613	243.01	194.275	241.286	118.92	242.435	433.446	425.869	507.282	380.601	544.643	639.122	539.79	663.064	444.504	520.836	555.733	420.526
BB_E19	.	hypothetical protein	174.189	222.771	192.246	194.974	138.122	211.735	497.712	394.367	581.431	393.372	586.769	679.025	687.102	863.188	437.285	600.941	593.916	379.132
BB_E20	.	hypothetical protein	270.878	290.952	274.394	274.108	254.453	312.927	625.504	524.315	824.88	504.593	1024.82	1192.86	1061.45	1562.9	572.512	958.106	817.869	521.558
BB_E21	.	hypothetical protein	603.615	1192.34	593.586	1123.23	492.665	881.962	1679.99	1527.95	2174.21	1277.47	2550.01	3091.21	2858.8	3601.15	1605.28	2322.84	2059.09	1368.06
BB_E22	pncA	pyrazinamidase/nicotinamidase PncA	397.852	527.958	362.205	507.902	308.979	342.588	332.094	258.716	423.298	221.789	855.58	934.887	764.492	873.329	420.182	628.857	487.27	348.037
BB_E31	.	antigen P35, putative	3410.59	3654.94	3607.92	32.2604	11.1236	30.0568	199.184	175.896	171.3	162.085	95.3952	111.432	125.884	102.177	197.978	199.562	212.903	186.612
BB_F0034	.	hypothetical protein	17.0022	4.19729	8.77313	4.37308	0	4.42866	91.8361	33.818	172.308	60.7742	179.313	255.48	111.513	133.842	62.8566	87.7102	84.6367	60.3635
BB_F0039	.	hypothetical protein	0	2.85099	0	0	0	0	8.82131	1.05612	14.8622	5.35702	4.58948	13.6105	5.9302	4.8746	3.71261	5.37535	5.24615	2.29916
BB_F0040	.	.	0	0	0	0	0	5.627	9.42916	3.62189	19.1132	3.14378	7.48438	14.0354	5.71455	8.51049	5.20857	7.26199	5.17929	2.86718
BB_F0041	.	outer surface protein VlsE1	257.79	247.067	201.758	14.3252	41.582	19.5404	2979.5	578.807	4393.07	2651.55	126.755	398.932	347.887	294.265	1008.37	1123.57	832.911	184.254
BB_F01	.	ErpD	7.35231	23.1418	15.1751	0	0	0	644.031	348.497	761.527	511.622	14.1034	29.6607	22.3091	19.1632	344.492	215.239	317.568	150.093
BB_F02	.	hypothetical protein	0	10.1581	0	0	0	0	36.1077	13.8761	41.1637	15.2978	19.3399	34.2725	18.7284	17.8025	19.8422	19.5515	22.7811	11.7759
BB_F03	.	RepU	11.2566	5.21042	0	16.2859	15.5987	20.158	202.033	65.3037	278.551	129.675	208.616	373.114	395.749	307.055	128.917	205.756	167.254	70.6154
BB_F06	.	hypothetical protein	12.2416	25.1837	24.5648	31.4862	11.309	42.5151	56.7714	14.2269	64.0002	35.0728	140.332	151.669	96.6712	110.231	62.31	64.4967	53.2921	35.5411
BB_F08	.	hypothetical protein	26.232	10.793	7.51983	3.74835	6.05841	2.84699	197.189	100.954	173.187	169.996	62.4812	87.6921	41.8387	55.3616	115.074	83.5179	127.851	105.535
BB_F14	.	hypothetical protein	5.69377	0	0	0	0	0	5.30695	2.52211	6.72632	4.07823	6.52708	7.0974	6.97707	6.90947	3.14601	3.86483	5.11906	2.12538
BB_F17	.	putative transmembrane protein	5.69377	3.51401	0	1.22039	47.3402	12.977	22.7811	5.20694	30.9125	8.93326	57.2207	93.5567	60.1357	55.8766	12.584	34.7835	18.3209	9.20999
BB_F20	.	BBF20	85.3202	263.284	143.56	131.987	92.5285	123.197	419.63	150.962	464.71	225.974	1108.48	1100.53	887.055	902.282	273.538	637.773	404.781	281.56
BB_F23	pf49	PF49	142.375	88.6905	50.3502	12.5488	59.0037	58.0539	414.412	131.571	558.798	193.517	566.413	638.272	672.858	531.17	239.009	407.212	265.075	142.385
BB_F24	pf32	PF32	37.4449	42.0716	23.9455	15.6402	31.9314	34.3872	217.569	68.1024	322.028	102.304	342.3	380.697	362.818	333.327	128.285	215.067	155.833	81.7147
BB_F25	.	hypothetical protein	68.0816	34.7454	30.401	27.5013	48.9857	27.2824	266.326	93.6901	484.28	138.255	510.599	591.831	503.461	496.952	180.459	286.798	207.171	111.755
BB_F26	.	hypothetical protein	75.3842	22.233	8.6058	27.1679	13.8667	17.3767	296.399	111.415	570.516	139.982	511.11	633.585	619.18	525.015	200.521	333.928	232.841	123.46
BB_G0036	.	hypothetical protein	8.66662	0	0	0	0	0	583.771	83.2189	1805.21	178.985	66.8958	109.504	62.2027	60.8161	302.988	152.531	181.878	299.786
BB_G01	.	hypothetical protein	7.39425	15.7187	4.94593	0.352194	6.83096	1.07001	24.7287	6.5742	79.8764	23.5388	635.419	620.245	585.071	640.597	136.681	679.012	251.688	45.9343
BB_G02	.	hypothetical protein	0	1.02791	0.716174	0	0	0	15.5995	5.23572	46.0494	12.2135	57.0238	73.2301	68.322	65.4673	31.7908	89.8771	58.5567	36.8191
BB_G07	.	hypothetical protein	80.7561	78.32	76.0644	153.859	51.5124	167.779	563.46	70.7009	815.404	274.479	728.649	802.699	749.923	928.046	420.837	694.707	550.269	340.259
BB_G08	spo0J	stage 0 sporulation protein Spo0J	143.456	203.044	135.709	423.095	123.251	223.578	464.746	59.4184	742.503	251.564	590.491	583.608	569.781	745.997	358.564	567.19	486.49	310.033
BB_G09	.	hypothetical protein	14.6367	22.9938	24.0308	51.9065	27.658	45.0568	226.142	34.832	389.165	135.063	233.785	250.604	284.33	309.323	235.267	385.148	359.394	195.587
BB_G12	.	hypothetical protein	3.42422	2.11332	4.41724	0	0	0	4047.87	580.981	9523.09	1082.08	365.452	431.687	391.427	347.784	2363.63	1177.59	1340.65	1861.06
BB_G13	.	hypothetical protein	7.17456	9.96279	12.3402	1.92223	2.4855	2.33599	4386.69	640.581	10426.4	1229.66	314.933	375.007	332.721	312.391	2518.89	1146.1	1359.84	1910.33
BB_G14	.	hypothetical protein	6.61708	9.18865	5.69068	0	9.16949	0	6041.33	834.041	13518.4	2043.99	261.953	289.442	289.203	271.272	3014.35	1277.21	1480.88	2263.52
BB_G15	.	hypothetical protein	0	16.1483	9.64375	0	5.17971	0	5259.58	738.673	11373.7	2028	188.681	200.353	199.137	179.27	2576.01	1031.38	1194.43	1912.48
BB_G16	.	hypothetical protein	0	22.7322	11.1799	0	0	0	2845.37	433.556	6490.21	1021.14	123.029	124.236	137.554	124.376	1604.62	627.774	784.721	1201.3
BB_G17	.	hypothetical protein	2.64207	5.97887	8.33132	0	4.8816	0	3639.49	521.742	8310.82	997.933	187.513	186.925	211.726	185.866	1957.42	794.9	933.821	1489
BB_G18	.	hypothetical protein	7.20094	28.4428	16.1013	4.32163	25.9443	2.8135	5842.55	866.536	14005.2	1728	266.576	316.613	314.973	274.615	3156.97	1337.04	1564.28	2499.23
BB_G19	.	hypothetical protein	17.488	39.0209	4.62759	8.07338	1.86413	5.25599	4856.58	720.289	11827.9	1370.24	267.402	264.639	280.547	260.057	2646.64	1121.96	1308.37	2170.97
BB_G20	.	hypothetical protein	9.30648	1.32546	7.3879	0.920648	0	1.8647	1278.71	181.999	3637.19	414.017	84.8558	93.9415	79.703	84.6072	638.203	337.304	378.926	668.541
BB_G21	.	hypothetical protein	1.85012	1.52244	2.65183	1.05747	1.70917	1.20477	1007.46	142.157	2948.34	335.415	85.354	117.547	92.2677	93.1897	541.485	273.83	296.664	509.828
BB_G22	.	hypothetical protein	9.20421	12.4972	6.33249	0	0	4.19557	1080.52	148.932	3440.43	342.565	27.9961	44.3285	27.7134	27.1952	524.654	200.193	248.691	515.594
BB_G23	.	hypothetical protein	1.87611	6.36829	4.03362	0	1.29989	0	1585.47	224.864	4883.3	480.179	73.0516	113.104	110.678	116.309	808.56	355.116	394.076	721.95
BB_G24	.	hypothetical protein	3.89505	5.66633	4.30681	0	2.69875	0	1296.33	179.58	3846.2	402.767	31.5109	40.324	29.3845	32.1475	657.609	239.704	285.076	562.081
BB_G25	.	hypothetical protein	1.89792	24.598	3.26442	0	0	0	2850.22	375.659	7766.09	713.237	19.2911	25.5937	23.6999	23.8327	1235.14	389.612	380.427	933.279
BB_G26	.	hypothetical protein	0	4.83527	0	0	0	0	1978.05	255.692	5478.22	564.504	16.0166	22.4175	14.8578	20.4616	864.6	268.749	258.953	620
BB_G27	.	hypothetical protein	2.11976	0	2.73448	0	0	0	1043.97	136.908	2705.57	324.41	4.29299	6.84602	4.4529	5.25655	428.248	134.739	130.397	371.281
BB_G28	.	hypothetical protein	0	0	1.63221	0	0	0	1207.22	159.137	2968.36	442.908	8.12258	9.03306	8.63828	9.01235	463.321	141.158	144.232	393.275
BB_G29	.	hypothetical protein	5.50747	4.63504	2.5835	1.50241	2.77522	2.60829	3845.09	529.641	8717.91	1225.69	568.025	499.059	631.113	665.433	3923.2	2631.62	3189.43	4247.91
BB_G30	.	hypothetical protein	10.7226	1.10294	4.6107	0	17.335	1.16373	930.021	179.568	2032.3	270.513	111.173	143.582	167.891	250.245	847.038	581.051	639.979	1035.62
BB_G31	.	hypothetical protein	15.6579	2.6355	15.9141	0	3.94501	1.85386	983.598	180.534	2356.93	319.655	105.63	103.396	118.61	154.412	1082.51	630.52	781.196	1197.06
BB_G32	.	replicative DNA helicase	0	3.28483	10.6803	4.18294	4.91697	0	1116.39	192.97	2726.61	366.098	122.977	127.765	148.765	203.313	1263.67	737.781	930.849	1413.33
BB_G33	.	hypothetical protein	34.845	63.9496	77.2824	62.5006	88.9475	152.266	1375.66	258.961	4503.43	555.96	834.284	796.067	705.544	783.577	2181.59	1848.87	2084.82	2623.24
BB_G34	.	hypothetical protein	17.2823	27.2577	14.037	12.3475	11.9743	18.1314	484.816	68.4317	1296.22	186.007	227.393	277.662	229.927	265.243	500.216	457.971	530.468	619.71
BB_H0042	.	hypothetical protein	0	0	4.04914	0	0	0	11.9879	13.7245	39.7635	10.9201	63.6892	100.84	31.8696	40.7404	11.352	27.8502	20.9426	14.0602
BB_H02	.	hypothetical protein	0	6.78023	0	3.36391	2.17482	1.022	160.553	173.485	205.129	125.046	134.335	196.345	119.603	134.477	160.505	129.206	171.996	95.948
BB_H04	.	hypothetical protein	0	0	0	0.971795	0	2.95244	34.0134	29.1534	41.2537	27.6809	43.8321	58.8284	35.4514	45.6904	32.7947	36.7108	32.8249	24.0702
BB_H05	.	hypothetical protein	0	0	0	0	0	0	22.6283	28.4461	25.4225	20.8082	12.5762	18.193	14.5206	12.2824	22.58	15.5679	25.4496	17.9787
BB_H06	cpsZ	complement regulator-acquiring surface protein CpsZ	213.841	179.793	161.692	92.9971	105.933	73.9978	943.889	1051.41	1092.32	770.304	2043.13	2262.75	1816.96	2099.75	1187.04	1580.94	1289.53	946.478
BB_H09	.	type II restriction enzyme methylase subunit	6.50843	4.13493	7.57274	1.47707	2.91789	0.872573	335.272	462.305	312.091	310.913	123.15	202.259	107.544	113.361	343.422	203.034	373.192	219.908
BB_H09a	.	hypothetical protein	0	0	0	9.12642	2.45849	0	162.296	225.622	170.525	143.898	149.01	267.392	134.789	139.848	177.163	134.361	175.458	111.995
BB_H13	.	protein RepU	225.07	409.264	405.059	490.412	325.579	709.935	536.116	631.471	978.769	486.36	3120.62	3012.57	1731.15	2089.89	874.649	1224.96	986.876	676.488
BB_H17	.	hypothetical protein	11.4765	0	0	0	0	0	24.0026	15.3056	26.1539	11.4822	33.6212	58.9568	27.6799	24.2207	29.2078	23.7411	28.239	14.5972
BB_H25	.	.	0	0	0	0	0	0	22.8063	15.8709	31.5198	9.98005	42.6701	82.5565	65.5083	49.4653	26.9957	34.4536	33.3429	16.3464
BB_H26	.	hypothetical protein	103.173	61.1484	97.1793	224.65	23.8284	157.299	127.772	73.1976	163.335	61.443	363.143	520.091	536.193	498.217	145.931	335.79	194.353	66.2257
BB_H27	.	hypothetical protein	62.1795	58.3622	59.0446	99.4008	39.4919	98.6958	201.312	145.341	222.842	115.407	476.783	591.587	682.269	566.055	238.933	419.05	305.139	123.682
BB_H28	pf32	PF-32 protein	76.7529	89.9418	60.1586	179.088	61.9305	148.044	303.47	232.783	305.349	177.286	543.286	654.085	663.41	599.75	354.105	490.838	410.725	188.263
BB_H29	pf49	plasmid partition protein	19.8197	13.6712	15.0397	21.4906	11.309	22.7759	154.783	148	135.62	114.682	224.71	252.87	220.827	212.465	179.434	195.695	180.399	105.705
BB_H32	.	antigen P35	307.509	436.383	437.955	31.0664	50.2121	29.3354	68.7491	53.9595	72.1726	62.4629	283.284	306.52	214.524	268.895	80.0847	148.524	79.4284	45.2489
BB_H33	.	adenine deaminase	21.2897	19.709	11.4432	10.2672	51.6282	6.93181	67.0319	93.0882	78.9301	76.2451	150.094	205.369	111.185	156.417	79.1351	98.5773	83.8671	65.3427
BB_H37	.	lipoprotein	696.168	469.72	378.058	192.471	148.499	208.331	28.0959	17.8833	49.1523	69.0997	1948.99	2482.46	2052.58	2066.34	196.454	1650.42	350	20.2443
BB_H40	.	transposase-like protein	3.13887	2.90581	8.09828	0	0	0	54.5166	86.8324	55.5426	59.3111	12.9537	15.8285	16.8506	14.077	54.2374	30.133	59.263	38.4052
BB_H41	.	membrane protein	8.9729	34.0178	3.30715	0	0	0	261.798	501.427	198.213	333.239	4.01649	5.9556	4.63746	4.19318	288.456	102.174	237.043	216.49
BB_I01	.	hypothetical protein	0	2.08417	0	0	0	0	14.5863	13.8006	21.8993	15.3191	16.9044	29.4665	13.7937	13.7195	14.2487	12.9348	17.258	13.5862
BB_I02	.	hypothetical protein	0	12.2847	13.6946	0	11.0332	1.29619	109.688	84.0757	205.129	87.5801	334.211	500.978	240.662	312.125	99.9839	136.656	131.299	83.0531
BB_I06	.	MTA/SAH nucleosidase	9.90129	43.3308	17.0302	1.9293	4.98928	7.03375	127.85	106.187	94.3895	90.6906	50.4233	39.4746	46.1156	39.418	58.0539	39.8013	56.0521	62.869
BB_I12	.	hypothetical protein	36.8925	26.9086	25.9589	70.4485	27.8853	63.3358	298.572	235.208	243.12	188.748	145.843	157.725	200.401	153.951	128.708	114.153	174.255	174.158
BB_I15	.	repetitive antigen A	0	23.5484	5.46897	0	0	0	16.7698	8.35985	18.8612	6.94081	20.1689	16.9349	15.9562	17.1118	4.47201	7.0915	7.52289	4.48385
BB_I16	vraA	virulence associated lipoprotein VraA	132.708	241.028	115.992	454.413	105.084	346.728	13.2989	10.3714	20.8578	9.97645	43.7969	26.6395	47.9163	50.8134	7.94474	18.4887	12.6105	11.188
BB_I18	.	hypothetical protein	0	0	4.12853	12.3475	0	6.25222	42.7805	13.4449	27.0288	14.409	19.4447	14.1442	21.8498	25.8354	14.4683	10.7068	19.9902	15.9288
BB_I19	.	hypothetical protein	58.7333	118.52	61.8612	106.651	23.7764	57.5845	157.943	79.4357	151.077	121.006	151.301	104.995	168.356	208.633	60.5951	81.5261	73.8208	42.1512
BB_I20	.	hypothetical protein	119.107	191.124	137.714	163.955	44.0136	87.041	182.679	86.685	168.849	129.638	217.755	125.975	200.936	287.122	68.8689	103.306	87.2964	46.9856
BB_I21	pf32	PF-32 protein	168.749	235.382	127.508	151.786	64.8806	137.835	258.822	125.999	242.526	191.034	289.833	172.214	277.873	336.272	103.088	135.826	135.238	70.88
BB_I22	pf49	PF-49 protein	94.8564	79.9022	59.5287	85.7215	63.9464	72.6207	136.377	73.9246	92.7913	97.5846	73.7662	59.8465	97.6859	88.3273	52.5402	50.9626	69.3902	46.573
BB_I26	.	multidrug-efflux transporter	0	6.15175	5.8934	3.73882	2.58986	2.43407	39.0882	33.8269	30.9416	31.6602	21.3771	20.12	19.4847	23.6003	19.0259	15.1025	22.9936	25.2702
BB_I29	.	virulence associated lipoprotein	660.605	990.332	912.406	1499.14	522.661	1666.13	199.166	111.886	234.623	130.902	547.927	544.64	754.475	637.273	94.8388	316.441	162.089	102.735
BB_I34	.	virulence associated lipoprotein	3.70957	9.73007	6.38046	19.0825	0	3.01954	18.8057	16.538	20.8859	15.6258	10.5603	6.9361	8.87487	9.10111	14.9067	10.7914	14.7449	9.53918
BB_I36	.	antigen P35	20.1833	27.6208	22.6403	5.64268	12.1603	9.71447	43.0903	34.4575	55.4951	39.5085	446.783	336.513	504.581	503.744	32.7947	187.546	56.4729	20.3092
BB_I38	.	surface antigen	20.1833	29.2456	21.8857	5.64268	7.29616	11.4288	33.3551	26.7334	46.0548	31.8462	465.292	360.279	544.419	543.006	29.4447	201.757	48.9155	14.7042
BB_I39	.	surface antigen	129.617	122.869	95.442	134.007	111.525	132.952	59.7026	35.4926	97.3546	111.824	3027.03	3431.38	3501.2	3834.28	254.471	2222.46	454.27	37.5966
BB_I41	.	hypothetical protein	6.04523	57.8293	41.5912	16.8445	4.18853	37.3975	323.505	206.795	297.817	210.107	126.126	172.974	193.307	172.236	128.142	131.309	157.903	100.543
BB_I42	.	outer membrane protein	2084.38	3090.65	2045.23	49.3567	73.3559	68.9434	3294.61	2128.55	2565.33	3320.22	432.172	494.3	466.431	471.042	1872.22	977.107	1637.09	1554.04
BB_J0056	.	hypothetical protein	0	13.991	0	0	0	2.95244	44.5266	39.9078	44.6725	32.7841	24.9479	48.8096	22.2233	36.3609	38.2605	40.8875	51.0609	32.7204
BB_J0058	.	hypothetical protein	4.70831	0	4.04914	0	0	0	38.1045	48.7087	34.5563	32.7603	24.828	37.3482	32.4191	34.2816	37.8401	42.4601	39.6572	34.76
BB_J08	.	surface protein	299.062	517.784	410.137	130.936	225.444	163.067	39.4503	21.6514	62.7013	81.6025	3089.32	3528.96	2414.45	2958.87	207.985	1447.59	402.427	39.163
BB_J09	ospD	outer surface protein D	111.977	67.3518	148.531	75.6644	65.7502	90.221	33.8264	11.119	30.6262	96.2591	3126.98	4024.44	3404.48	3657.91	258.163	2516.93	449.579	16.1372
BB_J11	.	hypothetical protein	7.8978	7.3114	3.39605	6.77122	0	2.57148	45.2448	31.1472	71.0673	34.4801	129.769	199.581	124.43	160.43	40.4645	84.6256	47.0884	39.3082
BB_J13	.	hypothetical protein	7.8978	11.3733	0	1.12854	0	12.0002	90.729	60.7896	131.018	58.724	142.646	193.017	149.623	152.512	67.7052	83.4768	76.2384	60.0541
BB_J16	.	plasmid partition protein	54.9623	31.6081	71.9755	35.3416	39.8124	44.7385	294.194	314.143	200.44	242.425	220.522	222.38	212.109	226.719	250.98	229.659	235.133	211.278
BB_J17	pf32	PF-32 protein	23.886	27.6407	59.0582	36.6912	60.6827	71.2906	267.16	216.56	270.47	201.502	323.182	403.873	373.769	462.307	267.357	350.616	288.783	182.535
BB_J18	pf32	PF-32 protein	39.7697	101.246	123.982	169.951	61.9988	109.255	381.527	287.758	475.691	268.832	586.308	886.835	746.083	1018.07	424.251	663.064	482.464	258.247
BB_J19	.	hypothetical protein	73.0071	188.423	97.033	268.075	111.387	173.358	491.335	314.815	803.339	377.138	1055.2	1666.42	1545.17	2040.22	676.539	1256.56	803.5	367.646
BB_J23	.	hypothetical protein	435.257	461.701	488.176	0	11.309	1.77146	2989.63	4283.35	2347.77	2896.87	148.717	235.314	118.418	140.277	2506.97	1471.16	2058.74	2470.8
BB_J24	.	hypothetical protein	127.575	98.998	141.177	0	2.59978	1.83255	1266.79	1703.31	1086.66	1282.87	135.421	180.392	114.948	137.591	1197.38	661.022	1023.14	1227.5
BB_J25	.	hypothetical protein	122.063	48.3353	132.886	3.02461	3.91091	3.2162	1622.01	2219.43	1219.35	1693.72	135.776	159.43	139.652	152.481	1411.4	678.845	1243.59	1450.97
BB_J26	.	ABC transporter ATP-binding protein	217.394	120.491	245.043	3.16671	7.31188	4.81044	2075.96	2666.64	1437.78	1952.11	194.045	221.238	203.581	205.681	1889.87	918.433	1581.29	1671.75
BB_J27	.	efflux ABC transporter permease	253.789	137.835	242.909	0.51197	31.4446	10.1103	3928.22	4633.33	2894.54	3455.09	512.041	608.279	577.031	582.62	3572.55	1852.85	3069.52	3075.71
BB_J28	.	hypothetical protein	61.7138	50.5756	90.4865	2.16847	7.00974	1.97643	1169.65	1433.19	957.257	1024.09	186.182	219.662	161.283	180.955	1072.47	591.272	1014.62	976.017
BB_J29	.	hypothetical protein	21.2897	18.7705	43.1573	0	3.16091	0	1126.65	1361.69	963.367	1044.56	191.177	237.637	168.242	195.21	1084.21	544.792	972.297	833.056
BB_J31	.	hypothetical protein	180.83	152.356	151.145	12.6293	8.44659	5.29234	988.084	1283.7	1000.04	810.949	486.252	492.722	382.946	427.41	1105.29	778.827	948.933	781.947
BB_J34	.	lipoprotein	682.375	816.037	657.027	395.708	561.651	465.79	1564.11	1547.85	1856.02	1450.25	3157.8	3492.76	3458.11	4167.89	1788.97	2824.13	1965.53	1335.97
BB_J36	.	lipoprotein	66.5832	81.3298	66.8051	48.1658	42.2888	60.5208	1295.18	1111.84	1514.72	965.317	2047.71	2432.86	2500.08	2761.39	1364.42	2026.87	1363.19	846.428
BB_J37	.	hypothetical protein	0	0	8.09828	0	0	0	18.41	17.4921	37.3966	12.526	41.38	68.2939	44.5076	42.2309	26.4881	31.9592	19.1602	12.498
BB_J41	.	antigen P35	175.364	148.488	126.042	190.297	133.83	169.362	68.4847	41.7873	108.257	134.94	3626.04	4155.13	4263.18	4590.66	310.302	2707.56	552.243	45.7484
BB_J42	.	hypothetical protein	0	0	0	0	0	0	28.5249	27.3314	47.3079	20.8766	41.8073	63.2919	61.61	62.1664	40.7372	49.708	36.2039	22.2132
BB_J43	.	hypothetical protein	7.97498	11.3204	19.2037	0	0	0	316.545	377.373	287.929	291.049	92.6405	114.231	83.2985	91.2234	306.369	175.932	283.178	230.215
BB_J45	.	lipoprotein	148.321	119.753	109.209	10.0163	7.03882	3.30771	802.403	1041.22	786.878	654.331	453.1	479.828	419.107	450.458	844.226	661.599	734.822	607.675
BB_J46	.	hypothetical protein	173.113	254.89	282.867	6.36084	0	0	1462.63	1504.25	1013.46	1151.55	213.569	278.285	223.964	224.168	1226.82	669.308	1134.18	1048.28
BB_J47	.	hypothetical protein	146.472	157.701	185.73	4.58314	4.4446	12.5317	581.957	701.21	554.869	593.881	185.884	254.425	249.419	229.021	533.809	398.726	549.819	452.213
BB_J48	.	hypothetical protein	237.666	279.355	176.661	12.2873	16.5498	6.99944	545.614	693.403	532.295	582.428	164.2	213.293	185.235	185.007	511.358	407.768	471.209	462.456
BB_K0058	.	hypothetical protein	157.688	74.2706	89.2183	16.0099	5.75036	0	595.449	124.283	645.426	459.428	538.495	682.794	300.74	387.093	759.559	485.687	498.362	465.047
BB_K0059	.	hypothetical protein	3.9489	0	0	0	0	0	35.1904	3.38556	41.2905	23.4357	29.5754	45.1965	22.5817	20.0016	38.0842	28.7191	34.7557	21.2919
BB_K01	.	lipoprotein	444.477	641.931	361.053	21.836	60.3402	26.2153	86.3637	20.5679	118.204	117.47	2357.39	2107.83	1997.5	2405.21	291.851	1627.46	497.621	71.2867
BB_K07	.	lipoprotein	170.7	545.413	187.067	17.562	21.6269	5.08149	1832.33	170.711	1395.73	2139.36	171.38	218.197	173.599	161.6	1477.53	772.863	1092.15	582.251
BB_K09	.	hypothetical protein	2.57718	0	0	0	0	0	9.84272	1.76762	13.7328	6.85633	11.0296	22.4876	10.226	12.2378	5.69593	8.99663	10.7316	6.41344
BB_K13	.	hypothetical protein	2157.05	2943.24	2019.33	2496.73	2304.7	2031.38	2597.32	328.187	3480.01	2176.93	12127	9882.98	8798.2	11504.1	3707.43	6187.63	3641.86	2266.67
BB_K15	.	antigen P35	19.9146	32.534	29.2158	46.702	131.488	46.5327	38.1352	2.20952	52.9998	39.0763	1212.18	1118.8	790.194	881.247	91.3231	538.321	194.233	18.9488
BB_K17	.	adenine deaminase	517.759	830.925	564.549	47.4109	90.2251	43.5606	2031.92	247.578	1646.41	1927.31	1053.03	1202.56	792.439	881.321	2100.65	1305.24	1649.2	1184.08
BB_K19	.	lipoprotein	3.4646	8.55296	7.94548	4.45559	3.20067	5.26425	256.658	26.5351	206.213	222.789	285.077	269.854	251.494	233.25	302.114	239.763	220.01	146.38
BB_K21	pf32	PF-32 protein	35.2558	65.8806	72.431	26.0286	61.0688	45.9163	271.701	28.603	350.82	225.535	717.303	660.871	424.134	476.922	308.926	361.72	337.826	251.266
BB_K22	.	hypothetical protein	54.4071	62.9593	80.7128	83.38	65.9694	87.6874	252.441	30.3196	331.352	181.766	957.377	884.584	491.293	695.834	283.401	389.091	309.326	224.191
BB_K23	.	hypothetical protein	56.2559	72.3726	72.2293	87.9711	42.8206	77.9099	214.131	23.9568	296.262	147.285	785.497	806.473	532.988	696.385	213.962	364.876	243.028	164.117
BB_K24	pf49	PF-49 protein	9.60125	18.5174	9.2892	3.08688	8.31547	4.68917	81.6321	9.3291	87.9641	80.9686	272.134	221.683	149.867	199.465	104.654	127.201	92.682	58.4388
BB_K32	.	fibronectin-binding protein	68.2771	101.728	71.1736	6.20854	2.86708	0.449103	3276.41	377.001	1426.1	2551.02	98.2984	107.383	92.2377	88.4954	2510.32	810.876	1475.99	1679.14
BB_K33	.	hypothetical protein	4.22124	15.6313	14.521	1.80955	0	0	606.099	54.7683	318.304	388.737	110.007	113.848	100.99	85.9695	475.806	175.193	304.412	264.72
BB_K34	.	hypothetical protein	62.8623	26.545	73.9789	32.6208	110.034	92.6427	466.627	39.9008	472.351	280.311	916.078	788.841	628.601	652.169	377.583	472.897	444.936	320.831
BB_K35	.	hypothetical protein	109.752	41.6834	134.32	45.2387	233.98	54.9764	335.101	26.0571	418.039	126.7	708.113	779.235	697.57	693.992	290.912	462.542	329.58	238.458
BB_K40	.	hypothetical protein	521.426	283.419	332.336	424.354	231.071	451.579	397.972	57.0336	465.299	306.582	1306.73	1184.61	860.426	1072.24	524.627	723.398	493.719	422.871
BB_K41	.	hypothetical protein	18.8332	9.13255	15.0397	8.07338	7.45651	6.13199	169.911	33.2157	278.885	125.627	527.505	624.706	373.801	429.975	198.66	270.023	214.263	127.993
BB_K42	.	hypothetical protein	57.0157	130.403	57.6864	15.815	4.64755	17.472	703.581	120	902.006	593.926	984.504	1433.97	613.727	719.498	597.718	467.017	655.122	477.684
BB_K45	.	immunogenic protein P37	1855.7	3248.7	2390.71	2976.24	1707.59	3338.56	2043.36	276.491	2760.11	1525.63	13295.1	12833.7	7920.62	10097.5	2423.12	4229.06	2616.81	1688.09
BB_K47	.	hypothetical protein	554.407	975.964	660.465	257.121	416.613	233.575	1364.76	166.903	1275.81	1237.52	2032.67	2212.38	2533.16	2784.88	1622.74	2302.82	1547.35	926.693
BB_K48	.	immunogenic protein P37	69.4679	191.884	117.299	4.72111	0	4.965	366.382	67.1114	338.399	306.46	108.187	138.05	96.1983	88.5019	394.388	253.102	280.371	235.84
BB_K49	.	hypothetical protein	286.866	352.269	279.683	136.567	254.453	108.529	563.154	65.0368	627.472	471.561	1013.32	1195.77	1174.84	1283.99	764.107	1068.28	725.823	424.047
BB_K50	.	immunogenic protein P37	216.893	413.376	273.153	29.9418	44.8286	21.5448	990.282	142.542	1034.74	763.395	843.622	1356.14	811.535	854.43	1082.08	796.86	855.986	549.508
BB_K52	.	lipoprotein	5.19078	5.3393	0.744011	0	1.19884	6.76035	74.0275	7.86216	77.8475	54.5301	66.9759	103.625	72.7949	70.5681	66.053	61.492	67.219	37.0302
BB_K53	.	outer membrane protein	1414.73	2188.12	1628.67	36.3084	51.3492	49.1222	2267.97	535.163	1700.2	2336.2	545.753	585.182	475.698	503.721	1836.06	984.037	1376.2	1376.86
BB_K54	.	0	0	0	0	0	0	0	318.234	35.8073	373.576	230.134	487.31	548.36	287.829	306.605	321.919	247.536	246.357	230.868
BB_L27	bdrP	protein BdrP	46.3196	126.599	80.8077	85.0977	67.8542	68.0816	137.07	118.606	261.456	91.0899	499.431	717.455	497.784	597.566	245.429	364.073	292.449	193.322
BB_L28	mlpH	MlpH lipoprotein	90.3742	100.397	108.81	70.4388	54.6477	109.141	241.46	203.425	455.469	175.42	638.684	992.653	487.079	615.021	331.139	414.912	421.423	272.062
BB_L32	pf32	PF-32 protein	43.6138	80.1393	59.6715	78.1843	41.207	54.8651	99.8694	92.97	106.435	73.7021	151.733	180.619	171.321	210.135	99.38	140.236	156.471	82.0591
BB_L32_pseudo	.	.	23.5667	24.241	12.3856	5.61251	18.1428	16.1989	130.365	134.698	140.98	111.997	169.899	209.047	199.857	211.381	150.207	176.471	212.499	108.714
BB_L35	bdrO	protein BdrO	36.7882	64.9818	42.5474	44.5918	17.5788	18.9996	204.061	208.02	201.77	165.975	255.846	301.451	314.3	282.717	229.903	250.573	338.793	163.526
BB_M27	revA	rev protein	57.7864	76.9589	98.0847	0.651887	2.10727	5.94155	1562.3	2034.9	1380.91	1520.34	83.9087	100.638	107.547	84.0854	1323.6	652.217	1426.21	1196.98
BB_M28	mlpF	MlpF lipoprotein	1682.81	2867.92	2101.34	9.096	4.52362	10.6288	429.088	679.532	473.438	458.729	56.1328	59.9279	41.3353	47.7094	406.655	274.131	463.101	507.324
BB_M31	.	hypothetical protein	0	0	0	0	0	0	0	0	0	0	2.24531	3.32933	3.42873	3.10025	0	0	0	0
BB_M32	pf32	PF-32 protein	65.615	47.7483	75.7999	108.312	27.1417	90.5572	191.286	174.417	179.102	155.99	285.754	365.227	345.502	367.069	172.763	233.328	216.69	106.908
BB_M33	pf49	PF-49 protein	38.0568	57.1527	49.0932	40.7852	56.2522	49.5642	200.139	177.132	164.783	136.12	289.874	359.383	338.58	321.269	181.73	243.07	210.695	100.704
BB_M34	bdrK	BdrK	18.6643	19.6501	12.2745	13.6487	18.2567	27.1677	88.3544	87.3505	78.5929	63.2103	140.542	155.393	139.02	129.64	79.1927	106.569	108.06	52.4579
BB_M38	erpK	ErpK protein	479.019	397.166	464.387	4.97805	0	5.04132	243.312	339.277	289.743	320.89	47.1841	34.5434	24.7329	36.4555	205.129	122.365	184.814	165.685
BB_M39	.	hypothetical protein	19.7622	17.6173	18.8839	1.88258	4.56419	0.71494	95.0433	74.8629	103.65	92.4938	45.3929	60.963	50.7391	54.5672	98.1636	72.5009	104.423	47.1757
BB_N27	bdrR	BdrR protein	62.2005	84.944	100.156	83.9631	45.8475	130.992	120.342	106.049	176.034	79.2635	332.044	387.672	283.874	325.666	159.276	231.765	196.761	135.029
BB_N28	mlpI	MlpI lipoprotein	83.8935	121.516	89.8173	94.6787	23.7253	79.1584	243.651	253.158	332.051	212.796	364.275	523.651	284.329	361.876	292.057	269.453	306.563	185.055
BB_N32	pf32	PF-32 protein	91.3262	220.058	150.397	196.164	82.1252	184.106	184.202	159.872	197.412	147.329	208.79	241.883	233.004	236.619	145.234	198.125	226.004	130.237
BB_N33	pf49	PF-49 protein	78.5557	134.942	85.5732	79.6976	72.5714	75.0266	145.604	135.97	154.538	100.654	163.496	178.039	167.617	168.966	133.634	159.713	184.62	103.935
BB_N34	bdrQ	BdrQ	16.3221	25.1837	17.5463	17.4923	13.1939	11.5145	100.556	89.1707	102.017	78.9601	90.1244	100.496	103.656	95.3039	86.0862	104.725	127.18	71.7592
BB_N38	erpP	protein ErpP	214.719	295.74	244.334	101.025	74.3857	67.3535	398.716	428.191	622.89	383.237	658.685	894.497	608.89	797.167	442.466	576.262	566.996	369.91
BB_N39	erpQ	protein ErpQ	955.129	1318.63	971.982	491.209	206.127	392.554	5575.47	5754.61	7929.4	5632.23	6746.98	8751.66	6136.08	6539.59	6387.25	6260.06	6935.05	4287.49
BB_O27	bdrN	protein BdrN	78.4413	125.43	122.654	171.696	136.697	184.198	162.003	132.192	249.859	108.477	444.612	468.288	428.869	472.186	201.544	315.204	241.266	130.728
BB_O28	mlpG	MlpG lipoprotein	166.694	212.186	237.435	138.45	52.9359	65.5818	243.002	183.803	297.83	165.947	249.214	325.456	258.168	283.09	259.218	267.382	244.851	132.082
BB_O32	pf432	PF-32 protein	45.0491	52.5836	45.4799	70.9488	51.5692	46.554	83.3538	76.9651	88.6157	76.3584	165.629	177.12	150.978	179.711	77.7235	110.444	101.857	49.5545
BB_O33	pf49	plasmid partition protein	26.4683	26.1366	14.7958	14.183	12.8373	19.8212	166.072	144.399	152.483	142.187	166.072	197.21	202.172	190.204	147.842	170.038	178.726	90.8975
BB_O34	bdrM	protein BdrM	12.8184	24.5245	9.92145	9.34145	3.55258	1.66944	120.408	123.232	104.39	105.804	122.258	126.084	119.377	127.689	114.867	122.559	143.754	74.0064
BB_O39	erpL	protein ErpL	740.883	1148.38	476.953	14.146	2.95018	9.01135	319.333	412.874	451.533	343.829	39.293	44.5117	27.4547	35.4956	298.147	199.013	325.898	192.849
BB_O40	erpM	protein ErpM	1816.06	2146.15	1361.09	27.9685	42.8749	51.2459	633.893	656.126	736.097	571.469	169.272	167.457	161.86	146.779	583.683	430.862	563.158	329.244
BB_P01	.	phage portal protein	10.8014	4.44418	12.3856	2.05792	6.65238	3.51687	108.861	111.949	183.892	105.325	128.363	113.018	96.223	123.225	112.008	103.984	136.354	57.1943
BB_P02	.	hypothetical protein	16.9581	38.5932	19.1414	9.54126	14.6871	7.59198	384.162	417.568	659.503	409.218	295.325	334.854	300.571	355.321	405.675	352.314	475.948	186.739
BB_P03	.	hypothetical protein	50.0194	20.3094	44.1487	33.8561	16.4163	11.1431	815.124	836.986	1457.08	873.676	698.945	686.898	669.309	880.209	923.806	850.979	1017.01	376.703
BB_P04	.	hypothetical protein	18.2424	13.6288	12.3856	1.64634	11.9743	8.75311	775.636	842.308	1303.94	851.308	539.169	496.026	533.246	658.043	805.4	684.21	898.016	343.345
BB_P06	.	hypothetical protein	27.5436	38.2478	29.6093	3.93577	30.7465	16.9396	978.751	1010.34	1683.78	1031.41	806.208	723.088	717.801	940.974	1062.86	935.326	1167.65	448.961
BB_P07	.	hypothetical protein	11.2752	7.95275	12.4671	2.07146	4.46409	9.44003	565.224	538.019	1040.81	579.821	544.71	408.865	470.699	571.778	624.934	577.44	674.993	258.943
BB_P08	.	hypothetical protein	3.8255	25.9707	0	16.399	15.9033	12.4556	292.554	293.429	532.31	289.924	327.295	339.002	292.424	327.787	300.533	287.119	381.046	165.806
BB_P09	.	hypothetical protein	1.88332	3.48698	3.23931	1.61468	2.60978	2.45279	118.338	129.387	206.959	133.097	126.371	119.301	100.884	105.726	125.251	97.8865	153.995	68.7389
BB_P10	.	hypothetical protein	14.2495	21.586	20.0529	2.22125	5.38526	3.37421	436.314	465.122	780.793	485.752	253.241	319.281	249.142	299.909	439.866	349.082	557.318	245.86
BB_P11	.	hypothetical protein	15.8382	27.6953	20.9988	20.3684	40.237	31.8004	812.461	843.467	1486.48	864.282	620.84	694.732	602.955	641.846	892.618	720.873	1080.89	467.55
BB_P12	.	hypothetical protein	11.9848	26.4165	16.1966	6.60549	11.8626	12.264	266.226	266.075	491.105	276.331	198.101	222.343	201.208	211.742	287.241	255.84	355.983	152.39
BB_P13	.	hypothetical protein	16.1074	14.9114	13.8523	13.8097	6.69614	3.14668	376.426	381.235	677.573	379.625	341.229	344.797	290.427	307.135	422.016	349.713	510.056	213.648
BB_P14	.	hypothetical protein	6.19828	9.56343	15.9915	1.32853	25.7674	2.01812	520.51	491.904	1022.63	500.617	520.354	571.745	427.145	503.627	610.231	567.683	729.724	281.758
BB_P15	.	hypothetical protein	31.1081	31.6426	25.2666	9.13716	28.7383	12.0043	706.716	606.798	1461.46	574.054	1126.22	1341.59	892.949	1067.34	844.947	940.874	1010.29	406.567
BB_P16	.	hypothetical protein	22.5503	13.9173	23.0872	10.5875	26.7846	30.7675	678.152	615.291	1301.71	592.677	633.464	779.52	651.66	664.015	745.649	699.218	972.246	411.885
BB_P17	.	hypothetical protein	36.3	52.433	47.8233	51.9803	50.302	52.8086	372.998	324.414	679.372	313.848	609.021	826.38	654.289	654.198	465.075	509.648	578.531	255.627
BB_P18	.	hypothetical protein	2.69046	4.98139	2.31379	8.65005	14.913	1.752	87.7076	84.1157	163.517	88.5537	108.77	115.246	105.028	101.07	109.466	106.183	138.259	65.726
BB_P19	.	hypothetical protein	24.2626	27.2256	34.1441	0.945531	3.0565	12.9269	325.726	415.901	472.351	245.855	242.905	316.186	273.372	307.93	250.392	262.649	380.121	203.641
BB_P20	.	hypothetical protein	13.4154	21.7339	27.401	17.6121	17.4283	13.65	329.222	419.905	503.353	269.68	209.986	238.393	250.305	252.691	254.889	240.176	357.873	187.234
BB_P21	.	hypothetical protein	42.4214	40.3937	23.9741	38.968	53.7459	25.2565	389.167	508.205	589.309	331.298	238.518	270.989	252.346	283.422	292.961	285.481	435.536	222.295
BB_P22	.	hypothetical protein	39.6052	50.5526	62.7021	51.7052	52.3875	39.2718	697.693	853.098	1061.63	607.879	522.875	663.621	653.392	695.656	555.762	601.122	810.456	384.232
BB_P23	blyA	holin protein	57.6075	57.7744	24.7712	29.3254	14.9678	16.4121	263.558	305.802	356.2	209.749	219.578	311.716	302.115	312.684	238.726	246.14	320.298	152.916
BB_P24	blyB	holin protein	2.11062	7.81563	1.81513	3.6191	2.92475	2.74882	53.5471	64.6603	64.2973	38.0099	30.002	39.9424	47.0465	40.9803	41.1348	40.319	58.126	27.6626
BB_P25	.	hypothetical protein	39.348	40.4738	30.0793	18.7418	15.146	8.54098	280.08	382.327	477.364	218.906	169.735	241.525	238.532	233.441	227.953	232.324	374.245	163.562
BB_P26	.	hypothetical protein	33.1976	30.7327	28.5499	23.1254	25.8766	16.2134	423.191	530.336	647.304	334.168	207.089	272.977	299.53	268.425	358.519	298.575	514.463	270.388
BB_P27	revA	surface protein	31.9346	45.0491	43.1573	3.25944	2.10727	5.94155	1750.78	2406.65	1721.55	1715.88	106.455	125.108	126.359	102.86	1583.92	765.762	1909.91	1574.78
BB_P28	mlpA	MlpA surface lipoprotein	1649.74	2475.44	1862.5	8.45266	6.83096	7.49008	535.813	833.89	629.925	504.514	121.307	124.198	89.7453	105.422	579.08	412.681	635.711	697.737
BB_P29	.	hypothetical protein	275.979	514.105	252.292	20.494	10.0376	18.396	1023.06	1045.55	1184.31	628.325	1017.59	1202.12	992.692	1339.85	950.077	1073.69	1084.9	625.86
BB_P30	.	hypothetical protein	92.0621	136.692	99.8273	262.528	63.7867	150.309	313.809	290.588	367.555	258.119	530.534	674.71	808.835	1022.36	298.772	510.531	387.206	172.988
BB_P31	.	hypothetical protein	134.722	275.022	210.555	315.972	122.066	201.609	343.962	315.264	357.12	284.011	486.485	585.275	677.432	909.844	317.797	464.522	429.819	225.121
BB_P32	pf32	PF-32 protein	96.1486	147.432	91.2122	104.954	78.2934	100.694	510.614	509.38	458.924	402.387	487.848	645.984	720.103	976.097	476.387	569.114	654.496	364.168
BB_P33	pf49	PF-49 protein	44.7542	56.0541	81.5052	49.0913	94.85	66.0013	383.384	406.944	312.987	276.919	321.406	418.403	428.591	539.904	348.047	406.918	483.964	289.133
BB_P34	bdrA	protein BdrA	100.95	107.419	170.64	101.472	147.929	98.9836	391.771	412.448	346.483	282.735	399.137	499.136	473.55	577.562	382.113	423.402	513.484	321.867
BB_P35	bppA	protein BppA	24.3724	46.8349	23.8185	0.474904	0	1.08212	34.4023	61.6734	31.187	32.8736	21.2932	22.4717	15.45	16.7755	32.1641	25.6748	37.6389	29.4989
BB_P36	bppB	protein BppB	15.5175	43.6281	53.3802	5.91289	14.3354	11.2276	118.842	152.846	110.423	97.2675	123.861	144.583	94.5718	107.708	113.28	111.349	156.156	90.9624
BB_P37	bppC	site-specific recombinase	17.9606	22.7529	33.3311	7.29409	3.92978	14.158	184.553	199.801	241.593	145.862	279.508	385.636	261.126	254.264	216.711	234.203	288.423	158.71
BB_P38	erpA	protein ErpA	1116.87	1358.22	974.705	155.662	80.0528	166.597	699.043	756.994	1221.23	665.801	1283.59	1894.72	1222.69	1542.14	849.255	1120.9	1092.4	665.64
BB_P39	erpB	protein ErpB	1427.65	1595.54	1291.66	193.846	206.785	209.491	1695.71	1806.73	3040.69	1561.55	3511.04	4568.67	3010.92	3399.43	2130.19	2696.59	2664.36	1699.49
BB_P40	.	hypothetical protein	0	1.67891	5.84876	0	3.76968	2.65719	142.98	133.717	239.18	117.93	365.903	347.421	266.044	295.959	192.122	202.327	255.004	108.88
BB_P41	.	hypothetical protein	32.3852	30.3803	15.5967	2.22125	1.79509	3.37421	151.956	136.16	249.411	118.765	260.27	305.188	212.708	248.785	214.727	215.429	245.558	116.59
BB_P42	.	phage terminase large subunit	21.7146	25.1279	33.1473	9.54126	21.8157	8.13066	120.696	109.188	163.357	91.9868	131.599	152.194	113.594	117.777	153.357	129.023	169.797	83.4434
BB_Q0091	.	hypothetical protein	0	5.21042	14.521	10.8573	0	0	201.521	166.959	280.956	203.295	245.823	342.978	298.044	322.052	241.72	233.727	298.02	164.575
BB_Q03	.	outer membrane protein	145.036	160.957	146.473	10.8376	22.1264	13.8636	950.183	963.281	1440.14	1053.09	281.885	358.415	344.115	339.23	1128.48	790.682	1255.61	655.855
BB_Q05	.	antigen P35	10.7297	18.06	12.583	63.5577	6.75839	19.6908	8.42635	6.63444	14.7104	6.85353	19.531	31.5026	21.4011	24.909	10.5832	14.9446	11.2622	6.79671
BB_Q06	.	membrane protein	432.234	198.671	402.914	572.711	284.82	420.23	2206.68	1654.27	3465.31	1978.18	1885.53	2335.32	2571.2	2159.81	2919.03	2930.71	3186.37	1361.47
BB_Q07	pf49	plasmid partition protein	8.95727	6.14237	0	3.41313	11.0332	3.24048	55.7488	53.9836	77.3486	52.4801	83.5908	107.143	84.673	73.4104	82.7867	80.4882	83.0747	40.2882
BB_Q08	pf32	PF-32 protein	0	0	0	0.826409	0	3.7661	17.8808	15.3159	24.6155	15.6493	31.9707	42.272	39.0344	33.8708	24.596	36.079	33.1137	13.5128
BB_Q09	.	hypothetical protein	0	0	0	0	1.89537	0	18.7808	14.8536	32.8665	15.0219	50.4882	73.1584	53.4742	53.5471	26.1075	44.4317	35.0793	13.842
BB_Q12	.	hypothetical protein	6.37583	20.4618	9.86978	19.6789	7.06815	2.49112	90.7925	83.6704	171.411	103.687	207.672	162.854	112.505	128.639	98.3842	100.158	107.164	43.3686
BB_Q13	.	hypothetical protein	19.1275	16.0546	18.4236	10.8234	12.7227	9.96448	128.849	107.926	202.155	131.679	221.199	195.251	146.614	164.862	123.134	116.851	135.113	60.9276
BB_Q14	.	hypothetical protein	3.22147	10.935	9.69662	6.21437	2.23205	3.14668	124.792	109.464	209.717	123.282	111.404	140.547	105.832	122.038	107.446	119.33	124.999	52.1092
BB_Q15	.	hypothetical protein	3.8255	8.2634	3.28993	3.27981	7.95167	6.2278	118.97	115.448	177.501	116.518	153.05	126.801	108.041	121.507	98.7685	88.2873	125.265	53.3117
BB_Q17	.	hypothetical protein	3.88622	3.19793	2.2281	0	3.59017	0	60.3112	63.2306	90.5172	64.5077	37.3229	55.9292	38.8529	44.6993	54.6579	49.6177	70.247	27.2939
BB_Q18	.	hypothetical protein	19.1378	7.33111	6.24288	1.13158	12.8027	3.43788	168.925	184.935	252.325	194.789	99.7077	141.938	131.157	122.422	168.791	142.831	200.665	79.4851
BB_Q19	.	hypothetical protein	0	3.16998	5.88966	0.733943	2.37253	2.22981	45.4607	47.461	65.4118	46.133	30.6179	32.2068	30.9705	35.2301	47.8161	35.0306	51.526	19.8831
BB_Q20	.	hypothetical protein	4.83221	1.98819	4.15569	1.38097	0	0	93.4473	89.3937	144.94	89.33	116.943	103.311	81.0188	83.1152	93.5297	79.8139	113.871	48.9025
BB_Q21	.	hypothetical protein	0	0	7.99577	2.65706	0	2.01812	180.643	173.415	325.61	180.12	388.667	313.968	197.839	240.04	206.731	200.447	255.755	107.202
BB_Q22	.	hypothetical protein	8.50111	4.19729	2.43698	6.55962	14.1363	4.0596	153.369	132.648	288.206	139.989	235.23	276.994	202.39	223.189	193.922	209.493	214.595	90.7803
BB_Q23	.	hypothetical protein	6.44295	10.6037	14.7758	2.30162	19.3444	9.0904	313.249	283.862	508.936	272.715	299.293	377.713	341.369	324.642	346.286	335.395	439.934	191.869
BB_Q24	.	hypothetical protein	14.6745	32.8898	25.9043	33.1085	40.6697	32.1881	176.491	150.487	292.979	148.521	280.074	366.279	294.02	291.606	207.01	243.702	257.068	116.474
BB_Q25	.	hypothetical protein	2.64683	6.53415	10.2432	10.779	5.5017	9.47972	80.5089	74.2798	126.803	72.8538	99.9266	105.579	104.715	97.6159	90.1412	97.6594	110.717	53.4626
BB_Q26	.	hypothetical protein	17.6455	14.9741	7.58757	6.61871	0	8.61793	201.172	222.133	214.886	140.08	123.728	117.476	125.875	130.108	140.486	120.417	194.131	103.01
BB_Q27	.	hypothetical protein	30.1848	36.2231	33.8907	7.54805	30.2091	13.104	376.951	385.736	413.742	250.119	166.54	182.714	197.857	198.897	254.384	209.442	346.208	178.053
BB_Q28	.	hypothetical protein	25.4528	29.1732	17.72	18.7047	28.5525	11.839	278.622	321.854	370.329	219.515	157.932	169.763	165.779	173.686	201.152	183.817	291.237	146.086
BB_Q29	.	hypothetical protein	18.9025	14.4436	17.0302	14.6627	19.9571	6.4476	232.864	231.718	265.069	159.522	103.048	121.688	119.438	122.623	155.172	138.432	227.531	95.9461
BB_Q30	blyA	holin protein	18.0023	17.7767	6.1928	3.08688	0	2.34458	73.6653	80.6693	82.8962	51.0864	38.5225	45.6967	50.8427	48.2514	58.5965	50.6244	78.3708	39.7224
BB_Q31	blyB	holin protein	2.11062	3.90782	1.81513	2.71432	2.92475	1.37441	45.8701	52.4762	54.1116	31.099	24.1952	32.2887	38.6718	33.1851	33.9256	32.1324	47.5395	22.7603
BB_Q32	.	hypothetical protein	0	8.09476	7.51983	2.81126	6.05841	2.84699	74.7411	81.3381	90.9894	54.7266	38.7584	50.039	49.4921	50.2868	53.145	47.2703	81.5105	38.2611
BB_Q33	.	hypothetical protein	8.29939	15.3663	16.0593	4.4472	11.5007	5.40446	194.71	211.446	221.331	152.576	95.6161	144.6	136.084	120.638	151.745	130.576	196.949	83.4743
BB_Q34	bdrW	protein BdrW protein	34.8252	28.006	47.1934	68.3105	71.6564	81.7774	89.4371	77.8095	140.796	61.6221	208.885	265.007	208.015	212.697	111.954	172.225	157.499	86.9269
BB_Q35	mlpJ	lipoprotein MlpJ	21.6028	18.5174	31.9961	26.2385	23.2833	17.9751	176.469	129.441	221.66	128.535	198.299	282.068	186.143	173.629	189.052	193.537	215.576	122.254
BB_Q37	.	hypothetical protein	155.732	153.493	130.598	0.664265	4.29457	10.0906	826.772	600.044	718.678	408.548	325.547	405.981	268.096	348.042	583.144	537.481	640.855	304.06
BB_Q38	.	hypothetical protein	96.9963	182.892	117.359	232.849	39.8597	134.602	283.097	235.139	345.155	236.054	427.029	624.931	687.932	697.344	263.702	448.746	363.448	160.421
BB_Q39	.	hypothetical protein	323.852	639.586	446.734	789.098	179.509	481.669	529.136	456.756	564.072	431.671	899.512	1079.54	1114.19	1284.12	526.017	783.08	679.177	317.103
BB_Q40	pf32	PF-32 protein	39.8338	35.3771	49.2967	60.3901	32.3115	48.7152	257.265	210.571	284.934	182.853	260.171	385.009	391.742	428.54	247.522	346.79	349.12	151.271
BB_Q42	bdrV	protein BdrV	64.2855	14.3505	32.936	36.9391	53.0704	48.0967	287.806	260.954	273.933	217.304	240.525	338.513	354.685	339.902	270.419	338.344	385.096	173.252
BB_Q43	bppA	protein BppA	40.436	64.9535	68.1208	0	4.60549	1.44282	41.6556	54.36	32.6907	33.7049	21.3779	19.5843	15.3853	17.0677	37.3949	25.7285	37.4817	26.3744
BB_Q44	bppB	protein BppB	22.4142	88.3203	50.4146	6.65201	0	3.36827	116.647	134.615	106.436	96.9147	101.593	120.551	85.7183	90.4239	111.548	102.154	134.454	83.0962
BB_Q45	bppC	protein BppC	1.89059	7.00088	8.12954	13.3725	20.9588	6.15566	75.2139	73.6963	82.4951	66.4183	127.437	154.04	108.996	102.045	106.551	111.831	119.163	68.6906
BB_Q47	erpX	protein ErpX	231.387	146.735	216.641	5.76336	3.92221	10.1373	1147.2	1389.34	1359.26	1424.97	75.655	99.5912	51.6952	61.3777	1178.48	585.843	1203.06	595.13
BB_Q48	.	hypothetical protein	1.35266	0.834819	17.4493	3.47913	7.49771	1.76168	85.2402	79.0912	105.942	88.2125	134.388	157.116	95.3478	104.198	117.137	94.3086	118.285	56.6638
BB_Q49	.	hypothetical protein	32.3852	46.37	44.5619	21.1018	7.18034	16.0275	130.282	131.274	165.406	114.17	156.816	215.056	151.481	176.884	136.905	137.799	159.496	75.3268
BB_Q50	.	phage terminase large subunit	19.5431	15.0767	15.8733	2.79256	17.3021	8.48417	71.4795	66.7724	87.3276	61.4727	54.9297	74.1901	50.4933	54.1913	80.8234	61.011	87.3389	39.8079
BB_Q52	.	hypothetical protein	1.05988	11.7742	7.29196	3.18042	2.93741	0.69018	81.9213	80.933	123.184	73.5292	66.6628	100.528	71.4938	80.5259	79.4314	68.654	84.7579	35.7829
BB_Q53	.	hypothetical protein	37.5668	23.9845	14.4826	8.88499	8.97543	19.4017	106.487	91.0698	168.271	100.561	211.067	194.504	130.77	171.142	108.275	120.213	115.607	52.9759
BB_Q54	.	hypothetical protein	30.4811	35.1965	18.6033	33.7201	12.2628	13.446	175.514	140.105	299.439	189.08	278.109	306.191	236.27	255.864	181.359	207.282	248.082	117.043
BB_Q62	.	hypothetical protein	17.6279	0	10.1066	8.39631	2.71417	25.5091	187.19	90.343	348.358	57.1853	280.515	446.574	336.244	257.734	207.394	315.092	275.822	97.8092
BB_Q67	.	adenine specific DNA methyltransferase	6.75709	0.834051	3.87406	2.89661	8.11504	4.10679	149.125	110.868	218.278	137.39	191.585	246.943	290.38	292.08	181.155	250.319	245.688	100.593
BB_Q85	.	hypothetical protein	0	0	0	0	0	0	49.0167	58.9145	59.5736	52.6302	27.0444	36.6039	30.0134	27.3551	56.2195	42.4946	62.8913	44.3731
BB_Q88	.	hypothetical protein	0	8.60709	2.66526	0	0	1.00906	198.679	175.806	294.451	150.312	186.636	251.28	167.639	180.848	205.486	170.245	230.678	108.744
BB_Q89	.	lipoprotein	0	9.2986	0	1.61468	0	0	139.403	153.5	171.551	131.555	50.0878	75.1233	46.156	44.1189	136.224	92.0425	144.37	78.4248
BB_R01	.	hypothetical protein	4.20055	2.22209	4.12853	0.51448	5.82083	1.56306	71.319	70.3455	112.037	77.5301	339.778	150.418	130.398	153.683	74.9938	56.0942	85.64	38.1296
BB_R03	.	hypothetical protein	18.2322	36.1681	19.0396	2.79133	37.8973	7.63236	238.738	224.494	430.378	263.668	2509.85	884.722	747.603	930.487	281.546	237.79	269.419	126.284
BB_R04	.	hypothetical protein	33.4731	27.7414	29.6093	11.8893	15.9033	5.60502	415.524	384.661	757.887	499.408	3367.68	1369.77	1058.87	1288.64	494.227	426.876	495.45	204.837
BB_R05	.	hypothetical protein	8.92616	7.08292	16.4496	6.01298	3.53408	4.98224	244.664	245.982	450.002	297.144	1716.44	768.462	545.115	663.781	279.524	247.303	291.562	130.741
BB_R06	.	hypothetical protein	10.7114	16.999	23.0295	7.21558	9.542	19.929	254.219	233.607	413.155	286.114	1184.34	580.812	485.112	551.99	270.095	229.473	281.884	127.631
BB_R07	.	hypothetical protein	3.22147	10.935	11.0819	8.97632	0	4.19557	251.927	230.067	423.16	317.984	1222	562.737	614.126	581.976	263.113	214.763	281.704	109.83
BB_R08	.	hypothetical protein	7.651	4.72195	0	1.6399	7.95167	1.24556	129.058	125.068	197.308	128.261	257.714	159.747	134.605	155.416	109.145	92.7387	130.696	57.5957
BB_R09	.	hypothetical protein	1.88332	3.48698	3.23931	1.61468	2.60978	3.67919	112.687	119.592	186.699	121.149	138.461	117.167	97.1474	99.9631	115.412	88.0248	133.141	60.6152
BB_R10	.	hypothetical protein	5.18163	5.59638	10.0264	1.11062	3.59017	1.68711	221.337	221.381	339.277	237.883	358.28	271.719	182.17	227.188	218.111	159.53	250.952	115.515
BB_R11	.	hypothetical protein	20.4577	29.7317	20.4312	17.8224	34.7502	12.4623	482.352	485.063	812.709	536.873	674.401	549.055	450.618	499.925	512.738	412.366	594.626	271.3
BB_R12	.	hypothetical protein	5.13633	1.05666	2.94483	2.93577	2.37253	2.22981	108.826	114.396	189.35	117.493	180.175	131.155	98.7059	121.77	114.552	93.9683	130.759	63.6261
BB_R13	.	hypothetical protein	6.44295	3.97638	8.31139	3.45243	8.92819	0	254.27	252.714	416.682	262.936	357.478	277.444	219.747	246.286	268.938	226.165	321.033	142.298
BB_R14	.	hypothetical protein	0	0	7.99577	2.65706	0	2.01812	180.361	173.061	324.987	179.909	387.956	313.617	197.839	239.713	206.109	200.147	255.462	106.945
BB_R15	.	hypothetical protein	6.23415	4.19729	5.84876	5.34487	5.49745	2.58338	389.866	353.599	682.681	361.398	890.503	676.655	460.604	562.996	442.501	430.857	495.967	231.911
BB_R16	.	hypothetical protein	7.38187	0.759308	11.6387	1.58222	6.81952	7.21048	447.504	440.202	721.394	421.477	724.368	606.194	503.254	531.508	500.82	447.979	570.297	280.247
BB_R17	.	hypothetical protein	14.6745	29.0765	34.539	28.8044	23.5456	36.2116	220.526	194.366	336.386	192.302	397.947	494.673	380.279	401.304	250.616	282.572	302.751	143.574
BB_R18	.	hypothetical protein	1.32342	4.08384	11.3814	4.53855	3.6678	9.47972	73.2884	71.6324	108.441	65.9928	102.86	97.1804	97.1474	93.985	87.2163	84.5697	96.9403	55.4387
BB_R19	.	hypothetical protein	17.6455	14.9741	9.48447	6.61871	3.0565	5.74528	203.178	228.059	221.983	145.046	134.517	127.224	132.567	136.858	149.349	127.261	195.175	109.231
BB_R20	.	hypothetical protein	31.8617	26.3911	56.9653	13.299	20.914	15.834	425.519	511.775	581.077	331.567	354.162	324.096	326.238	343.558	339.796	311.399	443.096	255.534
BB_R21	.	hypothetical protein	19.3926	10.4724	13.5506	8.31318	18.4752	3.94633	234.646	272.114	327.435	202.565	197.391	156.715	151.917	170.104	168.032	159.724	241.684	133.417
BB_R22	.	hypothetical protein	12.6016	7.77732	4.6446	3.8586	12.4732	4.10302	160.672	179.654	224.164	140.426	172.457	127.808	126.792	137.251	133.651	117.484	166.282	86.0902
BB_R23	blyA	pore-forming hemolysin	18.0023	17.7767	6.1928	3.08688	0	2.34458	73.6653	80.8751	82.8962	51.0864	39.348	46.1047	51.2629	49.0113	58.5965	50.9736	78.3708	39.7224
BB_R24	blyB	hemolysin accessory protein	2.11062	7.81563	1.81513	3.6191	2.92475	1.37441	53.1632	64.4191	64.0851	37.434	29.8407	39.464	46.5539	40.7576	41.1348	39.9096	57.7265	27.4875
BB_R25	.	hypothetical protein	0	8.09476	5.63987	2.81126	6.05841	2.84699	74.5423	81.0882	90.7696	54.5775	38.5913	49.7913	49.4921	50.5174	52.7058	47.0583	81.3036	37.8984
BB_R26	.	hypothetical protein	10.3742	17.9274	10.7062	1.77888	0	4.05335	152.824	177.767	182.113	130.78	93.079	106.275	111.143	105.093	128.817	111.261	172.208	90.5309
BB_R27	bdrH	BdrH	27.8551	25.3345	32.781	53.4196	16.2525	65.8729	94.3857	85.554	145.777	76.006	554.606	560.869	409.087	455.291	157.297	269.113	185.919	126.598
BB_R28	mlpD	lipoprotein	52.0919	33.2211	37.3325	46.1499	21.6556	53.1439	230.212	234.121	324.715	208.115	1015.83	1003.32	534.574	634.158	296.199	390.466	363.004	210.15
BB_R33	.	plasmid partition protein, putative	33.0329	69.555	30.9149	75.3835	33.6579	60.7359	102.305	88.4044	96.0199	87.8144	255.568	250.911	237.086	292.596	108.535	194.168	147.114	77.1267
BB_R34	.	hypothetical protein	45.7378	104.609	100.65	71.507	87.614	98.9878	130.766	108.951	130.651	92.8666	253.215	270.889	261.865	248.133	147.036	229.454	177.598	103.22
BB_R35_BdrG_pseudo	.	BB_R35_BdrG_pseudo	60.7335	38.6541	34.2764	43.9342	60.4902	40.7848	139.965	103.596	132.618	115.485	237.731	260.023	258.262	243.934	138.806	218.271	196.141	110.677
BB_R41	ospE	Borrelia outer surface protein E	83.7109	151.102	68.8949	15.0485	14.9678	8.20604	303.665	481.598	377.015	349.315	389.078	361.289	296.653	333.676	379.43	377.85	422.861	401.704
BB_R42	erpY	ErpY	46.7901	61.784	45.8542	6.53046	12.063	4.96009	270.029	424.536	339.365	327.568	329.562	290.268	224.391	256.861	376.046	336.28	405.226	345.347
BB_R43	.	hypothetical protein	11.1287	3.43414	9.57069	0	0	0	142.182	161.722	183.917	135.793	195.933	202.723	153.579	154.278	197.886	171.179	214.854	128.663
BB_R44	.	hypothetical protein	64.7704	90.3416	60.1586	2.77656	17.9509	10.1226	223.34	282.02	244.201	230.372	192.059	213.735	153.749	167.588	327.687	248.465	280.007	221.467
BB_R45	.	phage terminase large subunit	41.8006	46.5703	44.352	5.81784	8.27491	7.77715	147.106	171.864	144.8	142.054	94.8409	107.779	74.568	81.688	174.626	130.129	183.669	142.795
BB_S29	bdrF	protein BdrF	42.2124	14.8869	40.4515	54.8035	43.4535	83.25	60.429	70.7955	90.8226	47.6358	191.534	224.005	170.311	178.557	76.8172	123.851	102.84	63.7289
BB_S30	mlpC	MlpC lipoprotein	34.5065	43.6067	49.4593	9.15705	11.3849	26.7503	109.225	97.8617	123.077	89.111	153.957	176.708	140.179	137.673	118.523	121.414	131.87	89.5514
BB_S35	pf32	PF-32 protein	23.7893	28.7523	46.0323	78.6092	20.6035	61.3199	115.733	99.1453	115.005	104.603	143.779	139.284	161.373	212.75	88.2271	129.855	130.486	62.4077
BB_S37	bdrE	protein BdrE	37.2841	39.8849	52.3716	68.7261	25.8328	70.4089	160.816	158.76	165.436	139.46	227.856	243.503	235.979	261.764	146.328	214.393	201.36	127.01
BB_S41	erpG	outer surface protein ErpG	278.388	230.105	180.629	27.7036	3.44438	12.9488	643.602	986.162	704.103	854.904	245.807	331.806	236.269	243.535	516.642	372.868	586.555	400.617
BB_S42	bapA	BapA protein	46.086	49.7749	50.781	9.26064	3.99143	9.37833	378.476	544.765	421.793	519.018	115.348	138.232	88.9117	108.357	295.442	205.849	384.358	296.515
BB_T01	.	.	0	0	0	0	0	0	1.24675	1.23144	2.36309	1.73694	1.94594	3.32933	1.60007	1.86015	1.96768	2.46908	2.96582	1.46226
BB_T02	.	.	0	0	0	0	0	0	0.188672	0.237181	0	0	0.158567	0	0	0	0	0	0.19636	0.172112
BB_T03	.	hypothetical protein	0	0	0	0	0	0	1.08601	0.910156	2.00126	0.678915	4.86789	3.60903	3.48448	3.99083	1.19981	1.35112	1.13027	0.825578
BB_T04	.	.	2.654	1.63796	3.42366	4.26642	1.83887	4.7527	6.27475	7.05371	8.40529	5.06923	14.4515	18.4211	13.5508	14.7031	8.13203	11.581	7.91187	5.33874
BB_T06	.	Sua5/YciO/YrdC/YwlC family protein	0	0	1.27224	0	0	0	18.2277	18.6864	38.299	18.4673	21.9331	42.3291	12.8621	16.7033	26.8996	24.1715	30.1006	16.0142
BB_T07	.	outer membrane protein	0	0	0	0	0	0	20.8718	41.2035	26.4958	20.4127	7.92617	12.1382	2.77791	3.58825	31.0867	18.7951	36.5257	39.9133
BB_U01	.	hypothetical protein	0	2.47709	0	0	0	0	22.2633	38.1958	49.231	24.6413	46.7774	91.4201	30.6806	35.1531	44.7567	38.9199	52.7983	45.1131
BB_U02	.	hypothetical protein	7.96201	24.5695	17.1183	0	5.51661	2.59238	194.216	151.882	480.902	176.382	1172.25	1677.07	825.126	897.938	433.53	516.707	484.131	171.06
BB_U04	.	protein BBC01	71.9716	155.068	96.7117	104.678	35.619	93.3156	207.849	300.111	322.586	186.651	567.173	745.239	509.21	614.964	310.775	466.722	385.992	264.233
BB_U05	pf32	PF-32 protein	56.7861	166.615	110.481	123.71	85.1403	84.2623	328.532	380.276	560.353	215.021	590.64	907.337	465.638	525.451	489.302	542.615	608.247	410.509
BB_U06	pf49	plasmid partition protein	22.4846	39.3174	41.8962	12.316	3.46195	23.5894	131.99	238.249	139.906	178.943	150.929	177.224	104.961	127.332	226.886	180.844	239.389	290.546
BB_U07	.	hypothetical protein	1.57956	24.3713	5.43368	7.44834	24.0773	2.05718	110.167	198.529	128.477	145.463	85.1046	107.04	69.312	87.1737	182.487	127.436	189.849	219.602
BB_U08	.	SUA5 subfamily protein	0	0	0	0	3.46195	0	87.9173	118.518	111.523	95.9473	73.3164	107.014	78.4293	71.9701	137.035	103.928	169.05	130.145
BB_U09	.	TM2 family protein	11.4407	38.1286	41.3239	5.88526	38.0491	0	1649.98	2141.16	2257.03	1672.32	1034.7	1309.69	1092.98	1060.22	2871.53	1957.64	3192.33	2195.48
BB_U10	.	protein BBC01	0	0	0	0	0	0	2.36126	3.18038	3.72962	2.78355	1.98449	5.04444	4.32921	1.95723	2.98134	4.31657	4.21282	3.07715
BB_U11	.	Sua5/YciO/YrdC/YwlC family protein	0	0	1.27224	0	0	0	18.2949	18.8978	38.6708	18.6691	22.4984	42.9158	12.9484	16.7813	27.1968	24.4584	30.5206	16.2596
cp32-2_PF32	.	cp32-2_PF32	24.4832	27.8028	26.9511	40.3023	24.4275	29.9731	45.8624	41.6451	50.0187	42.0205	87.3427	94.22	74.7464	93.5242	42.3052	59.1629	54.5897	26.3207
cp32-2_PF49	.	cp32-2_PF49	3.97025	4.08384	9.10509	3.97123	3.6678	5.17076	73.8901	65.3541	69.8547	63.8261	73.529	85.7827	92.0506	82.5336	67.0076	77.2549	79.9069	38.5326
