# Supplementary material for: BosR and PlzA reciprocally regulate RpoS function to sustain Borrelia burgdorferi in ticks and mammals
Source: J Clin Invest. 2023 Mar 1;133(5):e166710. doi: 10.1172/JCI166710 (PMC9974103; doi:10.1172/JCI166710)
Supplement: Supplemental table 3 [file jci-133-166710-s115.xlsx]

## Sheet: all genes
Supplemental Table 3. DESeq2 data for all pairwise comparisons used in these studies.
Locus_tag (A)	Gene (A)	Product (A)	Localization (B)	WT vs DrpoS in Fed Nymphs (Fold change) TBDCapSeq	WT vs DrpoS in Fed Nymphs (q value) TBDCapSeq	WT vs DrpoS in DMCs (Fold change) TBDCapSeq	WT vs DrpoS in DMCs (q value) TBDCapSeq	WT vs DrpoS DMCs (Caimano et al., 2019) (C)	WT DMC vs Fed Nymphs (Fold change) TBDCapSeq	WT DMC vs Fed Nymphs (q value) TBDCapSeq	rpoScomp vs DrpoS (Fold change) TBDCapSeq	rpoScomp vs DrpoS (q value) TBDCapSeq	cDGC vs WT in DMCs (Fold change) TBDCapSeq	cDGC vs WT in DMCs (q value) TBDCapSeq	cDGCDplzA vs WT in DMCs (Fold change) TBDCapSeq	cDGCDplzA vs WT in DMCs (q value) TBDCapSeq	DbosRDrpoS/irpoS + IPTG vs - IPTG (Fold change) conventional	DbosRDrpoS/irpoS + IPTG vs - IPTG (q value) conventional
BB_0001	.	hypothetical protein	Cyto	-1.42731	0.770386	-1.26102	0.130821	Not_DE	-1.17696	0.607233	-1.12058	0.372165	1.20437	0.594598	-1.01862	0.991355	-1.22834	0.402992
BB_0002	.	beta-N-acetylhexosaminidase putative	periplasm	-1.46787	0.266613	1.13018	0.228727	Not_DE	-2.18385	2.40205e-09	1.08558	0.323581	-1.10057	0.613521	1.04129	0.97831	-1.00777	0.95546
BB_0004	femD	phosphoglucomutase	Cyto	-1.18458	0.77063	1.12459	0.304741	Not_DE	1.30158	0.0537801	1.06531	0.519736	-1.08556	0.682656	1.05265	0.97831	-1.15237	0.143274
BB_0005	.	tryptophan--tRNA ligase	IM	-1.0892	0.842318	1.07607	0.504616	Not_DE	-1.04709	0.696649	1.06639	0.430506	-1.25546	0.239607	-1.0694	0.97831	-1.02636	0.813744
BB_0006	.	membrane protein	IM	-1.04573	0.926424	-1.16828	0.0552342	Not_DE	-3.20393	8.92369e-19	-1.07998	0.281771	1.02953	0.867239	-1.07846	0.97831	-1.16242	0.153315
BB_0007	.	hypothetical protein	Cyto	-1.17664	0.758393	-1.41146	9.06148e-06	Not_DE	-5.46427	6.90535e-66	-1.26856	0.00012772	1.15547	0.41262	-1.14591	0.878946	-1.20841	0.0316867
BB_0008	.	hypothetical protein (cdaA)	IM	1.01788	0.975161	-1.23754	0.144482	Not_DE	-1.16397	0.500854	-1.16184	0.116322	1.18923	0.558836	1.046	0.97831	-1.19096	0.18193
BB_0009	.	hypothetical protein	Cyto	-1.18397	0.850733	-1.00454	0.976531	Not_DE	1.58021	0.0595765	1.00103	0.990817	1.35432	0.204076	1.35311	0.811294	-1.3163	0.127415
BB_0010	.	holo-acyl-carrier protein synthase	Cyto	-1.44841	0.533004	-1.18359	0.102494	Not_DE	-1.32985	0.07918	-1.02996	0.754967	-1.05532	0.774544	1.06123	0.97831	-1.33432	0.00303105
BB_0011	.	hypothetical protein	Cyto	-1.38883	0.674632	1.12693	0.377666	Not_DE	-1.34843	0.226342	1.05667	0.481283	1.06386	0.714743	1.28798	0.398135	-1.24835	0.0415777
BB_0012	.	tRNA pseudouridine synthase A	Cyto	-1.59161	0.554756	1.41538	0.0132037	Not_DE	1.35241	0.367804	1.22824	0.0877046	-1.31562	0.205926	1.3248	0.487523	-1.02851	0.825234
BB_0013	.	hypothetical protein	Cyto	-1.33836	0.733433	1.78813	0.000115477	Not_DE	1.65427	0.057452	1.54162	0.00272282	-1.23932	0.453936	1.27889	0.878946	1.07242	0.673062
BB_0014	priA	primosomal protein N	IM	-1.47363	0.334325	1.80544	2.7159e-05	Not_DE	1.35156	0.0799233	1.59589	0.00129815	-1.40042	0.0537243	1.22257	0.673084	1.16194	0.150631
BB_0015	.	uridine kinase	Cyto	-1.20094	0.726435	1.18271	0.0361615	Not_DE	-1.46699	3.86624e-05	1.13929	0.167532	-1.09997	0.584613	-1.04557	0.97831	-1.06377	0.537655
BB_0016	glpE	GlpE protein	Cyto	-1.08137	0.861242	-1.15869	0.0400971	Not_DE	-1.41119	0.0301311	-1.12923	0.0678397	-1.06197	0.774544	-1.11165	0.953975	-1.32973	0.0298873
BB_0017	.	integral membrane protein	IM	1.96704	0.0101276	1.95082	9.25906e-07	Not_DE	-1.96767	0.00016144	1.48923	8.70741e-05	-1.31251	0.137232	1.00879	0.991355	1.21053	0.0898855
BB_0018	.	ribosomal large subunit pseudouridine synthase D	Cyto	-1.07606	0.878869	1.1612	0.0736513	Not_DE	1.10051	0.509696	1.15647	0.0733963	-1.2158	0.359489	-1.05059	0.97831	-1.13907	0.140767
BB_0019	.	hypothetical protein	periplasm	-1.18181	0.787985	-1.03467	0.799212	Not_DE	1.7594	9.16816e-05	-1.01993	0.825119	-1.07317	0.731008	1.20703	0.811403	-1.14322	0.429854
BB_0020	.	diphosphate--fructose-6-phosphate 1-phosphotransferase	Cyto	-1.10994	0.826498	-1.46062	7.17314e-05	Not_DE	-2.03931	5.78594e-06	-1.29927	0.00282784	1.17683	0.13925	-1.02751	0.97831	-1.39783	0.000245946
BB_0022	ruvB	Holliday junction DNA helicase RuvB	Cyto	-1.45455	0.217054	1.63806	0.000114574	Not_DE	2.83926	2.09941e-12	1.54177	0.00224092	-2.38738	2.17536e-11	1.24049	0.372611	1.55395	9.93124e-07
BB_0023	ruvA	Holliday junction DNA helicase RuvA	Cyto	-1.23309	0.693438	1.31138	0.0585908	Not_DE	2.05467	3.43714e-05	1.33038	0.0341809	-1.94392	5.9223e-05	1.17733	0.827618	1.36409	0.00132036
BB_0024	.	hypothetical protein	periplasm	-1.28179	0.77063	-1.47321	0.000493312	Not_DE	-16.8661	8.93411e-42	-1.28936	0.011008	1.64459	0.0027615	1.13789	0.895015	-1.24834	0.0146583
BB_0025	.	transcriptional regulator	Cyto	-1.21029	0.592936	-1.20789	0.0144768	Not_DE	-2.54223	4.03204e-33	-1.14627	0.0711779	1.1122	0.580572	-1.06067	0.97831	-1.14264	0.106778
BB_0026	.	bifunctional methylenetetrahydrofolate dehydrogenase/methenyltetrahydrofolate cyclohydrolase	Cyto	-1.04371	0.907534	-1.35707	1.21378e-06	Not_DE	-2.10936	5.81865e-17	-1.21944	0.00590543	1.0697	0.639011	-1.1132	0.878946	-1.27318	0.00516412
BB_0027	.	hypothetical protein	OM	-1.16022	0.767105	-2.11206	7.4558e-10	Not_DE	-2.60377	3.60671e-12	-1.36488	0.00488969	1.38258	0.0565856	1.09959	0.97831	1.18841	0.019989
BB_0028	.	hypothetical protein	Lipo	-1.26746	0.658982	-3.14716	6.65639e-49	Not_DE	-7.25016	7.19015e-63	-1.93512	7.65282e-05	2.98201	1.56045e-06	-1.11943	0.97831	-1.36819	5.9687e-05
BB_0029	.	hypothetical protein	Cyto	-2.44722	0.152751	1.90339	3.70934e-05	Not_DE	4.24455	7.14379e-08	1.55929	0.00340559	-1.58898	0.102146	1.18862	0.940334	-1.04245	0.825234
BB_0030	lepB-1	signal peptidase I	IM	-1.15491	0.829301	1.49268	0.00148853	Not_DE	1.65311	0.00229038	1.36183	0.00530918	-1.37881	0.098023	1.02587	0.97831	-1.19291	0.253097
BB_0031	lepB-2	signal peptidase I	IM	-1.12917	0.798312	-1.1286	0.233225	Not_DE	-1.96331	5.35555e-07	-1.06204	0.50409	-1.13946	0.400232	-1.12612	0.895015	-1.42196	0.000133082
BB_0032	.	hypothetical protein	OM	-1.46727	0.565165	-1.21079	0.226712	Not_DE	-3.10134	1.1588e-10	-1.07004	0.497047	1.37982	0.054119	-1.15584	0.915064	-1.51211	1.35454e-05
BB_0033	.	SsrA-binding protein	Cyto	-1.58465	0.416358	1.11293	0.540608	Not_DE	-1.57711	0.0376617	1.12145	0.401397	1.06468	0.786601	1.19816	0.914123	-1.21812	0.150631
BB_0034	p13	outer membrane protein P13	IM	-1.12208	0.809257	-5.20451	4.12003e-42	-5.3	-19.6395	8.15354e-66	-2.44143	0.000282867	3.06121	3.34513e-09	-1.50067	0.193144	-1.85399	8.44664e-06
BB_0035	.	DNA topoisomerase IV subunit A	Cyto	1.28516	0.621263	1.58271	0.000157825	Not_DE	-1.91556	8.63234e-06	1.3296	0.0220457	-1.4904	0.0270052	-1.10612	0.964803	1.13369	0.228261
BB_0036	.	DNA topoisomerase IV subunit B	Cyto	1.2908	0.570956	1.51108	0.000980151	Not_DE	-3.02778	5.33454e-16	1.28596	0.0304042	-1.43879	0.0566889	-1.14292	0.915064	1.11657	0.229884
BB_0037	plsC	1-acyl-sn-glycerol-3-phosphate acyltransferase	IM	1.22526	0.770386	1.7104	8.90762e-06	Not_DE	-1.87073	0.00272163	1.4606	0.00324255	-1.59858	0.01057	-1.14919	0.915064	1.09816	0.331683
BB_0038	.	hypothetical protein	Cyto	-1.27705	0.596404	1.57714	0.000234929	Not_DE	1.0375	0.801326	1.46309	0.0013201	-1.5466	0.0114672	-1.13021	0.916005	1.01955	0.898304
BB_0039	.	hypothetical protein	OM	-1.15988	0.758393	-1.3096	0.00590924	Not_DE	-1.24608	0.048981	-1.1753	0.0354118	1.08976	0.587785	-1.14118	0.910906	-1.34152	0.0205636
BB_0040	cheR-1	chemotaxis protein methyltransferase CheR-1	Cyto	73.8878	2.42777e-37	3.78162	3.26467e-12	Not_DE	-4.53796	8.0004e-12	2.48921	4.74913e-07	-1.46767	0.033144	1.06506	0.97831	2.03487	1.04269e-09
BB_0042	phoU	phosphate-specific transport system accessory protein PhoU	Cyto	1.22457	0.737567	1.09021	0.402222	Not_DE	-2.16282	3.1309e-10	1.01318	0.887444	-1.4655	0.00677465	-1.01927	0.978655	-1.32318	0.013486
BB_0043	.	hypothetical protein	OM	1.02475	0.954404	1.08812	0.402222	Not_DE	-2.07732	5.21775e-12	1.04773	0.61498	-1.38279	0.0220506	-1.10066	0.928797	-1.26224	0.067687
BB_0044	.	hypothetical protein	Cyto	1.62331	0.233962	1.22614	0.108044	Not_DE	-1.0464	0.801326	1.1582	0.225873	-3.13947	3.11897e-09	-1.08466	0.97831	-1.16468	0.39963
BB_0045	.	P115 protein	Cyto	3.04625	0.00010342	1.30398	0.0310161	Not_DE	1.36782	0.0357369	1.14782	0.117773	-1.4685	0.0294314	-1.15159	0.896897	-1.1196	0.351975
BB_0046	.	ribonuclease HII	Cyto	-1.65841	0.266613	1.15773	0.206615	Not_DE	2.0132	3.42767e-05	1.14608	0.124488	-1.34463	0.151389	1.06838	0.97831	-1.32497	0.00477365
BB_0047	.	hypothetical protein	Cyto	-1.247	0.723879	-1.07413	0.560027	Not_DE	-6.36023	5.25314e-46	1.02292	0.848623	-1.03791	0.837368	-1.12424	0.887594	-1.3686	0.000409278
BB_0050	.	hypothetical protein	IM	-1.13054	0.852543	-1.56461	1.30355e-05	Not_DE	-1.25688	0.27645	-1.31601	0.00403872	1.30142	0.205926	1.0571	0.97831	-1.54607	5.39129e-05
BB_0051	.	integral membrane protein	IM	-1.73112	0.312757	-1.34389	0.0101558	Not_DE	-1.01043	0.96762	-1.22646	0.00640528	1.12816	0.615722	-1.05434	0.97831	-1.4311	0.0455772
BB_0052	spoU	spoU protein; tRNA (guanosine-2'-O-)-methyltransferase	Cyto	-1.36953	0.581084	-1.41651	0.00567423	Not_DE	-2.23496	0.00019285	-1.29676	0.0020492	1.09084	0.681201	-1.14634	0.928797	-1.70498	4.6773e-10
BB_0053	ung	uracil-DNA glycosylase	Cyto	-1.50601	0.477679	1.11628	0.272782	Not_DE	1.00402	0.980597	1.06798	0.396835	-1.27712	0.200261	-1.00569	0.992418	1.07205	0.560338
BB_0054	secG	protein-export membrane protein SecG	IM	-1.0934	0.880459	1.04362	0.55012	Not_DE	-1.12711	0.504355	1.0616	0.188696	-1.13279	0.365561	1.05504	0.97831	1.05933	0.562856
BB_0055	tpiA	triosephosphate isomerase	Cyto	-1.17272	0.752001	-1.09109	0.153117	Not_DE	-1.30189	0.00980466	-1.05847	0.391048	-1.0623	0.615722	1.00799	0.989737	1.00113	0.989029
BB_0056	pgk	Bait	Cyto	-1.10193	0.833607	-1.14703	0.0311577	Not_DE	-2.13418	1.40148e-10	-1.077	0.350444	-1.04812	0.689252	-1.01352	0.980265	-1.05611	0.44132
BB_0057	gap	glyceraldehyde 3-phosphate dehydrogenase	Cyto	1.01049	0.975161	-1.1121	0.20798	Not_DE	-1.48973	0.000376285	-1.00388	0.967203	-1.27509	0.0260422	-1.02961	0.97831	-1.10379	0.195146
BB_0058	.	hypothetical protein	OM	-1.08945	0.852543	1.19437	0.0405597	Not_DE	-1.42569	0.0135208	1.10946	0.32937	-1.19424	0.367267	1.07434	0.97831	1.07435	0.471672
BB_0059	tlyC	Hemolysin C related protein (CBS domain)	Cyto	-1.02937	0.94896	-1.09116	0.272978	Not_DE	-1.13221	0.339946	-1.12845	0.146537	-1.00174	0.996318	1.02325	0.97831	1.0833	0.267788
BB_0060	ybeY	endoribonuclease	Cyto	-1.11056	0.826498	-1.2332	0.00502414	Not_DE	-1.67929	2.96615e-07	-1.18881	0.0149466	1.03066	0.881079	-1.02543	0.97831	-1.20638	0.149185
BB_0061	trx	thioredoxin	Cyto	1.04011	0.926424	-1.30393	0.00493302	Not_DE	-1.63591	8.77769e-06	-1.22629	0.00935284	1.09082	0.575852	1.04965	0.97831	-1.25424	0.00919722
BB_0062	.	rRNA small subunit methyltransferase E	Cyto	-2.23204	0.19168	1.23221	0.0235538	Not_DE	2.02057	0.00959518	1.11567	0.124516	-1.15427	0.603576	-1.14812	0.97831	-1.17927	0.234887
BB_0063	.	hypothetical protein	IM	-1.09793	0.852543	1.45836	0.00138627	Not_DE	1.35942	0.044232	1.27357	0.00374605	-1.43427	0.0174068	-1.03324	0.97831	1.01647	0.914402
BB_0064	fmt	methionyl-tRNA formyltransferase	Cyto	1.05048	0.886954	1.24954	0.0213948	Not_DE	-2.19927	9.55185e-13	1.1456	0.0877869	-1.41587	0.00411271	-1.10504	0.878946	1.01112	0.917187
BB_0065	def	peptide deformylase	Cyto	-1.1471	0.773916	1.19657	0.0903951	Not_DE	-2.05931	1.30882e-07	1.1518	0.124551	-1.29398	0.0391735	-1.05359	0.97831	1.14522	0.0898855
BB_0066	.	hypothetical protein	periplasm	-1.47521	0.294948	1.58596	5.12693e-05	Not_DE	3.82757	4.82926e-23	1.38115	0.00453169	-1.97116	5.83596e-07	1.10948	0.878946	1.41459	0.000176865
BB_0067	.	peptidase	Cyto	-1.244	0.513474	-1.25619	0.0061168	Not_DE	-2.37773	1.95774e-25	-1.16655	0.061377	1.03079	0.837722	-1.10652	0.862123	-1.12405	0.189162
BB_0068	.	haloacid dehalogenase-like hydrolase	Cyto	-1.09954	0.84242	-1.71654	1.14266e-15	Not_DE	-3.10341	9.72841e-27	-1.40432	0.00050892	1.70937	0.00165869	1.13846	0.910906	-1.40073	9.04909e-06
BB_0069	.	aminopeptidase II	Cyto	-1.18213	0.758393	-1.63735	1.20928e-07	Not_DE	-3.87441	2.95274e-31	-1.40711	4.70749e-05	1.7643	0.00023693	1.14607	0.887594	-1.33474	0.00204942
BB_0070	.	hypothetical protein	IM	-1.36827	0.473871	-1.61927	2.92425e-11	Not_DE	-4.03651	2.89835e-36	-1.34361	2.21739e-05	1.7242	5.65897e-05	1.0652	0.97831	-1.24402	0.0305461
BB_0071	.	membrane protein	periplasm	-1.33471	0.464678	-1.17826	0.077187	Not_DE	-1.07344	0.596491	-1.06233	0.356345	1.16251	0.370637	1.1022	0.964803	-1.2296	0.0479865
BB_0072	.	membrane protein	IM	-1.29168	0.567539	1.03238	0.744415	Not_DE	-1.13562	0.228094	1.04828	0.564301	-1.00953	0.964592	1.26567	0.45164	-1.15933	0.107995
BB_0073	.	hypothetical protein	Cyto	-1.16869	0.802517	1.19745	0.102437	Not_DE	-1.29925	0.141849	1.18257	0.150724	-1.18962	0.478605	1.00847	0.992418	-1.08554	0.597984
BB_0074	prfB	peptide chain release factor 2	Cyto	-1.1931	0.735604	-1.15098	0.181271	Not_DE	-1.45212	0.0048452	-1.10343	0.136224	1.17179	0.25276	1.18042	0.487523	-1.26054	0.0166676
BB_0075	prfB	peptide chain release factor 2	periplasm	-1.30663	0.713467	1.19953	0.125604	Not_DE	-1.31585	0.0945097	1.10207	0.282393	1.01333	0.964592	1.21904	0.811403	-1.18187	0.106351
BB_0076	.	cell division protein putative	Cyto	-1.10952	0.857024	1.12647	0.312018	Not_DE	-1.59135	0.0118106	1.03934	0.612889	-1.10657	0.649998	1.08882	0.97831	-1.26942	0.105864
BB_0077	ftsY	signal recognition particle-docking protein FtsY	periplasm	-1.19426	0.836686	1.32816	0.0424621	Not_DE	1.08734	0.778357	1.21254	0.11824	-1.42504	0.162983	1.06211	0.97831	1.06679	0.781387
BB_0080	.	ABC transporter ATP-binding protein	Cyto	-1.45575	0.674632	1.60568	0.000695995	Not_DE	1.26635	0.368009	1.38341	0.011008	-1.30643	0.282638	1.26627	0.887868	1.06333	0.72489
BB_0081	.	efflux ABC transporter permease	IM	-5.20221	0.0895195	1.56919	0.0021477	Not_DE	11.0102	4.56164e-11	1.29245	0.02911	-1.26877	0.354924	1.06113	0.97831	1.03337	0.896113
BB_0082	.	hypothetical protein	Cyto	-1.11599	0.788536	-1.07462	0.521385	Not_DE	-1.55819	9.42476e-05	-1.08681	0.18547	1.05486	0.745948	1.04482	0.97831	-1.16884	0.114452
BB_0083	.	hypothetical protein	Cyto	-1.02401	0.961272	-1.48656	0.000194918	Not_DE	-2.53194	1.11764e-11	-1.30872	0.00131243	1.289	0.181614	1.02704	0.97831	-1.31226	0.00303105
BB_0084	nifS	cysteine desulfurase	Cyto	-1.08588	0.836686	-4.93303	3.20951e-22	-5.77	-14.9391	1.11887e-61	-3.06549	1.07011e-05	2.832	9.61411e-06	-1.8104	0.280306	-2.52384	3.03039e-15
BB_0085	.	hypothetical protein	Cyto	-1.14734	0.852543	-1.81222	4.39205e-05	Not_DE	-5.31828	2.13213e-14	-1.48966	0.00530918	1.7977	0.0247572	1.00721	0.994858	-1.75304	4.14575e-06
BB_0086	.	Mg chelatase-like protein	Cyto	-1.25395	0.782481	-1.19976	0.129318	Not_DE	-3.33248	2.9047e-14	-1.1511	0.0881207	1.45275	0.0137682	1.07243	0.97831	-1.30669	0.00320283
BB_0087	ldh	L-lactate dehydrogenase	Cyto	1.00309	0.99516	1.3249	0.0067274	Not_DE	-2.77096	3.49122e-21	1.2801	0.00269518	-1.48369	6.05219e-05	-1.02857	0.97831	1.09901	0.192802
BB_0088	lepA	elongation factor EF-4	Cyto	1.0764	0.886542	1.85844	1.921e-10	Not_DE	1.39886	0.0342685	1.72998	3.56194e-05	-2.00697	8.38135e-06	1.05484	0.97831	1.21787	0.00919722
BB_0089	.	hypothetical protein	OM	1.21284	0.665023	2.58536	1.61369e-14	Not_DE	1.48536	0.000501708	2.22144	2.413e-06	-3.41212	6.20155e-14	1.03697	0.97831	1.45209	0.00171374
BB_0090	.	V-type ATP synthase subunit K	IM	-1.53257	0.378588	2.35576	1.68837e-26	Not_DE	5.36658	2.66213e-38	1.94365	1.13266e-06	-2.49522	2.27597e-06	1.03914	0.97831	1.61868	1.18358e-10
BB_0091	.	V-type ATP synthase subunit I	IM	1.07951	0.878869	2.58233	2.96831e-17	Not_DE	1.45539	0.0037402	2.09015	2.65458e-06	-2.55377	6.19165e-06	1.05051	0.97831	1.38312	2.47505e-05
BB_0092	aptD	V-type ATPase subunit D	Cyto	1.34675	0.407566	2.61503	4.42775e-17	Not_DE	1.40235	0.000185422	2.09603	9.20186e-07	-2.86278	1.93413e-06	1.07788	0.97831	1.48628	3.94576e-07
BB_0093	aptB	V-type ATP synthase subunit B	Cyto	1.10164	0.837449	2.15411	1.17148e-16	Not_DE	1.11168	0.370963	1.77825	3.06923e-06	-2.2689	4.36003e-06	1.0788	0.97831	1.38453	4.48973e-05
BB_0094	aptA	ATP synthase subunit A	Cyto	1.14571	0.769145	1.97909	8.63867e-13	Not_DE	1.29279	0.0028611	1.68634	2.32576e-05	-2.42592	3.64515e-08	1.0143	0.986582	1.34669	0.000364324
BB_0095	.	hypothetical protein	Cyto	1.26093	0.493727	1.52686	1.41967e-06	Not_DE	-1.05307	0.608798	1.43513	0.00163858	-2.10391	5.92788e-06	-1.07702	0.97831	1.14163	0.206864
BB_0096	.	V-type ATP synthase subunit E	Cyto	1.19093	0.697043	1.21679	0.00596819	Not_DE	-1.1262	0.295167	1.24279	0.0117649	-1.94562	5.12028e-08	-1.1386	0.756919	1.20054	0.0326794
BB_0097	.	hypothetical protein	Cyto	-1.10612	0.826498	-1.02111	0.813251	Not_DE	-1.76658	1.21101e-05	1.03062	0.75502	-1.17183	0.407947	-1.09148	0.964803	-1.26117	0.00133866
BB_0098	mutS2	endonuclease MutS2	Cyto	1.0611	0.907631	1.58526	9.31882e-05	Not_DE	1.17637	0.28088	1.49819	0.0108084	-1.48273	0.0909168	1.0023	0.999309	1.20529	0.0511065
BB_0099	rsgA	ribosome biogenesis GTPase RsgA	Cyto	-1.17128	0.776648	1.1758	0.109639	Not_DE	1.51892	0.00443521	1.20819	0.0861352	-1.49966	0.0631939	-1.06652	0.97831	1.15965	0.274556
BB_0100	murI	glutamate racemase	Cyto	-1.35627	0.556854	-1.07859	0.355705	Not_DE	-1.02751	0.885119	1.00933	0.924788	-1.26802	0.145321	-1.10951	0.92009	1.01429	0.932668
BB_0101	asnS	asparagine--tRNA ligase	Cyto	-1.06963	0.927162	-1.24975	0.0606439	Not_DE	-1.61787	0.00281686	-1.25302	0.0030644	1.15445	0.396938	1.1412	0.863877	-1.36533	0.000376422
BB_0102	.	hypothetical protein	OM	-1.16768	0.836686	1.04646	0.742577	Not_DE	1.47915	0.0579323	-1.0335	0.690566	1.12216	0.604158	1.31288	0.784388	-1.34448	0.00993956
BB_0103	.	hypothetical protein	Cyto	-1.66398	0.217054	1.05746	0.603969	Not_DE	-1.02674	0.879217	1.07355	0.322279	1.10486	0.624183	1.1597	0.878946	-1.00985	0.939457
BB_0104	htrA	periplasmic serine protease DO	IM	-1.48977	0.123955	-1.18491	0.0102374	Not_DE	-1.6228	1.8306e-05	-1.06535	0.319979	1.27392	0.0190371	-1.11703	0.811403	-1.17007	0.0582192
BB_0105	map	methionine aminopeptidase	Cyto	-1.265	0.636002	1.25682	0.0153456	Not_DE	-1.37877	0.042154	1.20799	0.0708819	-1.1046	0.590711	-1.16184	0.793	1.18461	0.0438454
BB_0106	.	hypothetical protein	IM	-1.14862	0.769145	1.48977	3.15305e-05	Not_DE	1.33741	0.0212767	1.37452	0.00374605	-1.54301	0.0143067	-1.15577	0.914147	1.12887	0.303276
BB_0107	nusB	transcription antitermination factor NusB	Cyto	-1.19183	0.758393	1.30882	0.0118035	Not_DE	2.18619	9.85405e-08	1.215	0.0273789	-1.89539	0.00072568	1.0654	0.97831	1.04439	0.752005
BB_0108	.	basic membrane protein	periplasm	-1.31419	0.410409	-1.20051	0.0738754	Not_DE	1.00136	0.988814	-1.15759	0.0791132	-1.03763	0.840581	-1.0436	0.97831	-1.33498	0.00929134
BB_0109	fadA	acetyl-CoA acetyltransferase	Cyto	-1.00228	0.997231	-1.15152	0.160913	Not_DE	-1.38279	0.0191663	-1.11187	0.247737	-1.09604	0.563864	-1.29306	0.280306	-1.36119	7.89381e-06
BB_0110	.	hypothetical protein	OM	-1.30395	0.674878	-1.19481	0.127858	Not_DE	-1.98883	0.001895	-1.0652	0.343021	1.18701	0.45461	-1.053	0.97831	-1.33895	0.00187254
BB_0111	dnaB	replicative DNA helicase	IM	-1.30326	0.410409	-1.0958	0.22028	Not_DE	1.03343	0.751908	-1.01484	0.809375	-1.06332	0.668487	1.02818	0.97831	-1.03557	0.756782
BB_0112	rplI	50S ribosomal protein L9	Cyto	-1.33212	0.410014	-1.24794	0.00143504	Not_DE	-1.06732	0.372261	-1.10456	0.0557885	1.16985	0.252205	1.03581	0.97831	-1.16376	0.0174276
BB_0113	rpsR	30S ribosomal protein S18	Cyto	-1.27845	0.544496	-1.26571	0.00100883	Not_DE	-2.52763	2.27602e-25	-1.1297	0.0160903	1.09557	0.582224	-1.07108	0.97831	-1.37043	7.23519e-06
BB_0114	ssb	single-stranded DNA-binding protein	Cyto	-1.19571	0.687117	-1.32399	5.98459e-06	Not_DE	-3.24705	4.08629e-80	-1.14013	0.0268243	1.22114	0.216774	-1.05378	0.97831	-1.14579	0.077627
BB_0115	rpsF	30S ribosomal protein S6	Cyto	-1.24018	0.61325	-1.4452	3.16722e-12	Not_DE	-2.64724	2.76026e-39	-1.23477	0.00150564	1.24373	0.186895	-1.05148	0.97831	-1.10137	0.211499
BB_0116	malX-1	PTS system maltose and glucose-specific transporter subunit IIABC	IM	1.16431	0.77063	5.89562	2.7732e-36	Not_DE	5.74751	1.65057e-27	3.76742	7.66565e-13	-2.41648	8.39603e-07	1.10182	0.940334	-1.45223	3.07239e-06
BB_0117	yplQ	hemolysin III	IM	-1.1141	0.857495	1.68464	8.20297e-09	Not_DE	2.52491	3.45569e-10	1.48659	0.000160054	-1.69297	0.00631942	1.0881	0.97831	1.01914	0.905733
BB_0118	rseP	RIP metalloprotease RseP	IM	-1.05031	0.902557	1.57599	2.43696e-05	Not_DE	1.14424	0.27563	1.49966	0.000316294	-1.56885	0.000168595	1.02294	0.97831	1.14346	0.189708
BB_0120	.	isoprenyl transferase	Cyto	-1.16395	0.726435	-1.06	0.331671	Not_DE	-2.08297	1.41314e-26	1.01882	0.791801	-1.30675	0.0583083	1.05131	0.97831	-1.21423	0.0277635
BB_0121	frr	ribosome recycling factor	Cyto	-1.15267	0.776616	-1.07125	0.332406	Not_DE	-2.36808	3.16605e-25	-1.0612	0.257561	-1.07266	0.687991	1.05555	0.97831	-1.1316	0.161498
BB_0122	tsf	elongation factor Ts	Cyto	1.02937	0.94423	-1.11646	0.0621281	Not_DE	-2.90258	1.68768e-28	-1.06898	0.180032	1.00134	0.997792	1.05493	0.97831	-1.2001	0.00513354
BB_0123	rpsB	30S ribosomal protein S2	Cyto	1.01679	0.967804	-1.18529	0.00624478	Not_DE	-2.86913	2.38806e-18	-1.09479	0.0927189	1.12053	0.446194	1.04654	0.97831	-1.16105	0.035617
BB_0124	.	hypothetical protein	IM	-1.15777	0.798312	-1.12224	0.135618	Not_DE	-2.44675	1.00061e-05	1.0275	0.711687	1.00348	0.990517	-1.02932	0.97831	1.0279	0.938197
BB_0125	.	hypothetical protein	OM	-1.0863	0.852543	1.02738	0.756168	Not_DE	-1.84019	2.96247e-05	1.01837	0.815265	-1.16562	0.312182	-1.01634	0.979075	-1.13167	0.202562
BB_0126	.	hypothetical protein	IM	-1.3143	0.499855	-1.02984	0.736088	Not_DE	-1.54686	0.00133647	-1.02211	0.802536	-1.10018	0.525836	1.03874	0.97831	-1.04839	0.696853
BB_0127	rpsA	30S ribosomal protein S1	Cyto	-1.12187	0.781269	-1.03445	0.702888	Not_DE	-2.31732	2.14972e-16	-1.02823	0.693234	1.01997	0.921961	1.03099	0.97831	-1.09492	0.261996
BB_0128	cmk-1	cytidylate kinase	Cyto	-1.02885	0.944681	1.48269	0.000169967	Not_DE	-1.38665	0.0181122	1.36245	0.0088373	-1.34021	0.135895	1.14241	0.878946	1.43376	9.12202e-05
BB_0129	.	hypothetical protein	Cyto	1.14389	0.852543	1.88571	2.08597e-08	Not_DE	1.75018	0.000145516	1.56105	7.25198e-05	-1.77394	0.00162275	1.08	0.97831	1.33216	0.00362159
BB_0130	.	hypothetical protein	Cyto	-1.00751	0.990266	1.40539	0.00107689	Not_DE	1.12562	0.385099	1.3113	0.0284011	-1.31649	0.230744	-1.01742	0.986582	1.05737	0.621177
BB_0131	recA	recombinase A	Cyto	-1.08267	0.83899	1.1731	0.0541262	Not_DE	1.08194	0.358851	1.13238	0.0810568	-1.21928	0.148197	-1.04445	0.97831	1.09852	0.335828
BB_0132	greA	transcription elongation factor GreA	Cyto	-1.25016	0.519515	1.05259	0.555028	Not_DE	-1.49728	7.92823e-06	1.00654	0.940222	-1.18956	0.286658	-1.04908	0.97831	-1.06767	0.428141
BB_0133	.	hypothetical protein	Cyto	-1.26229	0.563803	-1.08789	0.240211	Not_DE	-1.3991	1.99002e-05	-1.03468	0.634608	-1.39423	0.0152392	1.00491	0.991355	-1.06723	0.380955
BB_0134	.	hypothetical protein	Cyto	-1.00024	0.999486	-1.08134	0.506434	Not_DE	3.42114	6.25025e-09	-1.01024	0.886324	-1.10094	0.595638	-1.08443	0.97831	-1.27037	0.00750723
BB_0135	hisS	histidine--tRNA ligase	Cyto	1.16333	0.747579	-1.18596	0.099872	Not_DE	1.28881	0.0603238	-1.14223	0.142752	1.02102	0.890789	-1.05589	0.97831	-1.40039	8.58146e-07
BB_0136	pbp-1	penicillin-binding protein	IM	-1.17417	0.781269	-1.28515	0.0113911	Not_DE	-2.29602	4.31507e-13	-1.22312	0.00137421	1.5703	0.00378577	1.31044	0.462884	-1.25425	0.0603854
BB_0137	.	long-chain-fatty-acid CoA ligase	IM	-1.35682	0.507864	-1.60152	1.45357e-07	Not_DE	-4.83132	6.29706e-65	-1.36272	0.00062302	1.35226	0.0416517	-1.2202	0.513033	-1.38417	4.50523e-05
BB_0138	.	hypothetical protein	OM	-1.01172	0.990266	-1.42851	0.0291577	Not_DE	-2.0704	0.038949	-1.3319	0.0162517	-1.25768	0.586999	1.05503	0.979255	-1.10903	0.818337
BB_0139	.	hypothetical protein	Cyto	-1.49254	0.207502	-1.46711	1.40814e-05	Not_DE	-3.35046	2.57509e-20	-1.17387	0.0775881	1.28477	0.261788	-1.15876	0.97831	-1.11167	0.336046
BB_0141	besA	membrane fusion protein	Lipo	-1.17069	0.728524	-1.41793	4.23504e-08	Not_DE	-3.08526	1.61375e-15	-1.16994	0.0286481	1.14555	0.338025	-1.14555	0.72703	-1.19163	0.090487
BB_0142	besC	outer membrane efflux protein	OM	-1.23408	0.581084	-1.89576	4.39452e-30	Not_DE	-2.78961	1.4403e-22	-1.43162	0.000104604	1.35208	0.0474314	-1.14855	0.878946	-1.26849	0.04297
BB_0143	hlyA	membrane protein insertion efficiency factor (check)	IM	-1.0888	0.852543	-1.35151	0.00357429	Not_DE	-2.66736	1.11338e-26	-1.21315	0.0380101	1.09654	0.640283	-1.05772	0.97831	-1.12917	0.363956
BB_0144	proX	glycine/betaine ABC transporter substrate-binding protein	Lipo	-1.11739	0.821245	-1.29498	0.00488759	Not_DE	-1.83096	6.31146e-05	-1.14935	0.0830747	1.0781	0.572663	-1.03766	0.97831	-1.08162	0.450324
BB_0145	proW	glycine/betaine ABC transporter permease	IM	-1.18258	0.747579	1.23924	0.0400971	Not_DE	-1.75067	1.16225e-05	1.1624	0.0711779	-1.53075	0.00750201	-1.06254	0.97831	1.0571	0.519743
BB_0146	proV	glycine/betaine ABC transporter ATP-binding protein	Cyto	-1.00096	0.998788	1.19915	0.0646702	Not_DE	1.9498	2.40205e-09	1.20712	0.0203323	-1.73252	0.00010576	-1.03598	0.97831	1.12812	0.131711
BB_0147	flaB	flagellin	OM	-1.07329	0.836686	1.13687	0.352889	Not_DE	-3.415	1.05653e-24	1.17257	0.12584	-1.35928	0.0114457	-1.04413	0.97831	-1.12485	0.293886
BB_0149	fliD	flagellar hook-associated protein FliD	Cyto	-1.21684	0.598951	1.19329	0.160913	Not_DE	-2.00784	5.73998e-09	1.19024	0.242874	-1.29971	0.0532568	-1.14737	0.778773	1.05681	0.562581
BB_0151	nagA	N-acetylglucosamine-6-phosphate deacetylase	Cyto	-1.06546	0.92753	-1.74728	1.45122e-10	Not_DE	-3.58124	5.87191e-13	-1.39685	4.08992e-05	1.78538	5.34915e-05	-1.02308	0.97831	-1.5499	8.13749e-06
BB_0152	nagB	glucosamine-6-phosphate deaminase	Cyto	-1.26967	0.690155	-1.36615	0.00839376	Not_DE	-1.94181	0.000186551	-1.26883	0.00062444	1.45676	0.0239187	1.14896	0.910906	-1.2629	0.0188671
BB_0153	sodA	superoxide dismutase	Cyto	-1.20496	0.71556	-1.22416	0.000603757	Not_DE	-1.42503	0.0174448	-1.14004	0.0237074	-1.06765	0.711194	1.09586	0.97831	-1.22022	0.0438315
BB_0154	secA	protein translocase subunit SecA	Cyto	-1.03106	0.931817	-1.4356	8.88023e-08	Not_DE	-3.91159	1.36237e-46	-1.27811	0.000834525	1.20153	0.126077	-1.04269	0.97831	-1.13986	0.0784183
BB_0155	.	lipoprotein	Lipo	1.00567	0.992289	-1.46006	0.000813983	Not_DE	-2.71801	1.41761e-08	-1.27318	0.014594	1.30277	0.153291	1.03152	0.97831	-1.41368	4.1555e-05
BB_0156	.	hypothetical protein	OM	-1.45027	0.621263	-1.10382	0.453834	Not_DE	-1.97123	0.000534095	-1.05579	0.5385	1.2783	0.398983	-1.05043	0.97831	-1.28216	0.178309
BB_0157	.	hypothetical protein	IM	-1.44146	0.531323	-1.47892	0.000204408	Not_DE	-2.81779	4.79563e-10	-1.27542	0.0130221	1.2379	0.210337	-1.03952	0.97831	-1.54116	0.0135026
BB_0158	.	S2 lipoprotein	Lipo	-1.71256	0.0669106	-2.76322	1.37719e-24	Not_DE	-1.7473	1.50261e-05	-1.89483	7.73643e-05	1.9577	8.38135e-06	-1.14545	0.915064	-1.38924	2.47505e-05
BB_0159	.	hypothetical protein	OM	-1.21098	0.787985	-3.67045	9.85521e-48	Not_DE	-2.21433	6.90886e-08	-2.21223	0.00020012	2.80462	4.95528e-06	-1.0588	0.97831	-1.38334	0.00105804
BB_0160	alr	alanine racemase	Cyto	-1.54566	0.471203	-1.38563	0.00605939	Not_DE	-1.19205	0.371289	-1.29995	0.00269901	1.4168	0.098023	1.18765	0.940334	-1.15302	0.244819
BB_0161	.	hypothetical protein	OM	-1.30396	0.533004	-1.06912	0.622883	Not_DE	-1.3226	0.0447751	1.00067	0.993453	-1.04176	0.835837	1.09191	0.955797	-1.22949	0.0569433
BB_0162	.	hypothetical protein	Cyto	-1.62473	0.337512	1.02936	0.791761	Not_DE	-1.21661	0.23335	1.05912	0.47831	-1.19876	0.372472	1.08453	0.97831	-1.18429	0.170336
BB_0163	.	hypothetical protein	Cyto	-1.27236	0.570956	1.23278	0.0476975	Not_DE	-1.96965	1.79679e-09	1.17932	0.0906124	-1.47439	0.00295734	1.02941	0.97831	1.01164	0.921542
BB_0164	.	K+-dependent Na+/Ca+ exchanger-like protein	IM	-1.0263	0.965301	1.51191	0.000340479	Not_DE	2.08513	9.44457e-06	1.29488	0.0235514	-1.69149	0.000575226	-1.126	0.915064	-1.06348	0.723309
BB_0165	.	hypothetical protein	OM	-1.13372	0.840689	1.49634	0.00148452	Not_DE	2.0165	5.17043e-07	1.31164	0.0242382	-1.61814	0.00228235	-1.02822	0.97831	-1.14591	0.238022
BB_0166	malQ	4-alpha-glucanotransferase	IM	-1.20746	0.674632	-1.43248	0.0360388	Not_DE	-15.7126	1.18447e-75	-1.21154	0.410327	1.35018	0.440154	-1.27789	0.964803	-1.72504	0.000560345
BB_0167	tpn50	outer membrane protein (tpn50)	periplasm	-1.26219	0.70514	-1.35707	0.000168659	Not_DE	-1.26091	0.152716	-1.29233	0.00133911	1.20067	0.330676	1.00709	0.992418	-1.32525	0.00101202
BB_0168	dksA	dnaK suppressor	Cyto	-1.4369	0.414237	-1.84329	1.84985e-12	Not_DE	1.06608	0.714663	-1.56085	0.00254154	1.40532	0.0447353	-1.01083	0.991355	-1.69381	1.696e-05
BB_0169	infA	translation initiation factor IF-1	Cyto	-1.73111	0.219473	-1.67795	1.51786e-05	Not_DE	-1.41516	0.103985	-1.46344	0.000342572	1.52321	0.0462204	1.04315	0.97831	-1.47544	9.15983e-06
BB_0170	.	hypothetical protein	uncertain	-1.27007	0.559942	1.1797	0.0851529	Not_DE	1.63975	6.93998e-05	1.17719	0.130856	-1.34394	0.0369097	-1.02108	0.97831	1.04974	0.690964
BB_0171	.	hypothetical protein	Lipo	-1.16968	0.737567	-1.05697	0.472177	Not_DE	-1.56683	0.000416083	-1.00884	0.938279	-1.23312	0.213056	-1.15971	0.881825	-1.04437	0.684878
BB_0172	.	von Willebrand factor type A domain-containing protein	IM	-1.35939	0.554596	1.46727	5.81349e-05	Not_DE	1.14684	0.338336	1.43959	0.00335906	-1.82976	7.52518e-05	-1.2155	0.625355	1.11793	0.204729
BB_0173	.	hypothetical protein	IM	-1.05733	0.92753	1.78549	7.33977e-09	Not_DE	1.27254	0.118554	1.57219	0.000812714	-1.81666	0.000351473	-1.19028	0.73061	1.34713	0.000126925
BB_0174	.	hypothetical protein	periplasm	-1.17629	0.861242	2.26331	4.531e-13	Not_DE	3.16642	4.25356e-14	1.8732	8.26793e-05	-2.11093	0.000161259	-1.16295	0.887594	1.35955	0.000369346
BB_0175	.	hypothetical protein	Cyto	-1.23952	0.700818	1.55549	2.04924e-07	Not_DE	1.46013	0.00118893	1.41193	0.00138399	-1.38851	0.0279137	-1.05274	0.97831	1.10645	0.252611
BB_0176	moxR	methanol dehydrogenase regulator	Cyto	-1.25483	0.605914	1.13078	0.181929	Not_DE	1.00775	0.949199	1.13639	0.124551	-1.23431	0.132794	-1.13016	0.862123	-1.01506	0.905439
BB_0177	gidB	glucose inhibited cell division protein B	Cyto	-1.0922	0.89129	1.15412	0.120204	Not_DE	-1.23718	0.391482	1.19826	0.0679564	-1.14318	0.551045	-1.09027	0.97831	-1.00183	0.98467
BB_0178	gidA	glucose inhibited cell division protein A	Cyto	-1.20029	0.572691	-1.08738	0.387898	Not_DE	-2.8312	3.19154e-33	1.02181	0.817813	1.08675	0.580572	-1.13686	0.811403	-1.20897	0.00963243
BB_0179	thdF	thiophene and furan oxidation protein (thdF)	Cyto	-1.19929	0.674632	-1.38594	0.000183122	Not_DE	-3.94888	6.86214e-29	-1.21249	0.0706483	1.32724	0.0399157	-1.1092	0.910906	-1.55011	3.92428e-09
BB_0180	flbF	flagellar protein FlbF	Cyto	-1.11308	0.871915	-1.77024	5.56052e-11	Not_DE	-6.28659	2.67643e-26	-1.42315	0.000507551	1.40336	0.0576839	1.11509	0.916005	-1.6207	4.96256e-08
BB_0181	flgK	flagellar hook-associated protein FlgK	Cyto	-1.14981	0.831869	-1.17236	0.0515925	Not_DE	-4.76949	8.55413e-32	-1.1437	0.0339906	1.30954	0.120625	1.33362	0.0849074	-1.2477	0.0382008
BB_0182	flgL	flagellar hook-associated protein FlgL	OM	-1.19096	0.770386	1.09236	0.408442	Not_DE	-2.67132	3.58894e-13	1.03533	0.624162	1.18662	0.242032	1.40618	0.0511687	-1.14183	0.178072
BB_0183	fliW	flagellar assembly protein FliW	Cyto	-1.24772	0.778128	1.21648	0.0862645	Not_DE	-1.62079	0.0656017	1.19933	0.00411204	1.06406	0.762514	1.39979	0.264922	-1.12287	0.28124
BB_0184	csrA	carbon storage regulator	Cyto	-1.09947	0.92753	1.77341	1.78544e-05	Not_DE	1.12795	0.754653	1.50798	0.00050892	-1.14788	0.631652	1.2212	0.915064	-1.09037	0.675841
BB_0185	.	glycoprotease family protein	Cyto	-1.49102	0.567773	1.91595	3.73552e-07	Not_DE	2.60005	7.09549e-06	1.53533	0.0011931	-1.34184	0.181177	1.03861	0.97831	1.3066	0.00467676
BB_0186	.	tRNA threonylcarbamoyladenosine biosynthesis protein	Cyto	-1.62847	0.108406	1.20213	0.0461403	Not_DE	1.06983	0.596491	1.1915	0.0563536	-1.1933	0.295514	-1.01079	0.990336	1.08032	0.348198
BB_0187	.	hypothetical protein	Cyto	-1.34599	0.473871	1.14352	0.213993	Not_DE	-1.88456	1.09199e-06	1.14883	0.0862854	-1.27669	0.203087	1.05306	0.97831	-1.00919	0.949506
BB_0188	rplT	50S ribosomal protein L20	Cyto	-1.13169	0.781269	-1.33799	0.000121408	Not_DE	-4.71874	2.02919e-40	-1.12225	0.0895098	1.03518	0.816689	1.02525	0.97831	1.05703	0.644159
BB_0189	rpmI	50S ribosomal protein L35	Cyto	-1.14708	0.798312	-1.61841	1.91845e-07	Not_DE	-9.35808	1.33626e-161	-1.28313	0.0267784	1.16506	0.447209	-1.1399	0.887868	-1.02251	0.916594
BB_0190	infC	translation initiation factor IF-3	Cyto	1.08491	0.852543	-1.55257	4.56448e-06	Not_DE	-7.2002	1.8656e-101	-1.27382	0.0107221	1.09029	0.658722	-1.13512	0.851389	-1.17321	0.0843046
BB_0192	.	hypothetical protein	IM	-1.4998	0.493727	-1.58201	0.00395837	Not_DE	-3.562	4.04753e-09	-1.38456	0.0194655	1.27974	0.371612	-1.1046	0.97831	-1.87462	0.000396939
BB_0193	.	lipoprotein	Lipo	-1.54726	0.584349	-1.2464	0.0358858	Not_DE	1.03121	0.899399	-1.1662	0.104561	1.18755	0.566935	-1.03364	0.98217	1.02197	0.929172
BB_0194	.	TatD family hydrolase	Cyto	-1.33134	0.493902	-1.3182	0.000257313	Not_DE	-1.375	0.0427997	-1.13373	0.0860428	1.41494	0.0203244	1.07475	0.97831	-1.27666	0.0648298
BB_0195	.	cell division control protein 27, putative	Cyto	-1.31306	0.369505	-1.53937	3.65985e-07	Not_DE	-1.39307	0.000185422	-1.23259	0.012648	1.3441	0.0185079	-1.12514	0.830031	-1.35781	0.00112811
BB_0196	prfA	peptide chain release factor 1	Cyto	-1.46167	0.486303	-1.0983	0.413881	Not_DE	-1.23228	0.279876	-1.01134	0.875449	-1.01613	0.931335	1.08541	0.964803	-1.14455	0.22481
BB_0197	.	release factor glutamine methyltransferase (protoporphyrinogen oxidase, putative)	Cyto	-1.42156	0.328456	-1.41732	7.3973e-07	Not_DE	-1.34858	0.01552	-1.20428	0.00111406	1.38106	0.0606869	1.09061	0.97831	-1.22419	0.0102274
BB_0198	rel/spoT	guanosine-3'5'-bis(diphosphate) 3'-pyrophosphohydrolase	Cyto	-1.85023	0.0283112	-2.00453	1.35912e-21	Not_DE	-1.39853	0.00369059	-1.5656	2.32197e-06	2.02927	0.000236196	1.32956	0.362717	-1.25723	0.00378898
BB_0199	.	hypothetical protein	periplasm	-1.2007	0.762144	-1.1628	0.104958	Not_DE	1.61891	0.000907921	-1.04991	0.610243	1.06829	0.744036	1.02022	0.980225	-1.19145	0.390698
BB_0200	ddlA	D-alanine--D-alanine ligase	Cyto	-1.18491	0.769145	1.04054	0.74396	Not_DE	-1.91211	0.0012226	1.07224	0.399026	-1.04322	0.787647	-1.05885	0.97831	-1.1564	0.265733
BB_0201	murE	UDP-N-acetylmuramyl-tripeptide synthetase	IM	-1.0723	0.852543	1.01481	0.902841	Not_DE	-3.03271	2.08414e-18	1.02642	0.793199	-1.21343	0.18798	-1.09808	0.914147	-1.176	0.111757
BB_0202	.	hemolysin	IM	-1.61576	0.407566	-1.4926	2.20717e-06	Not_DE	-3.32684	2.30238e-27	-1.26674	0.000508022	1.27946	0.152332	-1.05874	0.97831	-1.37781	6.07118e-06
BB_0203	hflK	protein HflK	IM	-1.16374	0.747579	-1.29569	0.0101667	Not_DE	-3.61995	1.63435e-32	-1.20292	0.0105272	1.4688	0.0226467	1.18449	0.784388	-1.10292	0.303955
BB_0204	hflC	Lambda CII stability governing protein HflC	Cyto	-1.23942	0.74351	-1.1745	0.143904	Not_DE	-4.37721	6.37731e-24	-1.10807	0.0716459	1.34163	0.0414991	1.10254	0.915064	-1.15319	0.128114
BB_0205	.	hypothetical protein	Cyto	1.26254	0.777617	1.17377	0.228411	Not_DE	1.87468	0.0039727	1.02092	0.849933	-1.38597	0.029505	1.11875	0.887594	1.15254	0.182651
BB_0206	.	16S rRNA (guanine(966)-N(2))-methyltransferase RsmD	Cyto	1.90186	0.512423	-1.20434	0.17088	Not_DE	1.72219	0.0775207	-1.10565	0.402138	-1.50724	0.049297	-1.08602	0.97831	-1.16384	0.169978
BB_0208	.	hypothetical protein	Cyto	1.89597	0.128659	3.59342	2.96922e-13	Not_DE	-1.06045	0.812584	2.36383	1.56342e-06	-1.8231	0.00176301	1.4489	0.2544	1.53531	0.000568123
BB_0209	.	hypothetical protein	IM	-1.25717	0.769145	-1.34329	0.00969918	Not_DE	-11.0336	9.75186e-41	-1.1835	0.0186128	1.61458	0.00264673	1.10609	0.928797	1.00103	0.992602
BB_0210	lmp1	surface-located membrane protein 1 (check)	Cyto	-1.20037	0.836686	-1.43572	1.26458e-06	Not_DE	-9.76972	1.92531e-23	-1.22365	0.00387674	1.73065	0.00793175	1.42879	0.0819293	-1.04365	0.799711
BB_0211	mutL	DNA mismatch repair protein	Cyto	-1.07766	0.916936	1.16341	0.153842	Not_DE	-1.60117	0.0482128	1.11763	0.227629	1.05374	0.837722	1.39351	0.0511687	1.16515	0.243216
BB_0212	.	hypothetical protein	Cyto	-2.56258	0.114858	-1.42243	0.00821242	Not_DE	-2.67008	9.55699e-11	-1.3048	0.0253487	1.31325	0.136595	1.00922	0.991355	-1.11667	0.644076
BB_0213	.	lipoprotein	Lipo	-1.16836	0.833607	1.09385	0.321823	Not_DE	3.26516	8.7541e-14	1.03784	0.712192	-1.30371	0.278319	-1.00299	0.998368	-1.38995	0.00351056
BB_0214	efp	elongation factor P	Cyto	1.05897	0.901443	-1.12325	0.155296	Not_DE	1.39876	0.00433405	-1.07251	0.484531	-1.09133	0.549568	-1.09681	0.922274	-1.36737	0.00285183
BB_0215	pstS	phosphate ABC transporter substrate-binding protein	Lipo	-1.19678	0.813428	-1.80237	8.35198e-12	Not_DE	-2.62566	2.82222e-15	-1.3737	0.00412385	1.60332	0.014228	1.05688	0.97831	-1.74417	7.50253e-15
BB_0216	pstC	phosphate ABC transporter permease PstC	IM	1.14687	0.798312	1.27834	0.0132183	Not_DE	1.21115	0.139837	1.2509	0.0143116	-1.02105	0.910722	-1.03317	0.97831	-1.08819	0.385746
BB_0217	pstA	phosphate ABC transporter permease PstA	IM	-1.22466	0.697043	1.30818	0.0140385	Not_DE	1.38798	0.00931335	1.25969	0.0236986	-1.06656	0.711194	1.05198	0.97831	-1.01871	0.867874
BB_0218	pstB	phosphate ABC transporter ATP-binding protein	Cyto	-1.2378	0.663749	-1.02181	0.819943	Not_DE	1.04131	0.763055	1.00536	0.949527	1.05912	0.81791	1.07055	0.97831	-1.17628	0.108124
BB_0219	gufA	metal cation transporter permease (BmtA)	IM	-1.14184	0.798312	-1.16495	0.0355469	Not_DE	-2.39289	1.2355e-14	-1.08205	0.27636	1.10819	0.525836	-1.12062	0.878946	-1.23838	0.0101556
BB_0220	alaS	alanine--tRNA ligase	Cyto	1.02648	0.94896	1.15029	0.14267	Not_DE	-1.989	6.50093e-09	1.13701	0.133448	-1.04241	0.729165	-1.01863	0.97831	-1.21544	0.00513225
BB_0221	fliG-1	flagellar motor switch protein	Cyto	-1.14421	0.769145	1.30066	0.00893009	Not_DE	1.14104	0.230817	1.2241	0.0609367	-1.17803	0.377555	1.02511	0.97831	-1.07907	0.336046
BB_0222	.	6-phosphogluconolactonase (glucose-6P-1-dehydrogenase)	Cyto	-1.20902	0.776616	1.1425	0.132442	Not_DE	1.05295	0.82069	1.1311	0.118942	-1.11778	0.533831	1.02926	0.97831	-1.26959	0.113004
BB_0225	.	tRNA-dihydrouridine synthase A	Cyto	-1.31614	0.711581	1.21209	0.0552342	Not_DE	1.62846	0.0132909	1.19794	0.0451814	-1.20638	0.388991	1.06613	0.97831	-1.1001	0.343671
BB_0226	serS	serine--tRNA ligase	Cyto	-1.30846	0.337293	-1.06349	0.393718	Not_DE	-1.43508	0.000164892	1.00434	0.946794	-1.1073	0.537851	-1.02067	0.97831	-1.31239	0.00124455
BB_0227	.	hypothetical protein	Lipo	-1.27899	0.704695	-1.25853	0.0105638	Not_DE	-1.36135	0.0531244	-1.11499	0.0821744	-1.05149	0.837455	1.16851	0.895015	-1.50968	2.83688e-05
BB_0228	.	hypothetical protein	Cyto	-1.24048	0.658982	-1.13806	0.0909783	Not_DE	-1.34456	0.0351348	-1.05405	0.21392	1.18226	0.167574	1.24067	0.205039	-1.23817	0.00516412
BB_0229	rpmE	50S ribosomal protein L31 type B	Cyto	1.01708	0.974418	-1.08573	0.334765	Not_DE	1.21155	0.255768	-1.07152	0.324324	-1.02256	0.909711	1.05898	0.97831	1.11268	0.340424
BB_0230	rho	transcription termination factor Rho	Cyto	-1.08106	0.870721	1.61269	5.44311e-07	Not_DE	-1.17732	0.152716	1.36606	0.00103658	-1.53511	0.000281066	1.02206	0.97831	1.44632	2.69583e-05
BB_0231	.	hypothetical protein	Cyto	1.12389	0.781269	1.70511	6.21439e-07	Not_DE	-1.30141	0.00692827	1.47027	0.00097093	-1.99607	7.60561e-08	1.0367	0.97831	1.6493	3.88496e-07
BB_0232	hbb	DNA-binding protein HU	Cyto	-1.05878	0.873351	1.27109	0.00127065	Not_DE	-1.719	6.73346e-11	1.13983	0.0653087	-1.23704	0.0963327	-1.01654	0.97831	1.12212	0.277173
BB_0233	rpsT	30S ribosomal protein S20	Cyto	-1.31712	0.315102	1.20227	0.0704097	Not_DE	-1.69868	5.70411e-07	1.07156	0.256837	-1.21547	0.117291	1.03267	0.97831	1.01291	0.904282
BB_0234	.	integral membrane protein	IM	-1.37538	0.681574	1.46178	0.00012632	Not_DE	2.38244	4.22262e-07	1.29717	0.0100985	-1.74657	0.000596853	-1.02439	0.97831	1.0459	0.821423
BB_0235	ychF	ribosome-binding ATPase	Cyto	-1.15519	0.726435	1.37271	0.0013986	Not_DE	1.07194	0.567602	1.26875	0.0146564	-1.45671	0.00316965	-1.00956	0.986582	1.02567	0.773957
BB_0236	.	hypothetical protein	OM	-1.07409	0.852543	1.07773	0.386022	Not_DE	-3.24472	3.06964e-33	1.13604	0.188696	-1.35689	0.0611867	-1.1045	0.92009	-1.06203	0.443449
BB_0237	lnt	apolipoprotein N-acyltransferase	IM	1.25997	0.556854	-1.1529	0.19161	Not_DE	-1.2532	0.0606096	-1.12375	0.0525133	1.16125	0.413789	1.02915	0.97831	-1.14605	0.203724
BB_0238	.	hypothetical protein	periplasm	1.37758	0.279134	-1.22664	0.0644317	Not_DE	-3.45282	3.48032e-28	-1.13238	0.125892	1.40346	0.0493173	1.08944	0.911276	-1.25152	0.0166456
BB_0239	dck	deoxyguanosine/deoxyadenosine kinase	Cyto	1.02467	0.965301	-1.37041	0.000173858	Not_DE	1.15095	0.455987	-1.2186	0.0269092	1.30614	0.0884187	-1.08422	0.97831	-1.35444	0.00166493
BB_0240	glpF	glycerol uptake facilitator	IM	-1.57511	0.262089	-9.76196	1.42386e-55	-4.41	-120.304	1.38158e-265	-2.67477	0.000609846	8.4978	1.09002e-15	-1.43806	0.806212	-2.17995	7.08009e-10
BB_0241	glpK	glycerol kinase	Cyto	-1.60745	0.328456	-7.24347	1.38477e-38	-5.92	-89.5364	1.56341e-199	-2.58376	0.00042892	8.94115	2.76168e-20	-1.33484	0.795993	-2.26922	1.0849e-12
BB_0242	orf	hypothetical protein	IM	-1.676	0.323804	-11.1574	5.01688e-52	-9.19	-129.684	2.39675e-180	-2.87445	0.000321739	17.2704	2.24594e-21	-1.08575	0.97831	-3.15098	8.20892e-07
BB_0243	glpA	glycerol-3-phosphate dehydrogenase	Cyto	-1.91943	0.183558	-5.38413	2.93027e-44	-5.42	-82.1386	0	-2.43589	0.000197811	5.86267	4.43338e-20	-1.19674	0.878946	-2.3409	1.68512e-13
BB_0244	.	hypothetical protein	Cyto	-1.60549	0.123955	-1.09442	0.29371	Not_DE	1.07361	0.587634	-1.08081	0.41739	-1.10804	0.599713	-1.1822	0.832608	-1.08328	0.360988
BB_0245	.	hypothetical protein	Cyto	-1.24964	0.581084	-1.47638	3.56323e-08	Not_DE	-2.55491	4.2953e-14	-1.29306	0.00171868	1.07931	0.683445	-1.1479	0.863984	-1.2254	0.00824231
BB_0246	.	M23 peptidase domain-containing protein	IM	-1.20532	0.605914	-1.70813	1.02827e-15	Not_DE	-3.45323	7.77832e-35	-1.38689	0.00103623	1.2633	0.0658397	-1.19557	0.622371	-1.35017	0.00075043
BB_0247	rdgB	non-canonical purine NTP pyrophosphatase	Cyto	-1.28445	0.836686	-1.07265	0.662988	Not_DE	-1.06579	0.853099	-1.12508	0.362548	1.02686	0.954496	1.32811	0.917568	-1.28118	0.168535
BB_0248	pepF	oligoendopeptidase F	IM	-1.18057	0.758393	-1.64683	9.11348e-07	Not_DE	-2.94369	4.11226e-16	-1.41273	4.88528e-05	1.75568	3.3476e-05	1.29053	0.263779	-1.30122	0.00178705
BB_0249	.	phosphatidylcholine synthase	IM	-1.27225	0.556854	-1.35994	0.0091773	Not_DE	-1.92537	4.84721e-06	-1.23865	0.00372496	1.574	0.00301384	1.0563	0.97831	-1.24966	0.0525005
BB_0250	dedA	dedA protein (inner membrane protein)	IM	-1.01127	0.982277	-1.24641	0.0251711	Not_DE	-1.35433	0.115349	-1.09611	0.21407	1.20679	0.445142	1.12047	0.97831	-1.17598	0.0910296
BB_0251	leuS	leucine--tRNA ligase	Cyto	-1.15053	0.788536	-1.24593	0.0123395	Not_DE	1.96989	9.89634e-09	-1.18776	0.0121416	1.1541	0.309197	1.05484	0.97831	-1.17485	0.0485873
BB_0252	.	hypothetical protein	IM	-1.23148	0.697043	-1.15699	0.142445	Not_DE	1.69749	0.000870284	-1.10444	0.115468	1.1298	0.434409	1.07157	0.940334	-1.12612	0.198347
BB_0253	lon-1	ATP-dependent protease La	Cyto	-1.34474	0.361757	-1.10695	0.146492	Not_DE	-1.51905	5.01397e-08	-1.00693	0.938109	-1.13856	0.40192	1.0248	0.97831	1.01979	0.827179
BB_0254	recJ	single-stranded-DNA-specific exonuclease	IM	-1.43738	0.493727	1.13389	0.131861	Not_DE	-1.58481	0.0186303	1.15576	0.293783	1.17701	0.334656	1.12005	0.887594	1.1226	0.220834
BB_0255	.	M23 peptidase domain-containing protein	periplasm	-1.23597	0.711581	1.46748	0.000117202	Not_DE	-2.45755	4.21243e-10	1.45808	0.0129852	1.08164	0.698231	1.02456	0.979255	1.2252	0.0795924
BB_0256	rpsU	30S ribosomal protein S21	Cyto	1.0044	0.99516	-1.38324	0.000444063	Not_DE	-2.51275	1.47807e-07	-1.10485	0.386339	-1.08868	0.704281	-1.10158	0.97831	-1.02086	0.917323
BB_0257	.	DNA translocase FtsK	Cyto	1.63667	0.0635912	2.53155	3.78912e-15	Not_DE	1.75544	0.000122313	2.02497	2.41792e-06	-1.93325	8.71497e-07	1.02472	0.97831	1.39012	2.41311e-05
BB_0258	bacA	undecaprenyl-diphosphatase (Bacitracin resistance protein)	IM	1.01911	0.971908	1.70766	4.09672e-06	Not_DE	1.25971	0.147111	1.49199	0.00179175	-1.56153	0.00462854	-1.12285	0.915064	1.00763	0.948082
BB_0259	.	transglycosylase SLT domain-containing protein	periplasm	-1.04893	0.910238	1.39445	0.00332748	Not_DE	-1.17082	0.251657	1.27875	0.0155699	-1.46872	0.00486698	-1.12114	0.878946	-1.06955	0.404026
BB_0260	.	hypothetical protein	IM	-1.14611	0.787985	-1.01999	0.87293	Not_DE	-1.07445	0.684332	-1.0166	0.891137	-1.72962	0.00195738	-1.07139	0.97831	-1.01712	0.917187
BB_0261	.	hypothetical protein	Cyto	-1.11882	0.831869	-1.40227	0.00425027	Not_DE	-2.42862	4.34633e-09	-1.23527	0.0402388	1.44196	0.0236856	1.03355	0.97831	-1.317	0.000476117
BB_0262	.	M23 peptidase domain-containing protein	Cyto	1.01507	0.979408	1.16769	0.147412	Not_DE	1.91113	0.00119347	1.23101	0.0454643	-1.09573	0.729279	1.02263	0.986068	1.02332	0.844368
BB_0263	lepB-3	signal peptidase I	IM	-1.38493	0.544496	-1.48443	0.00266524	Not_DE	-2.22641	5.03361e-06	-1.33289	0.0208432	1.21205	0.437391	1.20054	0.940334	-1.29669	0.0371203
BB_0264	dnaK-1	heat shock protein 70	Cyto	1.5213	0.131142	2.43385	2.52844e-17	Not_DE	-1.08936	0.527714	1.79839	7.57458e-07	-1.54485	0.00208212	1.18307	0.378209	1.41112	8.92527e-07
BB_0265	.	hypothetical protein	IM	1.95303	0.00126878	2.38208	8.78947e-13	Not_DE	-2.12152	3.45116e-08	1.79017	5.29002e-06	-1.52301	0.0134167	1.03734	0.97831	1.34823	0.00231494
BB_0266	.	hypothetical protein	Cyto	-1.04035	0.937494	1.1947	0.0301017	Not_DE	-1.44912	0.0186303	1.14022	0.171397	-1.23241	0.279645	1.03592	0.97831	1.10912	0.512081
BB_0267	.	hypothetical protein	Cyto	-1.07639	0.857024	1.27247	0.00144723	Not_DE	-1.97643	5.7632e-08	1.17804	0.125892	-1.29644	0.114868	1.00773	0.991355	1.12949	0.113291
BB_0268	.	hypothetical protein	Cyto	1.0189	0.965301	1.21998	0.0115065	Not_DE	-1.97595	4.65318e-07	1.158	0.12948	-1.30436	0.216288	-1.00944	0.991355	1.07715	0.504967
BB_0269	ylxH-1	ATP-binding protein	Cyto	-1.29922	0.368874	1.20578	0.00346383	Not_DE	-2.06584	4.55232e-15	1.17559	0.113559	-1.21734	0.252128	1.0311	0.97831	1.05234	0.542418
BB_0270	flhF	flagellar biosynthesis regulator FlhF	Cyto	-1.09119	0.860432	2.11743	3.78037e-14	Not_DE	1.47214	0.00402634	1.7317	0.000209927	-1.88732	0.00628986	1.01196	0.991355	1.35636	0.000333741
BB_0271	flhA	flagellar biosynthesis protein FlhA	IM	-1.01313	0.972021	1.77792	4.23136e-15	Not_DE	-1.04732	0.761923	1.53621	0.00014188	-1.89006	0.000119192	1.0047	0.992418	1.34097	0.000307853
BB_0272	flhB	flagellar biosynthesis protein FlhB	IM	-1.248	0.674878	1.56429	4.50576e-09	Not_DE	1.63457	0.00402106	1.39326	0.00333469	-1.64666	0.000282644	-1.02588	0.97831	1.20812	0.0570743
BB_0273	fliR	flagellar biosynthetic protein FliR	IM	-1.02397	0.972021	3.17979	4.48664e-18	Not_DE	3.17994	9.67226e-20	2.44234	3.76471e-07	-2.64776	5.39759e-06	1.05671	0.97831	1.7289	7.79988e-06
BB_0274	fliQ	flagellar biosynthesis protein FliQ	IM	1.12876	0.89129	3.11148	3.25331e-21	Not_DE	3.32712	1.70311e-06	2.2943	7.57458e-07	-2.63311	4.29357e-05	1.09285	0.97831	1.37558	0.0761026
BB_0275	fliP	flagellar biosynthesis protein FliP	IM	1.02452	0.949919	2.62461	9.7999e-20	Not_DE	-1.30495	0.0062035	2.03828	1.97338e-07	-2.24492	1.35765e-05	1.09838	0.97831	1.43973	0.00174015
BB_0276	fliZ	flagellar biosynthesis protein FliZ	periplasm	-1.13444	0.831869	2.2507	1.72663e-17	Not_DE	1.72276	4.97127e-06	1.81626	1.65952e-06	-1.94937	0.000179061	1.13935	0.911276	1.36148	0.00127671
BB_0277	fliN	flagellar motor switch protein FliN	Cyto	-1.07383	0.860118	1.96908	2.92462e-13	Not_DE	1.05647	0.626442	1.6512	3.06923e-06	-1.88121	7.02492e-06	1.00009	0.999642	1.44537	4.39766e-05
BB_0278	fliM	flagellar motor switch protein FliM	Cyto	1.17041	0.728234	1.77494	8.1088e-12	Not_DE	-1.13255	0.100358	1.54757	1.98213e-05	-1.83748	5.94177e-05	1.05043	0.97831	1.24378	0.0145712
BB_0279	fliL	flagellar basal body-associated protein FliL	IM	1.22115	0.619052	1.77342	5.13345e-11	Not_DE	-1.34018	0.000266689	1.52337	5.96786e-05	-1.6518	0.00473119	1.06411	0.97831	1.13727	0.205863
BB_0280	motB	flagellar motor protein MotB	IM	1.22915	0.598951	1.90587	2.96922e-13	Not_DE	-1.60663	1.02205e-11	1.63977	7.34233e-06	-1.77339	0.000214991	1.08126	0.97831	1.18369	0.0689644
BB_0281	motA	flagellar motor rotation protein MotA	IM	1.33172	0.478312	1.73548	1.34403e-13	Not_DE	-1.61409	1.44506e-07	1.56377	2.76087e-07	-1.76017	1.37714e-05	-1.00414	0.992418	1.22723	0.00474664
BB_0282	flbD	flagellar protein FlbD	Cyto	1.14399	0.765349	1.54865	8.46457e-14	Not_DE	-1.49509	4.12354e-05	1.40044	2.413e-06	-2.13306	3.86012e-06	-1.06855	0.97831	1.13134	0.230398
BB_0283	flgE	flagellar hook protein FlgE	Cyto	1.2045	0.570956	1.6384	4.07613e-13	Not_DE	-1.72409	1.32693e-09	1.44506	2.17581e-06	-1.48165	0.00425023	1.03247	0.97831	1.18875	0.0197257
BB_0284	flgD	flagellar hook capping protein	Cyto	1.10874	0.792676	1.6526	7.24012e-08	Not_DE	-1.6857	1.58093e-05	1.51064	2.45075e-06	-1.53375	0.0104838	1.04286	0.97831	1.13232	0.171697
BB_0285	flbC	flagellar protein	Cyto	1.09256	0.841818	2.01636	4.34498e-15	Not_DE	1.29813	0.0415213	1.65917	1.58815e-05	-2.42387	7.44404e-10	1.16877	0.875976	1.29276	0.012886
BB_0286	flbB	flagellar protein	IM	-1.16921	0.747579	2.09496	2.52611e-18	Not_DE	1.64164	9.63213e-06	1.72324	0.000262257	-1.79749	0.00343861	1.08256	0.97831	1.23604	0.0397433
BB_0287	flbA	flagellar protein FlbA	Cyto	1.0224	0.967559	3.80528	3.62105e-28	Not_DE	5.20613	1.97022e-38	2.88474	1.32e-07	-3.37735	0.000438925	1.30699	0.910906	1.45455	0.00514752
BB_0288	fliI	flagellum-specific ATP synthase FliI	Cyto	-1.1304	0.826498	2.16766	6.03267e-21	Not_DE	1.87756	7.2319e-06	1.85364	4.12283e-06	-1.94891	0.00101327	1.19721	0.863094	1.46721	6.95395e-06
BB_0289	fliH	flagellar assembly protein FliH	Cyto	-1.07652	0.861152	1.97366	2.20157e-18	Not_DE	1.35137	0.0245375	1.702	1.9346e-05	-1.62572	0.0131839	1.21761	0.806212	1.3835	0.000154515
BB_0290	fliG-2	flagellar motor switch protein FliG	Cyto	-1.04959	0.89129	1.88792	1.49878e-18	Not_DE	1.75311	2.82294e-08	1.67376	1.18746e-06	-2.03305	2.0148e-07	1.19992	0.595728	1.39698	3.9816e-05
BB_0291	fliF	flagellar MS-ring protein FliF	IM	1.10055	0.788536	1.79023	8.84594e-16	Not_DE	1.57408	2.11678e-07	1.60397	2.32197e-06	-1.87949	5.12294e-06	1.1393	0.827618	1.37089	0.000208673
BB_0292	fliE	flagellar hook-basal body protein FliE	Cyto	-1.00942	0.98151	1.38159	2.07818e-05	Not_DE	1.28343	0.0809057	1.24592	0.00562847	-1.5774	0.00186718	1.09891	0.915064	1.20887	0.0244239
BB_0293	flgC	flagellar basal body rod protein FlgC	Cyto	-1.05441	0.886954	1.19199	0.0112412	Not_DE	-1.26473	0.0295838	1.14097	0.037858	-1.2907	0.140092	1.01617	0.980265	1.18974	0.0235629
BB_0294	flgB	flagellar basal body rod protein FlgB	Cyto	-1.04668	0.900113	1.10225	0.258408	Not_DE	-1.89004	4.94664e-13	1.08331	0.316571	-1.06159	0.764178	1.08624	0.977754	-1.07376	0.554375
BB_0295	hslU	ATP-dependent protease ATPase subunit HslU	Cyto	1.20785	0.788536	2.16051	1.45964e-10	Not_DE	1.78191	7.42475e-10	1.86701	6.5454e-05	1.37145	0.211904	1.84606	0.0192678	1.45399	0.000251343
BB_0296	hslV	ATP-dependent protease subunit HslV	Cyto	1.27831	0.704812	2.19041	1.65848e-12	Not_DE	2.63325	3.37168e-19	1.83229	3.44614e-05	-1.7531	0.00319761	1.24254	0.756919	1.53644	0.000217848
BB_0297	.	protein smf	Cyto	1.10461	0.849266	1.8723	4.49556e-07	Not_DE	1.33277	0.000682299	1.64934	0.000965666	-1.73677	0.00239316	1.1335	0.915064	1.53895	1.50106e-05
BB_0298	.	hypothetical protein	Lipo	-1.09052	0.856099	1.57558	7.60617e-08	Not_DE	1.42488	8.11354e-05	1.46005	0.000524713	-1.72655	0.00139883	1.12685	0.915064	1.2437	0.00874545
BB_0299	ftsZ	cell division protein FtsZ	Cyto	-1.20694	0.559942	1.07084	0.333535	Not_DE	1.18923	0.00628378	1.1049	0.117218	-1.12672	0.371612	1.01631	0.97831	1.19877	0.0275971
BB_0300	ftsA	cell division protein FtsA	Cyto	-1.02016	0.968689	-1.26988	0.00439369	Not_DE	-3.89343	1.10403e-38	-1.13529	0.104335	1.28458	0.104054	-1.07369	0.911276	-1.04367	0.719748
BB_0301	divIB	cell division protein B	IM	-1.19506	0.658982	-1.42512	1.18352e-05	Not_DE	-2.65797	5.74777e-27	-1.26036	0.010395	1.2391	0.321647	-1.22721	0.487986	-1.05766	0.521745
BB_0302	ftsW	lipid II flippase FtsW	IM	-1.21706	0.798312	1.86849	3.57745e-08	Not_DE	2.68643	2.48858e-08	1.7092	0.000203216	-1.43977	0.0396385	-1.04427	0.97831	1.25855	0.0219041
BB_0303	mraY	phospho-N-acetylmuramoyl-pentapeptide-transferase	IM	-1.51774	0.596404	1.80511	3.62857e-07	Not_DE	2.50234	4.13481e-11	1.62793	0.00148749	-1.76358	0.000376153	-1.16597	0.812557	1.32678	0.00349216
BB_0304	murF	UDP-N-acetylmuramoyl-tripeptide--D-alanyl-D-alanine ligas	IM	-1.43191	0.697043	2.07259	1.29907e-09	Not_DE	4.19414	1.66083e-31	1.87686	0.000352748	-2.37173	9.26161e-08	-1.21571	0.72344	1.41838	0.000246099
BB_0305	.	hypothetical protein	IM	-1.12365	0.916936	1.78587	2.0987e-05	Not_DE	3.36261	2.34892e-07	1.68607	0.00346121	-1.83522	0.0114672	-1.21055	0.915064	1.22287	0.127236
BB_0306	.	rRNA small subunit methyltransferase H	Cyto	-1.25579	0.781269	1.53296	1.10477e-05	Not_DE	2.40927	8.6544e-10	1.42142	0.00567572	-1.34938	0.128889	-1.02431	0.978741	1.03087	0.784731
BB_0307	.	hypothetical protein	uncertain	-1.20613	0.737567	1.14414	0.104569	Not_DE	1.15891	0.21183	1.15749	0.141246	-1.29315	0.0877226	-1.09924	0.928797	-1.11955	0.308619
BB_0308	.	hypothetical protein	OM	-1.45142	0.554756	1.25486	0.014977	Not_DE	1.69632	0.000485016	1.22752	0.11323	-1.64085	0.00691751	-1.23264	0.811403	-1.15805	0.559522
BB_0309	.	hypothetical protein	Cyto	-1.16802	0.778425	1.09062	0.393718	Not_DE	-1.47298	0.00383473	1.09974	0.368341	-1.52617	0.0130108	-1.09494	0.97831	-1.17761	0.225245
BB_0311	.	NAD kinase	Cyto	2.26423	0.00852906	1.92742	2.38037e-07	Not_DE	-1.00777	0.965267	1.59257	0.00063485	-1.61001	0.00301384	1.17853	0.811403	1.35072	0.00327725
BB_0312	cheW-1	purine-binding chemotaxis protein	Cyto	2.66683	4.2184e-07	1.37836	0.0254472	Not_DE	-1.68691	0.000646238	1.2048	0.133328	-1.42783	0.0258344	1.04153	0.97831	1.34572	0.00021534
BB_0313	rrmJ	rRNA large subunit methyltransferase (cell division protein FtsJ)	Cyto	2.88987	1.17174e-08	1.4359	0.00791939	Not_DE	-2.24953	5.25156e-09	1.18736	0.201888	-1.5681	0.00378636	1.07627	0.97831	1.19008	0.0538532
BB_0314	ispB	octaprenyl-diphosphate synthase	IM	-1.43774	0.626245	-1.05373	0.695404	Not_DE	1.09673	0.664745	-1.07187	0.3697	-1.23748	0.384146	1.10596	0.97831	-1.30705	0.0148646
BB_0315	.	hypothetical protein	periplasm	-1.51535	0.665023	1.32299	0.0594615	Not_DE	1.82081	0.0303653	1.17504	0.132811	-1.27738	0.408423	1.11998	0.97831	-1.42383	0.067933
BB_0316	.	integral membrane protein	IM	-1.47211	0.763642	2.02885	3.86861e-12	Not_DE	3.58126	2.46127e-05	1.6963	0.000546628	-1.24623	0.36181	1.06618	0.97831	1.15486	0.390698
BB_0317	.	integral membrane protein	IM	-1.42135	0.774412	1.79421	2.50611e-08	Not_DE	1.29829	0.523066	1.65025	0.0020324	-1.3072	0.192473	1.04849	0.97831	1.21595	0.202
BB_0318	mglA	methylgalactoside ABC transporter ATP-binding protein (mglA)	Cyto	-1.09307	0.901443	1.41536	6.52903e-05	Not_DE	1.13703	0.509717	1.35651	0.00043798	-1.42846	0.00501376	-1.10924	0.908859	1.33319	0.000114162
BB_0319	tpn38b	exported protein (tpn38b)	OM	-1.05315	0.942954	-1.00718	0.949516	Not_DE	-1.44847	0.0807969	-1.00387	0.969186	-1.03073	0.881079	-1.10617	0.916005	1.14005	0.267722
BB_0321	.	hypothetical protein	IM	-1.09842	0.89129	-1.06039	0.628209	Not_DE	-2.54827	0.000193447	-1.01125	0.938109	-1.0885	0.784686	-1.1021	0.97831	1.34533	0.44132
BB_0322	.	hypothetical protein	OM	-1.13195	0.787985	-1.07666	0.542385	Not_DE	-3.54535	3.08545e-28	-1.0546	0.64889	1.14785	0.437391	-1.15372	0.854268	-1.21309	0.257843
BB_0323	.	hypothetical protein	Lipo	2.05353	0.0439543	-1.54659	9.5565e-07	Not_DE	-15.8995	5.23541e-84	-1.31065	0.00942425	1.8843	0.00195316	-1.04337	0.97831	-1.12003	0.277575
BB_0324	.	hypothetical protein	Lipo	-1.4688	0.680815	-1.59959	0.00145427	Not_DE	-1.13195	0.717115	-1.30384	0.0259933	1.42247	0.24198	1.08044	0.97831	-1.48654	0.00037719
BB_0325	.	hypothetical protein	periplasm	-1.45021	0.323804	1.26687	0.00215979	Not_DE	2.14213	2.38851e-08	1.2012	0.00357919	-1.18441	0.24471	1.13426	0.816519	1.0259	0.85004
BB_0326	.	hypothetical protein	Cyto	-1.08771	0.852543	1.51983	2.02839e-07	Not_DE	1.22792	0.0597359	1.35221	0.000170611	-1.71018	0.000170051	-1.01648	0.980225	1.24549	0.00304174
BB_0327	.	glycerol-3-phosphate O-acyltransferase	Cyto	-1.49517	0.247552	1.06303	0.468227	Not_DE	-1.21512	0.27345	1.03634	0.708988	-1.4141	0.0829921	-1.08847	0.97831	-1.01457	0.919552
BB_0328	oppA1	oligopeptide ABC transporter periplasmic oligopeptide-binding protein (oppA-1)	Lipo	-1.36663	0.462495	-1.67531	3.70031e-06	Not_DE	-7.71757	1.95475e-106	-1.30602	0.0227217	2.06736	0.00139765	1.47112	0.263076	1.12877	0.227563
BB_0329	oppA2	oligopeptide ABC transporter periplasmic oligopeptide-binding protein (oppA-2)	Lipo	-1.00273	0.997231	2.01105	1.57278e-06	Not_DE	-1.06379	0.745119	1.59996	9.376e-05	-2.59194	2.06031e-13	1.27914	0.159829	1.59405	3.62784e-06
BB_0330	oppA3	oligopeptide ABC transporter periplasmic oligopeptide-binding protein (oppA-3)	Lipo	-1.98325	0.0883184	-4.57466	9.34027e-47	Not_DE	-12.4922	3.22102e-68	-2.32916	0.000173192	3.7147	2.40818e-21	1.04511	0.97831	-1.23211	0.020568
BB_0331	.	hypothetical protein	Cyto	-2.14645	0.792771	-2.04809	0.024609	Not_DE	-1.9534	0.518586	-1.7672	0.0915157	-1.2085	0.870743	-1.18454	0.97831	1.1822	0.903109
BB_0332	oppB1	oligopeptide ABC transporter permease protein (oppB-1)	IM	-1.19062	0.698294	-1.66117	3.93516e-13	Not_DE	-1.41016	0.00535183	-1.35879	0.0161189	1.22085	0.238444	-1.18265	0.793	-1.23041	0.00792776
BB_0333	oppC1	oligopeptide ABC transporter permease protein (oppC-1)	IM	-1.09741	0.836686	-1.44479	7.47726e-05	Not_DE	1.09527	0.378494	-1.30201	0.0315001	1.30859	0.027026	1.04347	0.97831	-1.2017	0.0353566
BB_0334	oppD	oligopeptide ABC transporter ATP-binding protein (oppD)	Cyto	-1.09646	0.840689	-1.33864	0.0107665	Not_DE	-1.06897	0.664745	-1.29892	0.0363336	1.33615	0.0115006	1.20445	0.576044	-1.22933	0.0232265
BB_0335	oppF	oligopeptide ABC transporter ATP-binding protein (oppF)	Cyto	-1.18898	0.715293	-1.38657	0.0012864	Not_DE	1.1667	0.221322	-1.31893	0.0136298	1.38446	0.0374561	1.24393	0.576044	-1.11155	0.253097
BB_0336	.	P26	periplasm	-1.16098	0.776648	-1.0515	0.642082	Not_DE	1.21853	0.113454	-1.05464	0.56898	-1.16022	0.442796	-1.07701	0.97831	1.07223	0.465375
BB_0337	eno	enolase	Cyto	1.00971	0.978996	1.43367	0.00509911	Not_DE	-1.62132	0.00181533	1.27771	0.0102325	-1.64525	0.000470763	-1.05806	0.97831	1.0525	0.578277
BB_0338	rpsI	30S ribosomal protein S9	Cyto	-1.27064	0.499855	-1.04754	0.481307	Not_DE	-1.13489	0.145286	1.01269	0.825736	-1.12975	0.353744	-1.06126	0.97831	1.06833	0.405511
BB_0339	rplM	50S ribosomal protein L13	Cyto	-1.1162	0.781763	-1.15621	0.00759371	Not_DE	-1.27086	0.0173549	-1.07614	0.209169	-1.09183	0.553387	-1.09793	0.914147	-1.04521	0.607743
BB_0340	.	hypothetical protein	Cyto	-1.21262	0.802517	2.76243	9.24132e-25	Not_DE	2.71689	5.35555e-07	2.24675	4.74913e-07	-2.38236	4.50723e-08	1.0308	0.97831	1.5377	3.01464e-06
BB_0341	gatB	aspartyl/glutamyl-tRNA(Asn/Gln) amidotransferase subunit B	Cyto	-1.0289	0.954404	1.95866	2.0547e-17	Not_DE	1.79045	4.58674e-11	1.65787	4.14515e-05	-2.2171	7.36209e-09	1.0413	0.97831	1.45452	1.87515e-05
BB_0342	gluA	glutamyl-tRNA(Gln) amidotransferase subunit A	Cyto	1.00676	0.990266	1.83725	1.64765e-08	Not_DE	2.63179	2.04598e-11	1.60752	0.000312584	-2.35344	9.20256e-08	1.00908	0.991355	1.43399	0.000432469
BB_0343	gatC	glutamyl-tRNA(Gln) amidotransferase subunit C	Cyto	-1.03212	0.972021	2.46238	6.66953e-15	Not_DE	7.27629	2.55629e-34	1.95499	9.98383e-06	-4.75936	3.9531e-13	1.17923	0.896857	1.83342	2.23481e-05
BB_0344	uvrD	DNA helicase (uvrD)	IM	-1.29142	0.630215	2.59909	3.14616e-20	Not_DE	2.28462	4.33245e-09	2.14068	7.45177e-06	-2.53292	2.66045e-07	1.06354	0.97831	1.5904	1.17785e-06
BB_0345	.	hypothetical protein	IM	-1.31013	0.516315	1.45699	0.000825529	Not_DE	-1.11728	0.486619	1.39744	0.00684038	-1.46104	0.0318898	1.01598	0.986435	1.27286	0.0717362
BB_0346	.	export chaperone	uncertain	-1.28532	0.488993	1.16333	0.0909783	Not_DE	-2.81981	3.93256e-24	1.20963	0.102698	-1.43306	0.0303859	-1.12727	0.887594	1.09136	0.546073
BB_0347	.	fibronectin/fibrinogen-binding protein	Cyto	-1.31457	0.726435	1.14869	0.282703	Not_DE	-1.55103	0.0537937	1.15016	0.282393	1.28527	0.437391	1.42591	0.863984	-1.03404	0.888948
BB_0348	pyk	pyruvate kinase	Cyto	1.17304	0.733961	1.23318	0.0666944	Not_DE	-1.55974	0.00119454	1.21638	0.0241327	1.16315	0.41708	1.32399	0.263779	-1.16489	0.0730005
BB_0349	.	hypothetical protein	Cyto	1.1846	0.80507	1.01801	0.883672	Not_DE	2.83974	1.52278e-10	-1.0502	0.518983	1.06706	0.737585	1.41237	0.152542	-1.16391	0.283919
BB_0350	rpmB	50S ribosomal protein L28	Cyto	1.02278	0.975161	-1.399	0.00772029	Not_DE	2.56707	4.82486e-05	-1.30543	0.0279848	1.09996	0.553336	-1.11822	0.915064	-1.16432	0.183496
BB_0351	.	hypothetical protein	Cyto	1.21943	0.774412	-1.1899	0.138929	Not_DE	1.47361	0.00704276	-1.18511	0.074954	1.00835	0.965785	-1.09716	0.911276	-1.17024	0.22078
BB_0352	.	hypothetical protein	Lipo	-1.23659	0.776616	-1.36919	0.00360768	Not_DE	-1.34496	0.167433	-1.22948	0.0194937	1.35304	0.276098	1.07455	0.97831	-1.27919	0.192802
BB_0353	.	membrane protein	IM	1.05283	0.916936	1.99619	2.05467e-10	Not_DE	2.1507	1.97595e-08	1.6917	6.31574e-06	-1.88703	1.06694e-05	1.1054	0.914147	1.13436	0.470241
BB_0354	.	hypothetical protein	IM	-1.30327	0.663749	1.84702	2.57311e-07	Not_DE	2.60772	5.70411e-07	1.55406	0.000106956	-1.83598	0.000151004	1.03601	0.97831	-1.12415	0.580359
BB_0355	.	transcription factor	Cyto	-1.18657	0.674878	-1.18876	0.0311002	Not_DE	-4.02981	6.89282e-66	-1.04825	0.691756	-1.22208	0.120975	-1.1161	0.863984	1.10487	0.336046
BB_0358	.	rRNA small subunit methyltransferase E	Cyto	-1.09098	0.842318	1.23109	0.00195403	Not_DE	-1.01206	0.894455	1.28531	0.00135178	-1.67903	8.45251e-05	-1.04517	0.97831	1.0808	0.44165
BB_0359	ctp	carboxyl-terminal protease (CTP)	IM	-1.27913	0.581084	1.01137	0.861742	Not_DE	-2.26637	1.14826e-31	1.08976	0.0961741	-1.14542	0.394405	-1.10755	0.863984	-1.04861	0.621082
BB_0360	.	hypothetical protein	IM	-1.51509	0.255212	1.02455	0.814609	Not_DE	-1.18601	0.184542	1.04548	0.576171	1.16912	0.521843	-1.03057	0.97831	-1.18594	0.0924958
BB_0361	ylxH-2	ATP-binding protein (ylxH-2)	IM	-1.07896	0.878869	1.29011	0.00361144	Not_DE	-1.13907	0.3365	1.30335	0.00174459	-1.0685	0.720051	1.04078	0.97831	1.04054	0.746532
BB_0362	lgt	prolipoprotein diacylglyceryl transferase	IM	-1.21528	0.674632	1.26403	0.00242475	Not_DE	-1.04259	0.750192	1.31255	0.00239429	-1.21306	0.167574	1.149	0.811403	1.05197	0.593421
BB_0363	pdeA	periplasmic protein	Cyto	-1.30829	0.512423	1.61735	3.44521e-08	Not_DE	1.6806	1.415e-05	1.49643	7.62875e-05	-1.18364	0.30205	1.3708	0.042292	1.11777	0.308619
BB_0364	mgsA	methylglyoxal synthase	Cyto	-1.56226	0.21791	-1.50823	0.0033252	Not_DE	-3.22949	3.88783e-16	-1.31601	0.078809	1.4277	0.143877	-1.17391	0.928797	-1.02985	0.781746
BB_0365	la7	lipoprotein LA7	Lipo	-1.16082	0.813428	-5.09914	2.17465e-22	-5.5	-6.49444	1.07045e-23	-2.52723	0.00357262	3.37494	2.69409e-05	-1.946	0.159829	-1.87352	1.78022e-11
BB_0366	yscI	aminopeptidase	Cyto	-1.46444	0.361757	-2.05326	2.76912e-12	Not_DE	-6.89127	2.73652e-51	-1.51882	0.000941128	1.75689	0.00204107	-1.12562	0.911276	-1.5865	9.72758e-06
BB_0367	.	hypothetical protein	Cyto	-1.83317	0.0428162	-1.75297	1.85605e-06	Not_DE	-4.14768	1.04517e-19	-1.36642	0.0117475	1.54069	0.0289344	-1.07523	0.97831	-1.58074	6.64623e-06
BB_0368	gpsA	glycerol-3-phosphate dehydrogenase	Cyto	-1.46407	0.131142	-1.17873	0.00247539	Not_DE	-2.35849	2.04872e-27	-1.08695	0.189676	1.15733	0.36792	-1.10571	0.915064	-1.08298	0.413349
BB_0369	clpA	ATP-dependent Clp protease subunit A	Cyto	-1.09161	0.900249	1.93497	1.25358e-11	Not_DE	1.75255	0.000578273	1.70122	5.85413e-05	-1.98591	6.52876e-05	-1.1042	0.945306	1.48814	1.42982e-08
BB_0370	tyrS	tyrosine--tRNA ligase	Cyto	-1.10306	0.80507	1.42507	2.69558e-08	Not_DE	-1.12148	0.255768	1.38397	0.000197811	-1.46731	0.00296234	-1.1026	0.910906	1.36152	0.000113647
BB_0371	glyS	glycine--tRNA ligase	Cyto	-1.0124	0.972021	1.19082	0.0132037	Not_DE	-1.59091	0.000225571	1.19641	0.0111004	-1.44391	0.00597134	-1.20518	0.284488	1.3749	0.000296013
BB_0372	gltX	glutamate--tRNA ligase	Cyto	-1.05393	0.886954	1.1218	0.0419317	Not_DE	-1.18482	0.106987	1.17147	0.0055451	-1.30335	0.0829921	-1.11056	0.910906	1.20553	0.0439657
BB_0373	.	hypothetical protein	IM	-1.27525	0.674878	1.23233	0.0755051	Not_DE	1.86486	1.80306e-06	1.27212	0.0603682	-2.33678	6.37672e-05	-1.23274	0.756919	1.1563	0.338498
BB_0374	pdeB	PdeB, phosphodiesterase (HD-GYP)	Cyto	1.19168	0.674632	1.65457	0.000139127	Not_DE	-1.06539	0.688009	1.33783	0.00347632	-1.42309	0.0189678	1.1252	0.878946	1.20444	0.0614138
BB_0375	pfs-1	nucleosidase	IM	1.32581	0.531298	1.59128	3.25463e-05	Not_DE	-2.76167	5.55858e-14	1.32385	0.00717258	-1.19972	0.24521	1.2028	0.529632	1.33263	0.0174697
BB_0376	metK	S-adenosylmethionine synthetase	Cyto	1.30426	0.528877	2.04596	7.19045e-11	Not_DE	-1.41577	0.00356543	1.69099	4.70749e-05	-1.35951	0.0175287	1.2682	0.0810071	1.31885	0.0206806
BB_0377	luxS	S-ribosylhomocysteine lyase	Cyto	1.27117	0.674632	2.05191	2.4916e-10	Not_DE	-1.37575	0.0671517	1.73885	8.18213e-06	-1.46383	0.0190371	1.242	0.621761	1.32787	0.0460067
BB_0378	.	hypothetical protein	periplasm	-1.06098	0.926424	1.15216	0.161288	Not_DE	1.45587	0.0394157	1.15375	0.0674721	1.03762	0.862626	1.29129	0.576044	-1.10241	0.560323
BB_0379	pkcI	protein kinase C1 inhibitor (pkcI)	Cyto	-1.14493	0.83899	1.07285	0.374457	Not_DE	1.40141	0.029477	1.04551	0.562342	-1.28748	0.120625	1.07215	0.97831	1.09593	0.395105
BB_0380	mgtE	Mg2+ transport protein	IM	-1.18111	0.777617	1.26212	0.0016544	Not_DE	1.4432	0.0223854	1.15067	0.000461937	-1.3883	0.00315795	1.04018	0.97831	1.1744	0.111757
BB_0381	.	hypothetical protein	Cyto	-1.32334	0.361757	1.14282	0.0731826	Not_DE	1.06315	0.486619	1.06787	0.290773	-1.32902	0.0109724	1.05651	0.97831	1.04616	0.562581
BB_0382	bmpB	basic membrane protein B	Lipo	-1.24565	0.629293	1.47552	5.66685e-05	Not_DE	1.05971	0.739968	1.37191	0.00333469	-1.45298	0.00486698	1.05322	0.97831	-1.05066	0.602382
BB_0383	bmpA	basic membrane protein A	Lipo	-1.10647	0.798312	1.40111	0.000205961	Not_DE	-1.28372	0.0263612	1.28787	0.00853386	-1.42117	0.0171212	1.00419	0.992418	-1.04886	0.615033
BB_0384	bmpC	basic membrane protein C	Lipo	1.05157	0.924199	2.25158	8.14997e-14	Not_DE	3.06446	2.92091e-19	1.92838	3.5702e-05	-1.82422	0.00013111	1.11158	0.832608	-2.24073	7.28162e-25
BB_0385	bmpD	basic membrane protein D	Lipo	-1.14966	0.769145	-2.1339	1.6029e-15	Not_DE	-10.4794	6.99078e-61	-1.62399	0.00489843	3.14408	3.86247e-13	-1.09138	0.97831	-1.12438	0.343671
BB_0386	rpsG	30S ribosomal protein S7	Cyto	-1.53245	0.596879	-1.44718	0.00113328	Not_DE	-3.49041	1.14204e-16	-1.15446	0.0967051	1.14305	0.437391	-1.13441	0.878946	-1.10425	0.22481
BB_0387	rpsL	30S ribosomal protein S12	Cyto	-1.14217	0.802517	-1.38038	0.00821242	Not_DE	-2.96217	1.07294e-14	-1.13122	0.170248	1.15332	0.348968	-1.16319	0.73061	-1.18583	0.00841867
BB_0388	rpoC	DNA-directed RNA polymerase subunit beta'	Cyto	-1.35654	0.381411	-1.13411	0.302868	Not_DE	-1.19712	0.219473	-1.045	0.610111	1.01031	0.964592	1.06701	0.97831	1.16858	0.0465789
BB_0389	rpoB	DNA-directed RNA polymerase subunit beta	Cyto	-1.24971	0.562551	-1.08452	0.45109	Not_DE	-1.51988	0.00146462	-1.02836	0.75502	-1.03255	0.851587	1.07278	0.940334	1.2647	0.00503034
BB_0390	rplL	50S ribosomal protein L7/L12	Cyto	-1.23229	0.667256	-1.26953	0.000620905	Not_DE	-1.3983	0.0106467	-1.12029	0.0568216	1.09501	0.527828	1.0298	0.97831	1.19291	0.0258708
BB_0391	rplJ	50S ribosomal protein L10	Cyto	-1.2968	0.469659	-1.39713	0.000830405	Not_DE	-1.84342	6.76141e-09	-1.1993	0.0325954	1.04357	0.798605	-1.011	0.986582	1.00889	0.936096
BB_0392	rplA	50S ribosomal protein L1	Cyto	-1.25685	0.486303	-1.30255	0.00448853	Not_DE	-1.70556	5.47316e-08	-1.18351	0.03544	1.03924	0.816623	-1.08865	0.908859	1.05025	0.53118
BB_0393	rplK	50S ribosomal protein L11	Cyto	-1.26523	0.512423	-1.40307	4.8195e-05	Not_DE	1.17357	0.145766	-1.1868	0.0145476	1.06629	0.648818	-1.11115	0.862123	1.15299	0.130492
BB_0394	nusG	transcription termination/antitermination factor	Cyto	-1.24126	0.543411	-1.59898	3.67811e-10	Not_DE	-2.01685	2.90574e-13	-1.30314	0.0082724	-1.0101	0.964592	-1.14797	0.854268	1.05127	0.678743
BB_0395	secE	protein translocase subunit SecE	Cyto	-1.03119	0.937494	-1.56244	8.50886e-08	Not_DE	-2.78728	1.40138e-39	-1.32954	0.0099396	1.0816	0.698231	-1.10127	0.940334	1.06733	0.709819
BB_0396	rpmG	50S ribosomal protein L33	Cyto	-1.35739	0.364296	-1.64199	9.92089e-08	Not_DE	-1.98564	1.8858e-20	-1.33662	0.0106586	1.10516	0.553387	-1.04855	0.97831	-1.0147	0.920964
BB_0397	.	hypothetical protein	periplasm	1.13284	0.83899	1.73378	2.38264e-07	Not_DE	4.77267	1.05224e-25	1.65628	0.000176571	-1.68606	0.000487855	1.01471	0.980265	1.63619	9.79054e-06
BB_0398	.	lipoprotein	Lipo	-1.12808	0.787985	1.32592	0.00423455	Not_DE	1.2885	0.048141	1.32379	0.0122653	-1.45186	0.0132248	-1.07491	0.959629	-1.03643	0.834044
BB_0399	.	hypothetical protein	periplasm	1.06053	0.961272	2.41247	3.96925e-12	Not_DE	4.81306	7.91847e-12	1.67726	0.00148951	-1.53007	0.0529925	1.1617	0.928797	-1.11352	0.618239
BB_0400	.	hypothetical protein	Cyto	4.54415	1.86653e-14	4.09546	5.1855e-29	Not_DE	2.14935	5.86309e-08	2.70629	1.18924e-10	-2.81807	3.85771e-11	1.11327	0.878946	2.20878	1.19643e-28
BB_0401	.	glutamate transporter	IM	-1.3479	0.464678	-1.37674	0.00102252	Not_DE	1.48369	7.84451e-05	-1.18487	0.0851933	1.20675	0.351039	1.06134	0.97831	-1.13047	0.336046
BB_0402	proS	proline--tRNA ligase	Cyto	-1.40824	0.413247	-1.0964	0.272782	Not_DE	1.46442	0.00242106	1.00573	0.944907	-1.1724	0.32851	-1.12418	0.887594	1.10359	0.238535
BB_0403	.	hypothetical protein	Cyto	-1.39586	0.513474	-1.55615	3.41906e-06	Not_DE	-1.03824	0.786512	-1.238	0.0747925	1.17222	0.429375	-1.10835	0.940334	-1.0587	0.714267
BB_0404	.	hypothetical protein	Cyto	5.94712	1.94342e-07	1.03995	0.809066	Not_DE	-1.18888	0.405252	-1.10721	0.330374	-1.01128	0.964592	-1.06487	0.97831	1.61145	0.0122175
BB_0405	.	hypothetical protein	OM	2.75997	1.19911e-05	-2.37941	2.9936e-20	Not_DE	-2.94405	7.03378e-18	-1.91452	0.000234295	2.24081	1.82763e-07	-1.18212	0.811403	-1.00245	0.974617
BB_0406	.	hypothetical protein	OM	2.71441	0.00294872	-1.09047	0.4152	Not_DE	1.12431	0.375801	-1.12136	0.199961	-1.14811	0.551248	1.02762	0.97831	1.43187	5.96457e-05
BB_0407	manA	mannose-6-phosphate isomerase	Cyto	-1.10778	0.831869	1.38142	4.96878e-05	Not_DE	-2.06676	1.46817e-16	1.37941	0.000376132	-1.67531	0.00369269	-1.12575	0.932376	1.17174	0.0280242
BB_0408	fruA-1	PTS system fructose-specific IIABC component (fruA-1)	IM	1.17798	0.721641	1.46591	3.4729e-06	Not_DE	-1.7216	0.000201959	1.4101	0.000120081	-1.56319	0.00998414	-1.12695	0.911276	1.16812	0.0922061
BB_0409	.	hypothetical protein	periplasm	-1.04084	0.946061	-1.06306	0.580197	Not_DE	-1.35257	0.0748972	1.05791	0.534274	-1.11278	0.758168	-1.41167	0.811403	-1.04631	0.642424
BB_0412	.	membrane protein	IM	-1.64294	0.507864	1.35393	0.00327437	Not_DE	3.00947	4.48679e-06	1.28634	0.0228861	-1.2593	0.43611	-1.07965	0.97831	1.04791	0.738845
BB_0413	.	integral membrane protein	IM	1.27408	0.798312	-1.24495	0.022041	Not_DE	1.39339	0.217117	-1.05302	0.579114	1.26714	0.360235	-1.01022	0.991355	1.00369	0.982159
BB_0414	cheR-2	chemotaxis protein methyltransferase (cheR-2)	Cyto	2.35071	0.00836473	1.46976	0.00488036	Not_DE	-1.21902	0.332363	1.20532	0.037858	1.09529	0.741457	1.46815	0.469422	1.22568	0.145654
BB_0415	cheB-1	chemotaxis protein CheB	Cyto	1.45564	0.464678	1.33347	0.00685524	Not_DE	-1.78009	3.66462e-06	1.24231	0.00926913	-1.00105	0.997978	1.31084	0.5487	1.18172	0.172753
BB_0416	traB	pheromone shutdown protein	IM	-1.23522	0.581084	1.11146	0.19161	Not_DE	1.15317	0.208173	1.02559	0.737551	-1.03237	0.835757	1.1153	0.869532	1.09604	0.326446
BB_0417	adk	adenylate kinase	Cyto	1.65471	0.210398	1.73636	8.6076e-07	Not_DE	-1.03434	0.817221	1.45472	0.00137315	-1.2237	0.227484	1.11323	0.928797	1.21555	0.0963673
BB_0418	dipA	pore-forming outer membrane protein	OM	11.8618	8.49047e-35	2.65422	1.15879e-28	Not_DE	-6.18335	2.53561e-50	2.3909	9.02054e-16	1.0679	0.736153	-1.16706	0.766716	2.73605	1.54042e-37
BB_0419	rrp1	response regulator	Cyto	-1.17316	0.836686	1.49893	6.64183e-11	Not_DE	3.07743	1.18914e-28	1.31543	0.0017613	-325.797	1.1874e-31	-396.873	6.02168e-41	1.18457	0.0240144
BB_0420	hk1	sensory transduction histidine kinase	IM	1.27921	0.663749	1.84377	1.54306e-16	Not_DE	1.95113	4.55041e-20	1.56738	3.76199e-05	-1.73146	0.000338206	1.00355	0.994278	1.25352	0.00578611
BB_0421	.	haloacid dehalogenase-like hydrolase	IM	1.03617	0.945574	-1.14346	0.0292288	Not_DE	1.14972	0.397711	-1.10543	0.0890352	1.04062	0.833752	-1.04689	0.97831	-1.23818	0.143274
BB_0422	mag	3-methyladenine DNA glycosylase	Cyto	1.2778	0.770386	-1.45902	4.6838e-07	Not_DE	1.02086	0.871937	-1.25156	0.00322916	1.08615	0.65724	-1.04297	0.97831	1.0152	0.915802
BB_0426	.	nucleoside 2-deoxyribosyltransferase superfamily protein	Cyto	-1.02692	0.94896	1.31646	0.00190906	Not_DE	-1.0223	0.853099	1.219	0.00853386	-1.17307	0.227413	1.10732	0.816519	1.60485	1.39834e-06
BB_0427	.	rRNA small subunit methyltransferase I	Cyto	1.36993	0.738663	-1.08483	0.443841	Not_DE	2.37345	5.78594e-06	-1.09641	0.300979	-1.13596	0.576822	1.00632	0.992418	1.31186	0.0077594
BB_0428	.	hypothetical protein	IM	-1.36864	0.578824	-1.34547	0.0013227	Not_DE	1.61036	1.58209e-05	-1.09394	0.361952	1.09961	0.666011	1.0789	0.97831	1.06351	0.631936
BB_0429	.	hypothetical protein	Cyto	1.1689	0.782481	-1.74548	1.02606e-08	Not_DE	1.61199	8.27361e-05	-1.36502	0.0246506	1.35203	0.125805	-1.00094	0.999491	1.03427	0.827807
BB_0430	pepQ	proline dipeptidase (pepQ)	Cyto	-1.295	0.850733	-1.19468	0.374574	Not_DE	-1.75792	0.296309	-1.23026	0.0665904	1.20245	0.570397	1.12991	0.97831	1.17181	0.629455
BB_0431	.	CobQ/CobB/MinD/ParA nucleotide binding domain-containing protein	Cyto	-1.15198	0.788536	-1.5812	1.94935e-09	Not_DE	-1.3175	0.0322261	-1.482	0.000808633	1.26404	0.263025	1.16246	0.914147	-1.23648	0.0829394
BB_0432	.	hypothetical protein	Cyto	1.07425	0.94423	-1.42282	0.000493312	Not_DE	-1.03702	0.906179	-1.34175	0.0194937	-1.06794	0.788068	1.07903	0.97831	-1.22293	0.133393
BB_0434	parB	chromosome-partitioning protein ParB	Cyto	-1.25115	0.697043	-2.22371	3.9808e-19	Not_DE	-1.57068	0.00165964	-1.65953	9.57051e-05	1.95648	0.00162863	1.17624	0.964803	-1.2716	0.0500519
BB_0435	gyrA	DNA gyrase subunit A	Cyto	1.07056	0.878869	1.05351	0.575162	Not_DE	-1.73666	0.000115947	1.09618	0.282998	-1.13947	0.369021	-1.10986	0.862123	1.28809	8.05694e-05
BB_0436	gyrB	DNA gyrase subunit B	Cyto	-1.02426	0.954404	1.017	0.839557	Not_DE	-1.85149	4.98232e-06	1.07791	0.334157	-1.00209	0.99383	-1.07856	0.92009	1.32238	1.14278e-05
BB_0437	dnaA	chromosomal replication initiation protein	Cyto	-1.07863	0.886954	-1.30775	0.00550047	Not_DE	1.42101	0.00278215	-1.15124	0.142666	1.1943	0.315435	1.27007	0.576044	-1.0302	0.844091
BB_0438	dnaN	DNA polymerase III subunit beta	Cyto	-1.0859	0.881518	1.24016	0.0385849	Not_DE	1.88345	6.04381e-06	1.23471	4.1081e-05	-1.23532	0.147838	1.04129	0.97831	1.24208	0.035617
BB_0439	.	hypothetical protein	Cyto	-1.06253	0.901443	1.36711	0.00257436	Not_DE	1.89115	7.09549e-06	1.29438	2.413e-06	-1.2037	0.231597	-1.01873	0.97831	1.17923	0.244176
BB_0440	rpmH	50S ribosomal protein L34	Cyto	-1.43924	0.43029	1.07104	0.468289	Not_DE	2.58881	1.78571e-12	1.12443	0.0860428	-1.57366	0.0193083	-1.00492	0.992418	3.14321	1.24212e-08
BB_0441	rnpA	ribonuclease P protein component	Cyto	1.12842	0.850733	1.28941	0.00314168	Not_DE	3.93505	2.75598e-19	1.30615	4.05335e-12	-2.05943	1.11039e-08	-1.0833	0.928797	2.15541	4.66784e-10
BB_0442	.	membrane protein insertase YidC	IM	1.028	0.95628	1.64369	3.45125e-08	Not_DE	1.25652	0.0967084	1.54435	1.53821e-08	-1.61989	0.000129025	1.03002	0.97831	1.76105	5.17098e-16
BB_0443	jag	spoIIIJ-associtated protein	Cyto	-1.05944	0.92753	1.3658	0.000351573	Not_DE	-1.10109	0.499876	1.36725	6.60871e-05	-1.17862	0.30205	1.02071	0.97831	1.79411	7.8746e-12
BB_0444	.	nucleotide sugar epimerase	Cyto	-1.05344	0.937494	1.30162	0.00488036	Not_DE	1.03113	0.825599	1.32263	0.000331561	-1.13992	0.359665	-1.01732	0.97831	1.63277	6.06464e-11
BB_0445	fbaA	fructose-bisphosphate aldolase	Cyto	1.47186	0.200678	-1.03627	0.776795	Not_DE	-1.82835	2.36438e-06	1.11574	0.21407	1.21775	0.191882	-1.02358	0.97831	1.09803	0.418927
BB_0446	aspS	aspartate--tRNA ligase	Cyto	-1.30576	0.674632	-1.03773	0.626025	Not_DE	1.44034	0.00576606	1.01298	0.740432	-1.19966	0.277337	1.33561	0.598241	1.06319	0.482681
BB_0447	napA	Na+/H+ antiporter	IM	-1.14008	0.770386	1.40188	0.000238022	Not_DE	1.4112	0.000183611	1.36835	0.000797103	-1.23497	0.179607	1.10603	0.908859	1.37232	0.000286676
BB_0448	ptsH	phosphocarrier protein HPr	Cyto	-1.02566	0.94423	1.1345	0.0630549	Not_DE	-1.20802	0.0191663	1.15913	0.00374299	1.09494	0.623845	1.06263	0.97831	1.10919	0.330099
BB_0449	.	hypothetical protein	Cyto	-1.08421	0.852543	1.02824	0.686237	Not_DE	-1.67333	9.424e-08	1.11892	0.0053476	1.15026	0.46986	1.09399	0.964282	1.06799	0.607026
BB_0450	rpoN	RNA polymerase sigma-54 factor	Cyto	1.6022	0.215812	1.43884	0.000707357	Not_DE	1.21661	0.252299	1.33649	0.00149153	-1.1382	0.525836	1.20037	0.811403	1.19428	0.100139
BB_0451	.	chromate transport protein	IM	1.7449	0.217054	1.06787	0.502988	Not_DE	1.10992	0.656129	1.03204	0.693234	1.01587	0.943028	1.15179	0.907936	1.21895	0.0901952
BB_0452	.	chromate transporter superfamily protein	IM	-1.1492	0.860339	1.09224	0.464197	Not_DE	2.68351	6.78856e-05	1.04176	0.727653	-1.10478	0.604276	1.02587	0.97831	1.08237	0.44132
BB_0453	.	small conductance mechanosensitive ion channel	IM	1.2066	0.773546	1.41428	0.000548086	Not_DE	4.22847	2.4384e-21	1.18545	0.065852	-1.6156	0.00078354	-1.01784	0.97831	1.07512	0.63112
BB_0454	.	lipopolysaccharide biosynthesis-like protein	Cyto	-1.14339	0.836686	-3.29351	2.69897e-35	Not_DE	-2.78229	3.1533e-09	-1.95683	0.000603308	2.14361	0.000281066	-1.07291	0.97831	-1.25862	0.0137279
BB_0455	.	hypothetical protein	Cyto	1.47944	0.726435	1.82357	3.5517e-09	Not_DE	3.44102	2.47971e-09	1.4897	3.16038e-06	-1.99212	0.000958593	-1.01561	0.986582	1.34038	0.00746868
BB_0456	.	hypothetical protein	uncertain	1.76372	0.686412	2.46905	3.622e-19	Not_DE	4.62973	8.70762e-15	1.94588	5.26049e-10	-2.67031	0.000751221	1.23552	0.916005	1.45541	0.0275635
BB_0457	uvrC	excinuclease ABC subunit C	Cyto	-1.19462	0.765349	-1.04634	0.616977	Not_DE	-1.42656	0.0144821	1.07872	0.135067	1.11731	0.558954	1.21052	0.806212	1.20084	0.0686692
BB_0458	.	hypothetical protein	OM	1.1451	0.723879	1.30001	0.00782629	Not_DE	-2.58187	9.32691e-18	1.26583	0.0134135	-1.18272	0.2599	-1.04909	0.97831	1.60058	1.29297e-08
BB_0459	.	hypothetical protein	Cyto	1.21518	0.715293	1.76956	4.686e-08	Not_DE	1.668	0.000334776	1.63904	6.86706e-05	-1.65237	0.000365618	-1.01219	0.98583	1.56446	9.60001e-06
BB_0460	.	lipoprotein	Lipo	-1.196	0.809768	-1.68857	5.9837e-06	Not_DE	1.24316	0.229548	-1.30792	0.03544	1.32996	0.271581	-1.04459	0.97831	-1.03697	0.846183
BB_0461	.	DNA polymerase III subunits gamma and tau	Cyto	-1.06578	0.913878	1.14113	0.211206	Not_DE	1.82973	8.89089e-05	1.1327	0.158264	-1.0319	0.837722	1.0137	0.97831	1.1966	0.052346
BB_0462	ebfC	nucleoid-associated protein EbfC (new annotation)	Cyto	2.32665	0.00718636	1.39607	0.000172248	Not_DE	1.03255	0.795288	1.2698	0.000160077	-1.00931	0.964592	1.1656	0.806212	1.4731	0.00161049
BB_0463	ndk	nucleoside diphosphate kinase	Cyto	1.31599	0.665023	-1.04583	0.658669	Not_DE	-1.1637	0.37131	1.04802	0.5385	1.13089	0.400199	1.05011	0.97831	1.23111	0.0685611
BB_0464	.	hypothetical protein	Lipo	1.63963	0.0501813	1.02849	0.802791	Not_DE	-2.08571	5.01002e-10	1.10629	0.247083	1.11308	0.460305	1.0601	0.97831	1.10467	0.346612
BB_0465	.	hypothetical protein	OM	2.47445	1.33821e-06	1.8215	1.00633e-11	Not_DE	-1.21617	0.067857	1.56534	1.35348e-05	-1.29009	0.0359492	1.07216	0.962368	1.45454	1.1046e-05
BB_0466	.	ABC transporter ATP-binding protein	Cyto	1.29965	0.567539	1.09738	0.221578	Not_DE	1.63199	0.000122313	1.12923	0.0267011	-1.32832	0.0119973	1.05485	0.97831	1.3111	5.94629e-05
BB_0467	.	laccase domain-containing protein	Cyto	1.32819	0.767435	2.00361	1.5699e-14	Not_DE	7.87558	6.10859e-17	1.76084	2.87424e-06	-2.63095	4.56273e-10	1.12655	0.878946	1.90462	6.9553e-08
BB_0468	.	hypothetical protein	Cyto	-1.16728	0.788536	1.08524	0.312218	Not_DE	1.89337	2.52117e-07	1.09932	0.124863	-1.38441	0.01057	-1.05761	0.97831	1.45009	4.59687e-07
BB_0469	lspA	lipoprotein signal peptidase	IM	-1.04702	0.937494	1.1557	0.0360034	Not_DE	1.84681	7.86674e-05	1.15162	0.0355427	-1.24555	0.163578	1.0294	0.97831	1.05604	0.733971
BB_0471	.	hypothetical protein	Cyto	1.25807	0.747579	1.39661	6.67466e-08	Not_DE	2.11619	9.45468e-11	1.32344	0.00130827	-1.53184	0.000367422	-1.01155	0.986582	1.42081	0.000229814
BB_0472	murA	UDP-N-acetylglucosamine 1-carboxyvinyltransferase	Cyto	1.19825	0.813428	1.0791	0.385794	Not_DE	2.08527	4.40542e-12	1.10763	0.0326304	-1.21659	0.109672	1.01364	0.97831	1.41158	1.17785e-06
BB_0473	.	integral membrane protein	IM	-1.66244	0.217054	-1.06916	0.453834	Not_DE	2.87107	3.17779e-16	-1.00348	0.966772	1.02268	0.909509	-1.06956	0.97831	1.09686	0.546874
BB_0475	.	lipoprotein	Lipo	-2.24756	0.236892	-1.41007	0.0152175	Not_DE	-1.10418	0.693671	-1.16088	0.195799	1.71275	0.214639	1.38422	0.964282	-1.55148	0.156664
BB_0476	tuf	elongation factor Tu	Cyto	1.00051	0.999039	-1.78299	3.94797e-10	Not_DE	-2.20963	3.28995e-11	-1.43308	0.00278166	1.55855	0.00121156	-1.03364	0.97831	1.07507	0.354439
BB_0477	rpsJ	30S ribosomal protein S10	Cyto	-1.06504	0.873401	-1.84222	2.51523e-08	Not_DE	-1.89562	3.49754e-06	-1.42923	0.00495042	1.59174	0.00450348	1.02335	0.97831	1.00761	0.932668
BB_0478	rplC	50S ribosomal protein L3	Cyto	-1.0711	0.852543	-1.94187	1.79807e-09	Not_DE	-2.77326	1.53585e-14	-1.43296	0.00681656	1.58008	0.00247141	1.00682	0.991355	1.13436	0.115974
BB_0479	rplD	50S ribosomal protein L4	Cyto	-1.23861	0.726435	-1.66865	1.15183e-07	Not_DE	1.67123	0.000329417	-1.31392	0.0211498	1.4514	0.0267987	1.0988	0.932376	1.31736	0.007125
BB_0480	rplW	50S ribosomal protein L23	Cyto	-1.18289	0.74858	-1.46518	2.00748e-06	Not_DE	1.02652	0.85971	-1.23252	0.0324051	1.29346	0.103739	1.07743	0.964282	1.25684	0.0138547
BB_0481	rplB	50S ribosomal protein L2	Cyto	-1.03967	0.937494	-1.46337	0.0055562	Not_DE	-1.05489	0.786512	-1.24837	0.0301002	1.40405	0.0424849	1.04767	0.97831	1.16435	0.0700247
BB_0482	rpsS	30S ribosomal protein S19	Cyto	-1.12833	0.777617	-1.55452	0.000468121	Not_DE	-1.61052	0.00226863	-1.29156	0.0181476	1.39202	0.0385194	-1.00445	0.991355	-1.04638	0.675059
BB_0483	rplV	50S ribosomal protein L22	Cyto	-1.04902	0.901181	-1.42869	0.000695995	Not_DE	-2.26101	3.56483e-10	-1.18128	0.0672708	1.37228	0.0838212	1.09154	0.887594	1.10582	0.410783
BB_0484	rpsC	30S ribosomal protein S3	Cyto	-1.06869	0.881518	-1.46973	0.00045593	Not_DE	-2.11986	1.68747e-07	-1.21462	0.0339906	1.3803	0.120393	1.15357	0.811294	1.19558	0.0479865
BB_0485	rplP	50S ribosomal protein L16	Cyto	-1.07741	0.886875	-1.23241	0.0272272	Not_DE	-1.69539	0.000371488	-1.03513	0.643826	1.26641	0.274365	1.20169	0.811403	1.21891	0.019641
BB_0486	rpmC	50S ribosomal protein L29	Cyto	1.02571	0.961797	-1.2359	0.018906	Not_DE	-1.46822	0.010603	-1.07756	0.313215	1.32635	0.298243	1.289	0.74988	1.43049	0.000568239
BB_0487	rpsQ	30S ribosomal protein S17	Cyto	-1.03968	0.935644	-1.2219	0.0144976	Not_DE	-2.05815	3.92092e-08	-1.10342	0.16141	1.35189	0.254598	1.2882	0.696091	1.36675	0.00222495
BB_0488	rplN	50S ribosomal protein L14	Cyto	-1.04013	0.913878	-1.40767	0.00157252	Not_DE	-4.3668	4.33604e-32	-1.17798	0.0418702	1.47121	0.0738122	1.16261	0.810767	1.10132	0.25582
BB_0489	rplX	50S ribosomal protein L24	Cyto	-1.12728	0.769145	-1.26784	0.00810636	Not_DE	-2.75155	2.92461e-17	-1.14517	0.0517592	1.29354	0.244904	1.26767	0.595728	1.28029	0.0363896
BB_0490	.	50S ribosomal protein L5	Cyto	-1.11074	0.798312	-1.30251	0.000713959	Not_DE	-2.78115	2.4384e-21	-1.15405	0.0431228	1.31295	0.239285	1.19089	0.854268	1.18778	0.12066
BB_0491	rpsN	30S ribosomal protein S14	Cyto	-1.01982	0.971908	-1.16839	0.0249706	Not_DE	-1.89592	1.96202e-06	-1.13832	0.0181314	1.13934	0.615722	1.19148	0.800716	1.4308	0.00187254
BB_0492	rpsH	30S ribosomal protein S8	Cyto	-1.11212	0.836686	-1.16115	0.0406559	Not_DE	-1.77819	5.62486e-08	-1.06666	0.266979	1.1905	0.452488	1.19133	0.767888	1.2542	0.0035035
BB_0493	.	50S ribosomal protein L6	Cyto	-1.03888	0.942954	-1.15481	0.0815598	Not_DE	-2.16367	1.43177e-10	-1.04	0.527893	1.11729	0.617276	1.17444	0.793	1.23106	0.0597177
BB_0494	rplR	50S ribosomal protein L18	Cyto	-1.16091	0.789334	-1.1094	0.215556	Not_DE	-1.88613	1.69813e-07	-1.04239	0.534409	1.06222	0.786601	1.16941	0.811403	1.13074	0.138836
BB_0495	rpsE	30S ribosomal protein S5	Cyto	-1.13374	0.831869	-1.08149	0.346071	Not_DE	-2.02351	2.19701e-07	-1.01921	0.764326	-1.0642	0.705586	1.09535	0.887868	1.11958	0.262464
BB_0496	rpmD	50S ribosomal protein L30	Cyto	-1.18013	0.776648	-1.06318	0.458903	Not_DE	-1.33287	0.0111881	-1.02466	0.676168	-1.06301	0.784686	1.09686	0.952917	1.12177	0.253346
BB_0497	rplO	50S ribosomal protein L15	Cyto	-1.14374	0.798312	1.08855	0.178722	Not_DE	1.91706	1.66591e-06	1.07466	0.0973158	-1.07809	0.733064	1.14762	0.887868	1.22746	0.0100339
BB_0498	secY	protein translocase subunit SecY	IM	-1.12225	0.809257	1.25955	0.00310272	Not_DE	-1.03852	0.731959	1.19705	0.00196929	-1.10272	0.627263	1.15393	0.862123	1.20143	0.0312251
BB_0499	rpmJ	50S ribosomal protein L36	Cyto	-1.07814	0.852543	-1.25676	3.8347e-05	Not_DE	-2.06587	4.13635e-14	-1.14071	0.0799944	1.33306	0.128065	1.13186	0.878946	1.03491	0.682238
BB_0500	rpsM	30S ribosomal protein S13	Cyto	-1.14665	0.769145	-1.32941	0.000131057	Not_DE	-2.60332	3.39815e-23	-1.17798	0.0518144	1.26133	0.259564	1.04075	0.97831	1.39926	2.85392e-05
BB_0501	rpsK	30S ribosomal protein S11	Cyto	-1.21915	0.61325	-1.22784	0.000419156	Not_DE	-2.44891	1.74261e-13	-1.14289	0.0239026	1.18935	0.226597	1.12705	0.793	1.20614	0.0246895
BB_0502	rpoA	DNA-directed RNA polymerase subunit alpha	Cyto	-1.07888	0.850733	-1.13824	0.012317	Not_DE	-2.25115	1.58455e-12	-1.07595	0.0851933	1.13013	0.475161	1.07876	0.908859	1.22134	0.018545
BB_0503	rplQ	50S ribosomal protein L17	Cyto	-1.21504	0.584349	-1.1196	0.120376	Not_DE	-2.04019	3.14964e-17	-1.04046	0.524089	1.09622	0.585942	1.07213	0.940334	1.15841	0.172165
BB_0504	.	ribonuclease Y (check--phosphodiesterase?)	IM	-1.21782	0.629293	-1.30832	0.00168315	Not_DE	-2.36647	6.90341e-14	-1.15919	0.0222445	1.34278	0.00942659	-1.01467	0.97831	1.0877	0.320531
BB_0505	.	hypothetical protein	Cyto	-1.22406	0.658982	-1.36345	9.47632e-05	Not_DE	-2.75814	4.11179e-24	-1.18125	0.0095656	1.24733	0.108253	-1.07052	0.97831	-1.03316	0.697016
BB_0506	tlyA	hemolysin (check)	Cyto	-2.03828	0.0559786	-1.18534	0.0423242	Not_DE	4.05602	1.23237e-21	-1.11034	0.146238	1.11015	0.635978	1.09142	0.97831	1.00846	0.956438
BB_0507	.	hypothetical protein	IM	-1.34982	0.658982	1.00057	0.995638	Not_DE	1.59168	0.00831274	-1.00976	0.861602	-1.08783	0.764178	-1.18128	0.940334	1.1508	0.399995
BB_0508	engA	GTPase Der	Cyto	-1.30672	0.528877	-1.72888	2.29173e-15	Not_DE	-2.61348	5.60928e-10	-1.42332	0.0020492	1.10143	0.529526	-1.1578	0.576044	-1.23133	0.0258708
BB_0509	.	hypothetical protein	uncertain	-1.314	0.581084	1.43538	6.78653e-06	Not_DE	2.0547	5.10493e-11	1.48089	5.52096e-05	-2.02262	2.45535e-08	1.05136	0.97831	1.37108	0.000307096
BB_0512	.	hypothetical protein	Cyto	-1.18836	0.781269	1.64815	2.89191e-09	Not_DE	2.60985	8.20129e-14	1.429	0.000418126	-1.4441	0.0539504	1.18353	0.862123	1.19656	0.012886
BB_0513	.	phenylalanine--tRNA ligase subunit alpha	Cyto	-1.30776	0.693879	1.18591	0.0303271	Not_DE	2.16876	4.20187e-18	1.08456	0.227629	-1.22072	0.192473	-1.01408	0.980265	1.16288	0.0419059
BB_0514	pheT	phenylalanine--tRNA sligase subunit beta	Cyto	-1.01576	0.977987	1.45189	4.30914e-08	Not_DE	2.28931	6.70697e-12	1.30827	0.00260967	-1.5282	0.0004669	1.06949	0.940334	1.12921	0.132505
BB_0515	trxB	thioredoxin reductase	IM	-1.13623	0.831869	1.18045	0.153871	Not_DE	1.50498	0.000881902	1.05494	0.648816	-1.08696	0.633186	1.0059	0.992418	1.08181	0.44165
BB_0517	dnaJ	chaperone protein DnaJ	Cyto	1.47729	0.461674	-1.1371	0.447599	Not_DE	1.6385	0.0269076	-1.03063	0.920299	1.23793	0.300883	1.5591	0.0299435	-1.21764	0.0750634
BB_0518	dnaK	chaperone protein DnaK	Cyto	1.23564	0.690155	-1.55371	0.00157942	Not_DE	-1.15665	0.383674	-1.18438	0.520481	1.28776	0.132794	1.15792	0.828671	-1.46398	6.22749e-08
BB_0519	grpE	protein GrpE	Cyto	1.31044	0.636002	-1.60362	0.000449957	Not_DE	-1.20677	0.375801	-1.22315	0.418065	1.52092	0.0119973	1.1979	0.793	-1.63207	2.08498e-07
BB_0524	.	inositol monophosphatase	Cyto	-1.06305	0.937494	1.4504	0.000599952	Not_DE	3.13105	1.01968e-12	1.19063	0.074954	-1.34147	0.103094	1.09084	0.97831	1.32659	0.0383522
BB_0525	.	hypothetical protein	Cyto	-1.26346	0.787985	-1.46571	2.12638e-05	Not_DE	-1.22933	0.42038	-1.33737	0.0416575	1.06932	0.715454	1.04804	0.97831	-1.05486	0.825234
BB_0526	.	hypothetical protein	IM	-1.2792	0.533004	-1.2469	0.0283914	Not_DE	-1.77977	1.60857e-05	-1.26528	0.0188386	-1.0794	0.614916	-1.15923	0.786862	-1.18503	0.199447
BB_0527	.	type III pantothenate kinase	Cyto	1.16517	0.796477	1.60496	4.77014e-05	Not_DE	1.5766	0.00615136	1.30392	0.00103357	-1.69811	0.00436971	-1.10888	0.97831	1.26418	0.0984725
BB_0528	.	aldose reductase	Cyto	-1.49792	0.378588	-1.98994	9.96321e-14	Not_DE	-2.75881	2.04598e-11	-1.55366	0.000357223	1.6847	0.00176301	1.20461	0.878946	-1.19062	0.0747353
BB_0531	.	hypothetical protein	periplasm	-1.10809	0.852543	1.36182	0.00821242	Not_DE	2.80662	3.23452e-13	1.17639	0.0660159	-1.6107	0.00828382	1.13718	0.908859	1.23936	0.0896782
BB_0533	phnP	protein PhnP	Cyto	-1.56925	0.0745052	-2.23277	3.13526e-16	Not_DE	-1.90893	1.39556e-05	-1.45863	0.000812714	2.02907	6.44014e-05	-1.02621	0.97831	-1.15875	0.192802
BB_0534	xth	exodeoxyribonuclease III	Cyto	-1.5732	0.147617	1.05562	0.525769	Not_DE	-1.30278	0.105766	1.01643	0.869415	-1.005	0.98593	1.01689	0.980265	1.10553	0.316122
BB_0535	.	hypothetical protein	IM	-1.28021	0.690155	1.05374	0.591795	Not_DE	-1.18334	0.294895	1.04366	0.718709	-1.0114	0.964592	1.0427	0.97831	-1.0383	0.747211
BB_0536	.	zinc protease	Lipo	-1.52538	0.114858	1.08249	0.310881	Not_DE	-1.26961	0.0698704	1.11741	0.0838409	1.09367	0.553387	1.10647	0.878946	-1.12794	0.290355
BB_0537	.	hypothetical protein	periplasm	-1.0598	0.925307	-1.6833	2.26492e-09	Not_DE	1.26042	0.0724513	-1.38097	0.0258954	1.64703	0.00306722	1.1627	0.910906	-1.07529	0.362474
BB_0538	.	hypothetical protein	Cyto	-1.12332	0.837449	-1.50154	1.46606e-05	Not_DE	1.20044	0.179511	-1.32822	0.0406072	1.22742	0.283143	1.08943	0.97831	-1.027	0.833422
BB_0539	.	hypothetical protein	IM	-1.3156	0.262089	-1.59116	2.96287e-17	Not_DE	-2.29223	3.55772e-31	-1.37948	0.000965666	1.368	0.01057	1.20992	0.263076	-1.22051	0.0194831
BB_0540	fusA	elongation factor G	Cyto	-1.1385	0.726435	-1.62956	4.45654e-14	Not_DE	-2.36566	2.27602e-25	-1.42159	0.0014448	1.74329	1.60361e-05	1.17451	0.529632	-1.16923	0.0511065
BB_0542	.	hypothetical protein	Lipo	1.11536	0.878869	1.73735	1.49971e-09	Not_DE	2.13937	6.92733e-05	1.45819	6.95935e-05	-1.62702	0.0264429	-1.01692	0.987003	1.54686	1.8048e-05
BB_0543	.	hypothetical protein	OM	-1.17351	0.74351	1.11891	0.135574	Not_DE	1.66017	2.43057e-05	1.21352	0.0145158	-1.48807	0.00146068	1.03196	0.97831	1.29174	0.0371203
BB_0544	.	phosphoribosylpyrophosphate synthetase	Cyto	-1.45671	0.147617	1.22774	0.000429936	Not_DE	2.29544	4.05968e-15	1.17795	0.00720782	-1.41606	0.000493628	-1.01652	0.97831	1.18266	0.0138586
BB_0545	xlyB	xylulokinase	Cyto	-1.51097	0.2538	1.40737	1.77994e-06	Not_DE	3.03065	3.75104e-19	1.3026	0.000517175	-1.369	0.0235634	1.14537	0.828575	1.26131	0.000676857
BB_0546	.	hypothetical protein	OM	-1.06478	0.935644	-1.61851	9.04144e-10	Not_DE	-2.69593	6.85172e-07	-1.44147	0.00388874	1.56207	0.0239187	1.28015	0.785583	-1.03921	0.735945
BB_0547	coaE	dephospho-CoA kinase	Cyto	-1.43385	0.682341	3.36268	1.59079e-16	Not_DE	3.93736	7.75266e-10	2.48339	1.49423e-08	-2.20039	0.000253816	1.4744	0.411036	1.84986	0.000663137
BB_0548	polA	DNA polymerase I	IM	1.27016	0.574516	3.75437	2.55686e-18	Not_DE	1.55008	0.00360173	2.54158	7.10008e-07	-1.93873	0.000117509	1.51847	0.00791761	1.72892	1.41017e-05
BB_0549	.	hypothetical protein	Cyto	1.03812	0.942954	2.00032	1.12234e-06	Not_DE	1.49823	0.00899318	1.58435	0.000582625	-1.32153	0.22486	1.48364	0.260611	1.15334	0.323105
BB_0550	fliS	flagellar protein FliS (flaJ old annotation?)	Cyto	-1.22089	0.605914	1.38181	0.0118035	Not_DE	1.08988	0.57887	1.18984	0.0510176	-1.05895	0.837722	1.48029	0.343422	1.14495	0.18193
BB_0551	cheY-1	protein CheY	Cyto	-1.19559	0.711581	1.3071	0.0457204	Not_DE	-1.40302	0.0192312	1.1306	0.223823	-1.13267	0.512585	1.16787	0.828575	1.10727	0.363541
BB_0552	ligA	DNA ligase	Cyto	-1.22213	0.788536	1.25673	0.00644652	Not_DE	6.80422	1.25945e-32	1.12914	0.0265782	-1.56766	0.000540884	-1.02918	0.97831	-1.04193	0.686624
BB_0553	.	hypothetical protein	Lipo	-1.24134	0.704812	-1.6626	2.17744e-05	Not_DE	-2.35016	5.27796e-07	-1.37798	0.0154092	1.42298	0.0877226	1.13072	0.915064	-1.30465	0.00941679
BB_0554	.	hypothetical protein	Cyto	2.28554	0.070189	1.91178	1.11642e-08	Not_DE	2.32675	1.29293e-07	1.54049	0.00014709	-1.8015	2.55847e-05	-1.01297	0.986582	1.50128	6.5801e-06
BB_0555	.	hypothetical protein	IM	2.3124	0.0252982	2.78985	1.18017e-18	Not_DE	2.67896	1.1842e-09	2.14747	1.18746e-06	-2.06998	1.08723e-05	-1.04878	0.97831	1.56803	0.000946671
BB_0556	.	hypothetical protein	Cyto	1.38387	0.704695	2.36976	3.21949e-18	Not_DE	3.08123	1.10734e-08	1.9201	1.0148e-05	-2.24672	3.20952e-06	-1.01119	0.991355	1.78526	0.000124145
BB_0557	ptsH-2	phosphocarrier protein HPr	Cyto	1.32026	0.519515	-1.18939	0.0113018	Not_DE	-4.47083	4.38219e-44	-1.12396	0.14916	-1.00089	0.997792	-1.07107	0.97831	1.01074	0.919857
BB_0558	ptsP	phosphoenolpyruvate-protein phosphatase	Cyto	1.28643	0.616783	-1.09086	0.163185	Not_DE	-4.59128	5.24382e-54	-1.07573	0.258288	-1.11566	0.437391	-1.09714	0.875976	1.02319	0.784304
BB_0559	.	PTS system glucose-specific transporter subunit IIA	Cyto	1.01658	0.979408	1.08394	0.307086	Not_DE	-7.27294	1.72471e-105	1.0094	0.900277	-1.24569	0.139209	-1.04059	0.97831	-1.01081	0.916594
BB_0560	.	chaperone protein HtpG	Cyto	-1.1686	0.74351	-1.42644	1.45513e-06	Not_DE	-2.60528	1.25591e-17	-1.20182	0.0754177	1.5876	0.0113088	1.22849	0.5487	-1.08448	0.499979
BB_0561	gnd	6-phosphogluconate dehydrogenase	Cyto	-1.14261	0.747579	-1.70658	2.35763e-16	Not_DE	-1.91532	1.02396e-10	-1.3829	0.0172821	1.30872	0.0867614	-1.15423	0.878946	-1.22212	0.00739788
BB_0562	.	hypothetical protein	IM	1.12318	0.802413	1.63381	4.3547e-05	Not_DE	-1.45719	0.00952028	1.34681	0.000619664	-1.24783	0.227484	1.13902	0.878946	1.1131	0.204729
BB_0563	.	hypothetical protein	Lipo	3.119	2.08315e-07	7.0587	1.13161e-59	7.23	1.07661	0.647141	4.51875	1.04907e-19	-2.29361	4.79118e-06	1.07262	0.940334	2.12561	2.22958e-16
BB_0564	.	hypothetical protein	OM	-1.30463	0.713467	-1.48815	4.26484e-05	Not_DE	-2.50322	3.41099e-07	-1.14479	0.406233	1.40272	0.139267	1.08591	0.97831	-1.09661	0.662981
BB_0565	cheW-2	purine-binding chemotaxis protein	Cyto	6.14051	4.50578e-11	5.65202	4.37578e-31	5.74	-1.53772	0.0331934	3.66339	2.69993e-13	-2.60314	1.1789e-09	1.04716	0.97831	2.74895	1.38009e-27
BB_0566	.	hypothetical protein	Cyto	8.11029	1.13328e-15	5.21391	3.01686e-35	5.58	-1.59121	0.00922166	3.49913	2.46201e-13	-2.59671	4.06221e-07	1.01579	0.986582	2.05428	1.00787e-09
BB_0567	cheA-1	chemotaxis histidine kinase	Cyto	7.07406	5.30489e-17	5.38735	4.12003e-42	5.55	-1.55812	0.00258783	3.53616	2.56297e-15	-2.59972	4.80461e-10	1.07487	0.97831	2.69779	4.39448e-31
BB_0568	cheB-2	chemotaxis response regulator	Cyto	1.95749	6.19718e-05	2.49622	1.9523e-21	Not_DE	-1.15752	0.227804	1.89707	5.51486e-08	-2.18919	0.00013111	-1.02804	0.97831	1.68463	6.26523e-13
BB_0569	.	hypothetical protein	Cyto	1.23198	0.631921	1.88096	2.3099e-08	Not_DE	1.04655	0.79778	1.48302	0.000995499	-1.88617	4.31102e-05	1.11103	0.915064	1.35213	0.00195903
BB_0570	cheY-2	chemotaxis response regulator	Cyto	-1.11137	0.809257	-1.08895	0.32217	Not_DE	-2.0624	8.06164e-08	1.04008	0.61498	-1.00721	0.983858	-1.09061	0.97831	1.24715	0.0686152
BB_0571	.	uridylate kinase	IM	-1.16401	0.788536	-1.38742	3.70934e-05	Not_DE	1.68443	0.00235825	-1.31701	0.011008	1.23292	0.204126	-1.15993	0.878946	-1.3179	0.000627511
BB_0572	lgtD	glycosyl transferase	Cyto	-1.19221	0.798312	-1.90701	3.5588e-26	Not_DE	-1.16918	0.37131	-1.47152	0.00260967	1.19603	0.416984	-1.30414	0.36323	-1.46681	3.80016e-06
BB_0573	.	ABC transporter ATP-binding protein	Cyto	1.10149	0.869625	-1.5545	3.49696e-11	Not_DE	-1.15606	0.207522	-1.32031	0.00409957	1.06756	0.734509	-1.14994	0.878946	-1.35092	0.00465431
BB_0574	.	integral membrane protein	IM	-1.43027	0.559942	-1.57892	1.44366e-07	Not_DE	1.19999	0.351645	-1.28711	0.0318991	1.42075	0.0334822	1.01845	0.984134	-1.29703	0.336046
BB_0575	pyrG	CTP synthetase	Cyto	1.13011	0.836686	-1.23169	0.0486812	Not_DE	-1.3588	0.0178235	-1.17696	0.0714808	1.14168	0.406821	-1.04484	0.97831	-1.18223	0.0771471
BB_0576	.	hypothetical protein	IM	-1.45461	0.581084	-1.28796	0.0183502	Not_DE	1.27406	0.250748	-1.18646	0.0576903	-1.01596	0.95956	-1.08286	0.97831	-1.18613	0.323105
BB_0577	.	hypothetical protein	Cyto	1.03885	0.945613	1.00773	0.93825	Not_DE	1.60465	0.00482965	1.23836	0.227629	-1.42201	0.014228	1.0522	0.97831	1.01664	0.914402
BB_0578	mcp-1	methyl-accepting chemotaxis protein	Cyto	-1.21346	0.697043	3.06292	1.61218e-41	Not_DE	6.5201	1.81073e-82	2.50497	2.85843e-12	-3.69245	2.90515e-24	-1.00911	0.986659	1.13063	0.210022
BB_0579	.	DNA polymerase III subunit alpha	IM	-1.14698	0.813428	2.5745	1.35732e-18	Not_DE	3.7171	3.43883e-26	2.06192	6.504e-07	-2.72008	6.71398e-07	1.16493	0.910906	1.78299	1.41704e-15
BB_0580	.	integral membrane protein	IM	-1.52498	0.654708	3.42918	1.21358e-29	Not_DE	8.76142	1.06999e-35	2.62315	1.02436e-08	-3.43824	2.70081e-09	1.27404	0.793	1.93412	2.77807e-13
BB_0581	recG	ATP-dependent DNA helicase RecG	Cyto	-1.25505	0.681574	2.99604	3.25331e-21	Not_DE	6.06059	2.73652e-51	2.31203	1.69393e-07	-2.80882	6.58731e-10	1.34454	0.383844	2.20768	2.22973e-18
BB_0582	.	carboxypeptidase	periplasm	-1.33441	0.369505	-1.35134	0.00131677	Not_DE	-3.12401	6.57292e-24	-1.21604	0.0329681	1.25141	0.328592	1.04666	0.97831	-1.20291	0.0551728
BB_0583	.	integral membrane protein	IM	1.09066	0.878869	-1.53337	2.00415e-06	Not_DE	-1.44929	0.0121824	-1.34672	0.00756391	1.19154	0.494308	-1.20679	0.910906	-1.39129	6.33502e-05
BB_0584	.	integral membrane protein	IM	-1.32913	0.629293	-1.35758	0.00431043	Not_DE	1.0409	0.786512	-1.20928	0.0567884	1.13242	0.540643	-1.1177	0.945306	-1.22137	0.090487
BB_0585	murD	UDP-N-acetylmuramoylalanine--D-glutamate ligase	IM	-1.72109	0.175911	1.26041	0.0147842	Not_DE	3.84886	1.82159e-16	1.23877	0.0223357	-1.34937	0.0312404	1.11748	0.878946	-1.03774	0.739566
BB_0586	femA	FemA protein	Cyto	-1.06558	0.913878	1.54236	1.28538e-05	Not_DE	3.58831	3.50181e-19	1.46588	3.18846e-06	-1.11938	0.558836	1.54012	0.0511687	-1.0375	0.818337
BB_0587	metG	methionine--tRNA ligase	Cyto	-1.07191	0.881518	-1.03954	0.659354	Not_DE	1.51012	0.00577441	1.02758	0.555609	-1.03026	0.870868	1.27752	0.346677	-1.33164	8.5995e-05
BB_0588	pfs-2	MTA/SAH nucleosidase	periplasm	2.15836	0.00123093	2.2369	1.06977e-08	Not_DE	2.74868	1.42307e-11	1.94862	3.0478e-06	-2.18915	5.73147e-05	1.14661	0.811403	1.80721	1.37766e-14
BB_0589	pta	phosphate acetyltransferase	Cyto	1.89175	0.0167288	2.02816	6.86343e-11	Not_DE	3.21035	8.55652e-18	1.70639	1.29465e-06	-2.1128	4.15688e-08	1.17971	0.608065	1.59441	2.03369e-09
BB_0590	ksgA	rRNA small subunit methyltransferase A	Cyto	-1.22609	0.758393	-1.00754	0.944219	Not_DE	2.05401	0.000108119	-1.08685	0.31922	-1.18619	0.401548	1.01577	0.986582	1.01567	0.909138
BB_0591	.	competence locus E	IM	1.16478	0.781269	1.03532	0.662279	Not_DE	1.17899	0.145871	-1.04048	0.5385	-1.28046	0.126077	1.01333	0.986582	-1.00605	0.953214
BB_0592	.	hypothetical protein	IM	-1.06286	0.880459	-1.26712	0.014214	Not_DE	-7.72609	4.94405e-93	1.00926	0.96183	1.23818	0.412549	-1.49675	0.481873	-1.39486	0.00637753
BB_0593	.	long-chain-fatty-acid CoA ligase	IM	1.03766	0.935644	1.28382	0.000115477	Not_DE	-2.09835	6.70042e-12	1.23419	0.000231086	-1.58839	0.00121159	-1.10646	0.908859	1.09062	0.296643
BB_0594	argS	arginyl-tRNA synthetase	IM	-1.00206	0.997231	-1.28197	0.0294208	Not_DE	-2.60787	1.76742e-12	-1.1949	0.0414735	1.32807	0.0702863	1.14756	0.862123	-1.07355	0.504967
BB_0595	.	hypothetical protein	IM	-1.26202	0.728234	-1.28356	0.0637508	Not_DE	-2.48425	5.12145e-06	-1.15844	0.148161	1.09348	0.687275	1.1752	0.878946	-1.12427	0.320531
BB_0596	mcp-2	methyl-accepting chemotaxis protein	IM	-1.03596	0.94896	-1.27994	0.0342999	Not_DE	-2.25444	1.17559e-07	-1.19319	0.0510039	1.22966	0.209441	1.325	0.206948	-1.0112	0.932668
BB_0597	mcp-3	methyl-accepting chemotaxis protein	IM	1.20141	0.60272	1.23281	0.150193	Not_DE	1.02132	0.88875	1.13741	0.319979	-1.29864	0.137232	1.04306	0.97831	-1.04247	0.784731
BB_0598	murB	UDP-N-acetylenolpyruvoylglucosamine reductase	Cyto	-1.19217	0.723879	1.11987	0.317669	Not_DE	1.44517	0.00796967	1.04432	0.550295	-1.00674	0.980986	1.08643	0.97831	-1.0808	0.547663
BB_0599	cysS	cysteine--tRNA ligase	IM	-1.19307	0.715293	-1.2757	0.00326206	Not_DE	-1.68123	0.00124274	-1.14079	0.00645346	1.14101	0.312284	-1.07661	0.940334	-1.14815	0.103435
BB_0600	.	hypothetical protein	IM	-1.12406	0.788536	1.28224	0.00491882	Not_DE	-1.27865	0.0203074	1.23646	0.0254123	-1.27684	0.120393	-1.1406	0.811403	1.0411	0.642535
BB_0601	glyA	serine hydroxymethyltransferase	Cyto	1.37229	0.210398	1.14694	0.086605	Not_DE	-2.65394	9.72687e-25	1.14573	0.0503991	-1.03819	0.824869	-1.18787	0.422099	1.0407	0.688973
BB_0602	.	chaperonin	IM	1.28815	0.674632	1.37799	8.5252e-05	Not_DE	-1.03604	0.800394	1.34001	0.000727204	-1.10567	0.527011	-1.0278	0.97831	1.05487	0.742105
BB_0603	p66	integral outer membrane protein p66	OM	-1.79838	0.231687	-1.25459	0.178147	Not_DE	-10.5626	4.11775e-52	1.04476	0.803025	-1.09483	0.771472	-1.00307	0.998368	-1.42144	0.000838549
BB_0604	lctP	L-lactate permease	IM	1.44552	0.361757	-1.63529	1.76763e-06	Not_DE	-1.13109	0.455987	-1.2152	0.173036	1.22933	0.298243	-1.24218	0.598241	-1.1825	0.0821545
BB_0605	dacA	serine-type D-Ala-D-Ala carboxypeptidase	IM	-1.23177	0.688272	1.18326	0.0400971	Not_DE	-1.11663	0.328094	1.19543	0.0242782	-1.34165	0.0583999	1.00585	0.991355	-1.09798	0.296435
BB_0606	cheD	chemoreceptor glutamine deamidase CheD	Cyto	-1.26661	0.581084	1.31758	0.00292336	Not_DE	1.11687	0.455987	1.22137	0.00556071	-1.61706	0.000774449	1.03765	0.97831	1.29462	0.00121327
BB_0607	pcrA	ATP-dependent DNA helicase (rep)	Cyto	-1.1983	0.798312	2.7457	3.72662e-28	Not_DE	3.48393	1.20294e-14	2.12712	2.6619e-08	-2.84701	1.09e-14	1.14475	0.832608	1.80777	2.12928e-13
BB_0608	pepD	aminoacyl-histidine dipeptidase	Cyto	-1.16258	0.776648	1.06488	0.359611	Not_DE	1.50502	3.87754e-05	1.15818	0.000485637	-1.12149	0.417042	-1.06239	0.976982	1.11165	0.137696
BB_0610	tig	trigger factor	Cyto	-1.37148	0.230884	-1.29955	0.00167656	Not_DE	1.00254	0.97869	-1.20912	0.0117539	-1.01277	0.940847	-1.04115	0.97831	-1.05394	0.551585
BB_0611	clpP	ATP-dependent Clp protease proteolytic subunit	IM	-1.34183	0.378588	-1.01358	0.883142	Not_DE	1.11194	0.431721	-1.0313	0.633659	-1.07424	0.596248	-1.00802	0.986582	1.27813	0.00376119
BB_0612	clpX	ATP-dependent protease ATP-binding subunit ClpX	Cyto	-1.37127	0.224475	1.1009	0.380155	Not_DE	-1.08308	0.459268	1.06912	0.52043	-1.22705	0.135895	-1.02563	0.97831	1.25453	0.00117442
BB_0613	lon-2	ATP-dependent protease La	Cyto	-1.08398	0.852543	1.69032	7.67752e-05	Not_DE	-1.33911	0.0298508	1.42391	0.0149466	-1.70093	0.000365618	-1.09512	0.915064	1.32628	0.00113937
BB_0614	.	hypothetical protein	OM	-1.09382	0.886954	1.58019	0.000417916	Not_DE	-3.05676	5.90878e-12	1.25608	0.146997	-2.03907	0.00168408	-1.14129	0.97831	1.32964	0.00750763
BB_0615	rpsD	30S ribosomal protein S4	Cyto	-1.37868	0.671852	-1.47088	8.61823e-10	Not_DE	-3.62565	2.61984e-25	-1.2699	0.00335465	1.33687	0.10641	-1.14534	0.878946	-1.04287	0.737761
BB_0616	.	integral membrane protein	IM	-1.41877	0.658982	-1.96679	2.80477e-11	Not_DE	-2.97182	2.75834e-08	-1.47715	0.00530918	1.50024	0.0611867	-1.24171	0.857134	-1.24737	0.0206806
BB_0617	.	hypothetical protein	Cyto	-1.20753	0.857495	-1.20835	0.161288	Not_DE	-1.51761	0.221868	-1.16552	0.201402	1.19036	0.566935	1.28154	0.9149	-1.50916	0.0928916
BB_0618	cdd	cytidine deaminase	Cyto	-1.30425	0.593186	-1.13125	0.330318	Not_DE	1.45344	0.0173808	-1.16921	0.141246	-1.33861	0.196595	1.04883	0.97831	-1.36264	0.00410714
BB_0619	dhhP	DHH family protein (c-di-AMP PDE)	IM	-1.24755	0.544496	-1.30169	0.0184393	Not_DE	-2.38476	9.07597e-17	-1.19356	0.105412	-1.12928	0.447846	1.11715	0.916005	-1.21965	0.0671871
BB_0620	.	beta-glucosidase	Cyto	1.05955	0.924199	-1.32601	2.62312e-06	Not_DE	1.10998	0.512086	-1.22935	0.00528323	1.27658	0.110624	1.1779	0.878946	-1.22499	0.0365127
BB_0621	thiJ	4-methyl-5(b-hydroxyethyl)-thiazole monophosphate biosynthesis protein	Cyto	-1.06645	0.886954	-1.33992	5.9161e-05	Not_DE	1.42404	0.000401265	-1.17772	0.031059	1.13376	0.568105	-1.02681	0.97831	-1.23074	0.00906958
BB_0622	ackA	acetate kinase	Cyto	-1.3419	0.513626	-1.50058	4.12405e-05	Not_DE	-1.53967	5.7213e-07	-1.25093	0.0504689	1.40896	0.129173	1.00008	0.999642	-1.40787	2.90674e-06
BB_0623	mfd	transcription-repair coupling factor	Cyto	-1.19169	0.753615	-1.09378	0.479512	Not_DE	1.16458	0.383325	-1.03807	0.789684	1.27477	0.300883	1.32634	0.654237	-1.46225	9.04909e-06
BB_0624	.	hypothetical protein	OM	-1.14699	0.773546	1.41765	0.000247113	Not_DE	1.12625	0.251196	1.34003	0.00246671	-2.05171	1.10288e-05	-1.0267	0.97831	-1.05262	0.678743
BB_0625	.	N-acetylmuramoyl-L-alanine amidase	periplasm	-1.29127	0.407566	1.71089	2.26282e-14	Not_DE	-1.00996	0.920787	1.50923	8.51093e-06	-1.80222	1.30773e-07	-1.06273	0.964803	1.16522	0.0484039
BB_0626	rnmV	ribonuclease M5	Cyto	-1.68371	0.144607	-1.24749	0.00431502	Not_DE	-2.17463	1.84304e-12	-1.08951	0.204387	1.11901	0.701891	1.03321	0.978491	-1.07542	0.578773
BB_0627	.	aminopeptidase 2	Cyto	-1.30393	0.681574	-1.38558	0.000159985	Not_DE	-3.23256	1.25426e-16	-1.10173	0.342027	1.59828	0.00420917	1.26905	0.525831	-1.05587	0.644159
BB_0628	.	lipoprotein	Lipo	-1.0921	0.836686	-1.17471	0.099872	Not_DE	-1.98328	6.3159e-07	-1.10768	0.257177	-1.07766	0.715454	1.07806	0.97831	-1.2391	0.0578432
BB_0629	fruA-2	PTS system fructose-specific transporter subunit IIABC	IM	1.9381	0.090271	1.23837	0.0852096	Not_DE	-5.93461	3.03798e-26	1.09991	0.230903	1.07525	0.732267	-1.12965	0.896897	-1.11413	0.202977
BB_0630	pfkB	1-phosphofructokinase	Cyto	1.528	0.578824	-1.71406	7.20774e-09	Not_DE	-1.30604	0.261652	-1.35265	0.0172987	1.35708	0.256458	-1.14072	0.97831	-1.71714	3.60712e-08
BB_0631	.	hypothetical protein	IM	-2.17195	0.186705	-10.4371	6.70613e-54	-14.57	-18.1798	2.72809e-42	-3.0119	0.00029496	7.19954	2.46568e-13	-1.54986	0.584837	-2.22719	2.5278e-10
BB_0632	recD	exodeoxyribonuclease V subunit alpha	IM	-1.32264	0.788536	2.26982	9.95314e-10	Not_DE	3.06404	3.60176e-06	1.77798	0.000210016	-1.32724	0.122149	1.32519	0.513033	1.22636	0.195411
BB_0633	recB	exodeoxyribonuclease V subunit beta	IM	1.64415	0.179575	2.42538	3.33006e-12	Not_DE	2.90632	9.46437e-19	1.81706	6.63035e-05	-1.57237	0.00266419	1.22291	0.659779	1.20978	0.192802
BB_0635	pncB	nicotinate phosphoribosyltransferase	Cyto	-1.04649	0.939593	1.36232	0.00678905	Not_DE	2.09132	2.60585e-06	1.32988	0.000460508	-1.46268	0.0119973	1.31982	0.260446	-1.09039	0.404026
BB_0636	zwf	glucose-6-phosphate 1-dehydrogenase	Cyto	1.142	0.809257	1.06229	0.565069	Not_DE	1.7128	0.00123355	1.11547	0.25841	-1.61582	0.0021999	-1.16793	0.811294	-1.00381	0.974311
BB_0637	nhaC-1	Na+/H+ antiporter family	IM	3.73204	3.00509e-10	1.45391	0.000185515	Not_DE	-4.41508	1.19362e-43	1.29613	0.0137815	-1.19938	0.203087	1.12486	0.837673	1.36299	0.000781222
BB_0638	nhaC-2	Na+/H+ antiporter	IM	2.97641	0.00127105	1.23226	0.0340821	Not_DE	-3.26637	8.48917e-22	1.17663	0.0747096	-1.33979	0.0202181	-1.01483	0.980265	1.20062	0.147812
BB_0639	potD	spermidine/putrescine ABC transporter substrate-binding protein	Lipo	1.20063	0.681574	1.09538	0.44921	Not_DE	-1.92555	5.06328e-07	1.11981	0.301069	1.20949	0.233421	-1.06514	0.97831	-1.04556	0.719748
BB_0640	potC	spermidine/putrescine ABC transporter permease	IM	-1.10652	0.852543	1.86343	2.30059e-06	Not_DE	1.79891	1.8808e-05	1.59267	0.000482058	-1.2444	0.371612	1.17828	0.915064	1.10602	0.343671
BB_0641	potB	spermidine/putrescine transport system permease	IM	-1.16782	0.792963	1.99145	6.74294e-08	Not_DE	4.25092	9.79969e-32	1.6315	0.000527243	-1.9023	0.00208742	1.07323	0.97831	1.20641	0.0845631
BB_0642	potA	spermidine/putrescine ABC transporter ATP-binding protein	Cyto	-1.13234	0.824213	1.50775	7.5804e-05	Not_DE	3.37827	3.05538e-14	1.305	0.0128493	-1.48596	0.00628818	1.02782	0.97831	1.09409	0.296435
BB_0643	ylqF	ribosome biogenesis GTPase A	Cyto	-1.30108	0.632077	1.11028	0.348097	Not_DE	-1.11437	0.539457	1.07196	0.323435	-1.23924	0.453485	-1.10061	0.97831	-1.22072	0.238022
BB_0644	nanE	N-acetylmannosamine-6-phosphate 2-epimerase	Cyto	-1.16697	0.769145	1.20659	0.0853289	Not_DE	1.5818	0.000366471	1.09693	0.360572	-1.70627	9.67882e-05	-1.15812	0.793	-1.2616	0.00874545
BB_0645	ptsG	PTS system glucose-specific transporter subunit IIBC	IM	-1.11661	0.831869	1.18359	0.126468	Not_DE	1.9634	3.72113e-07	1.08116	0.452975	-1.83779	0.000165927	-1.17131	0.838829	-1.14955	0.0898855
BB_0646	.	hypothetical protein	Cyto	1.47248	0.580771	-1.01385	0.895926	Not_DE	-7.88538	9.30083e-36	-1.03041	0.615046	1.02441	0.909714	1.09388	0.940334	-1.0407	0.699108
BB_0647	bosR	oxidative stress regulator BosR	Cyto	1.41464	0.414237	1.34318	0.0546403	Not_DE	-1.73906	0.000256738	1.1273	0.248017	-1.54536	0.0076527	1.20936	0.694299	-1.09123	0.938197
BB_0648	.	serine/threonine kinase putative	IM	-1.22636	0.726435	-1.38223	1.28559e-05	Not_DE	-1.47841	0.0118106	-1.19123	0.00505107	1.18539	0.30205	1.02774	0.97831	-1.23091	0.0751384
BB_0649	groL	chaperonin GroEL	Cyto	-1.07927	0.836686	-1.23102	0.0376998	Not_DE	-3.00563	1.71993e-20	1.00364	0.966772	-1.05504	0.773702	1.00895	0.988501	-1.29446	7.19659e-05
BB_0650	.	hypothetical protein	Cyto	-1.12104	0.782481	-1.14673	0.169522	Not_DE	-2.73884	2.26961e-18	-1.02111	0.818827	-1.06925	0.750617	1.02782	0.97831	-1.01053	0.917187
BB_0651	.	protein translocase subunit YajC	IM	-1.14432	0.747579	-1.03097	0.724971	Not_DE	-1.95539	8.09026e-13	1.03467	0.618581	-1.1912	0.253596	1.09792	0.887868	1.01332	0.900243
BB_0652	secD	protein translocase subunit SecD	IM	-1.08925	0.852543	1.12208	0.143931	Not_DE	-1.69122	3.96255e-07	1.13395	0.0599829	-1.27798	0.0965799	1.0391	0.97831	1.07977	0.283957
BB_0653	secF	protein translocase subunit SecF	IM	-1.08206	0.873338	1.22615	0.0216296	Not_DE	1.22016	0.0710452	1.1519	0.0418702	-1.30607	0.036899	1.20244	0.576044	-1.12481	0.408972
BB_0654	.	hypothetical protein	Cyto	-1.22082	0.674632	1.36759	0.0012905	Not_DE	1.411	0.00134499	1.2549	0.0107353	-1.28892	0.0708712	1.19951	0.554008	1.03499	0.809172
BB_0655	dnaJ-2	heat shock protein	Cyto	1.1786	0.781269	-1.57325	1.15992e-13	Not_DE	-1.25591	0.179511	-1.3381	0.00562976	1.24608	0.240583	1.12531	0.940334	-1.23918	0.0831508
BB_0656	.	oxygen-independent coproporphyrinogen III oxidase	Cyto	-1.41008	0.43029	-1.18565	0.170147	Not_DE	-1.3175	0.119403	-1.09939	0.334191	1.07296	0.818199	1.10916	0.97831	-1.10307	0.517394
BB_0657	rpiA	ribose 5-phosphate isomerase A	Cyto	-1.36405	0.554756	-1.4812	0.000147579	Not_DE	-2.95586	1.41326e-15	-1.34255	0.0108293	1.07948	0.731685	1.04022	0.97831	-1.52722	0.000199583
BB_0658	gpmA	2%2C3-bisphosphoglycerate-dependent phosphoglycerate mutase	Cyto	1.04354	0.927162	-1.02142	0.846964	Not_DE	1.16083	0.251366	1.07776	0.568569	-1.03019	0.891111	-1.04886	0.97831	-1.14732	0.128993
BB_0659	lysS	lysine--tRNA ligase	IM	-1.1747	0.775207	-1.2551	0.00136986	Not_DE	-1.40671	0.0103853	-1.15416	0.0713235	1.30827	0.0176474	-1.03149	0.97831	-1.17439	0.153948
BB_0660	era	GTPase Era	Cyto	-1.17841	0.758393	-1.22691	0.0891254	Not_DE	-2.21881	3.60665e-07	-1.15654	0.0618802	1.05536	0.797665	-1.059	0.97831	-1.34254	0.00539448
BB_0661	.	hypothetical protein	IM	-1.16701	0.718726	-1.10316	0.306336	Not_DE	-1.5143	0.000103572	1.01906	0.869415	-1.35155	0.057805	-1.00026	0.999642	1.15417	0.151212
BB_0662	.	hypothetical protein	OM	-1.38302	0.42123	-1.17042	0.19234	Not_DE	-1.91155	1.3997e-07	-1.0961	0.484368	-1.25119	0.286435	1.00763	0.991355	1.05708	0.72489
BB_0663	.	hypothetical protein	periplasm	-1.87721	0.124978	-1.13606	0.19161	Not_DE	1.0027	0.988208	-1.07015	0.432775	-1.04881	0.85513	1.14907	0.964803	1.05526	0.624334
BB_0664	.	lipoprotein	Lipo	-1.38947	0.697043	-1.21204	0.0515925	Not_DE	-2.40247	0.000416917	-1.09982	0.216751	1.34675	0.148952	1.21626	0.878946	-1.32717	0.00144971
BB_0665	.	hypothetical protein	Cyto	-1.02832	0.94896	1.8166	3.62095e-08	Not_DE	-2.20699	2.16274e-10	1.61227	0.000316294	-2.66454	6.13044e-08	-1.15778	0.910906	1.28899	0.0119733
BB_0666	.	N-acetylmuramoyl-L-alanine amidase domain-containing protein	Cyto	-1.01716	0.965301	1.8201	7.66982e-11	Not_DE	-1.2068	0.11079	1.57783	0.000171071	-2.21827	7.03256e-06	-1.04193	0.97831	1.19593	0.0269486
BB_0667	.	hypothetical protein	OM	1.28624	0.690155	1.83742	8.33686e-09	Not_DE	-1.3547	0.00499088	1.59796	0.00014709	-1.63322	0.00540207	-1.1069	0.964803	1.2953	0.00732128
BB_0668	flaA	flagellar filament outer layer protein	periplasm	1.66253	0.0428534	1.91057	3.49696e-11	Not_DE	-1.36636	0.00482965	1.74142	1.11962e-07	-1.54033	0.00347039	1.03644	0.97831	1.23848	0.0107808
BB_0669	cheA-2	chemotaxis protein CheA	Cyto	1.51365	0.224475	3.20076	3.25913e-24	Not_DE	1.56337	0.000431586	2.36417	1.02917e-08	-2.24861	7.02492e-06	1.39993	0.215339	2.01586	5.51461e-19
BB_0670	cheW-3	purine-binding chemotaxis protein	Cyto	2.51253	0.00852906	3.19627	1.27192e-25	Not_DE	1.12485	0.418681	2.28166	1.54825e-09	-2.07028	7.12282e-06	1.23548	0.622371	1.75117	3.10203e-11
BB_0671	cheX	chemotaxis protein CheX	Cyto	3.68595	4.41177e-09	3.18718	3.58258e-27	Not_DE	-1.56789	0.00024173	2.28293	1.34508e-10	-1.96519	1.3216e-07	1.14657	0.793	2.06511	3.36945e-20
BB_0672	cheY-3	chemotaxis protein CheY	Cyto	2.38417	0.00166253	2.53759	1.15923e-16	Not_DE	1.09778	0.481991	1.99354	2.6619e-08	-1.63426	0.00170396	1.2082	0.39314	1.42496	3.01464e-06
BB_0673	.	hypothetical protein	periplasm	-1.27157	0.758393	1.54972	0.0004222	Not_DE	1.88358	0.000638638	1.29319	0.00467437	-1.02115	0.956157	1.32547	0.878946	1.30288	0.323105
BB_0674	.	membrane protein	IM	1.10461	0.850733	1.0482	0.6395	Not_DE	-1.45139	0.00558207	1.02899	0.746616	1.04004	0.849809	1.25816	0.725103	1.03561	0.8257
BB_0675	.	hypothetical protein	Cyto	1.14999	0.757545	1.03815	0.67768	Not_DE	-1.54659	1.72357e-05	1.05009	0.31095	1.04893	0.833752	1.25302	0.786862	-1.00643	0.962185
BB_0676	gph	phosphoglycolate phosphatase	Cyto	-1.28569	0.631921	-1.2849	0.00314168	Not_DE	-2.21671	4.84237e-07	-1.11926	0.117219	1.17323	0.353542	1.06863	0.97831	-1.1622	0.171599
BB_0677	mglA	ribose/galactose ABC transporter ATP-binding protein (mglA)	Cyto	1.03684	0.949919	-1.15108	0.12021	Not_DE	1.26477	0.0469235	-1.13087	0.196457	-1.11555	0.413742	-1.07909	0.887594	-1.21665	0.0117289
BB_0678	rbsC-1	ribose/galactose ABC transporter permease protein (rbsC-1)	IM	-1.03069	0.946526	1.12119	0.215812	Not_DE	-1.02487	0.761923	1.12027	0.214575	-1.05764	0.704281	-1.13136	0.811403	-1.13782	0.174585
BB_0679	rbsC-2	ribose/galactose ABC transporter permease protein (rbsC-2)	IM	-1.04966	0.924199	1.19193	0.0710835	Not_DE	-1.22041	0.0457125	1.17312	0.0802708	1.0356	0.835837	-1.08613	0.940334	-1.05483	0.504183
BB_0680	mcp4	methyl-accepting chemotaxis protein (mcp-4)	IM	14.6203	7.1999e-23	6.15636	1.15011e-60	6.75	-3.53938	7.81869e-28	4.44019	7.56215e-23	-1.45059	0.0417963	-1.0214	0.97831	3.3864	1.32561e-44
BB_0681	mcp5	methyl-accepting chemotaxis protein (mcp-5)	IM	14.7505	1.33901e-30	6.4634	2.92247e-55	6.43	-2.81836	1.2696e-17	4.54831	1.48712e-21	-1.54005	0.013672	-1.00993	0.986582	3.16474	2.05465e-35
BB_0682	trmU	tRNA-specific 2-thiouridylase MnmA	Cyto	-1.32799	0.559942	-1.00509	0.956634	Not_DE	1.14328	0.273673	1.00607	0.922294	1.02079	0.921961	-1.11047	0.940334	-1.24584	0.0455141
BB_0683	.	3-hydroxy-3-methylglutaryl-CoA synthase	Cyto	-1.03962	0.937494	-1.047	0.662279	Not_DE	1.22785	0.0628024	-1.02753	0.772223	-1.18956	0.216853	-1.13762	0.805667	-1.08242	0.271891
BB_0684	fni	isopentenyl-diphosphate delta-isomerase	Cyto	-1.43815	0.600521	1.36806	0.0010336	Not_DE	3.11593	3.61006e-11	1.309	0.0107338	-1.60731	2.98497e-05	-1.11138	0.878946	1.16474	0.0427146
BB_0685	mvaA	3-hydroxy-3-methylglutaryl-CoA reductase	Cyto	-1.14052	0.878869	1.86385	2.06092e-10	Not_DE	4.14583	9.15978e-25	1.62332	0.000484525	-2.10302	7.64564e-06	-1.08082	0.97831	1.26602	0.00195811
BB_0686	mvaD	diphosphomevalonate decarboxylase	Cyto	-1.20482	0.776616	1.4716	4.0178e-05	Not_DE	1.23944	0.0802439	1.31641	0.0167533	-1.47931	0.000921857	-1.09231	0.908859	1.07716	0.359454
BB_0687	.	phosphomevalonate kinase	IM	-1.31081	0.554756	1.09062	0.195085	Not_DE	-1.13456	0.371167	1.1115	0.166268	-1.24169	0.0932748	-1.06651	0.97831	1.01818	0.843718
BB_0688	mvk	mevalonate kinase	IM	-1.02299	0.972021	1.27761	0.00557798	Not_DE	1.84111	0.000693865	1.20327	0.0715194	-1.13005	0.582508	1.04992	0.97831	1.0588	0.562581
BB_0689	.	hypothetical protein	Lipo	17.365	5.28562e-30	4.02263	3.71522e-25	Not_DE	-5.21255	6.85811e-17	2.70616	1.09796e-10	-1.59926	0.0113088	1.1787	0.887594	2.08573	1.16045e-07
BB_0690	napA	neutrophil activating protein A (napA)	IM	-1.30311	0.674632	-1.8732	8.16525e-09	Not_DE	-5.58189	2.29789e-35	-1.46277	0.00093253	1.57354	0.00793175	1.03472	0.97831	-1.25954	0.012886
BB_0691	fusA	elongation factor G	Cyto	-1.24819	0.697043	1.09173	0.368204	Not_DE	-3.71236	5.39404e-62	1.12744	0.242624	-1.20907	0.246238	1.05529	0.97831	1.04877	0.570647
BB_0693	badR	xylose operon regulatory protein	IM	1.27556	0.574516	2.54651	8.84813e-24	Not_DE	-1.09512	0.45251	2.02007	6.8068e-07	-2.18999	4.95958e-08	1.20163	0.598241	1.82565	1.25821e-15
BB_0694	ffh	signal recognition particle protein	Cyto	1.15462	0.698987	1.64382	2.28726e-08	Not_DE	-1.41532	0.000308586	1.50058	0.000292951	-2.19761	6.8548e-11	1.25364	0.17099	1.35159	1.55721e-05
BB_0695	rpsP	30S ribosomal protein S16	Cyto	1.20286	0.674632	1.38115	0.000158549	Not_DE	-1.34984	0.00338253	1.28495	0.0114125	-1.56869	0.0104605	1.05937	0.97831	1.60838	0.000327796
BB_0696	.	hypothetical protein	Cyto	1.07202	0.860118	1.20248	0.0403433	Not_DE	1.10432	0.341131	1.19213	0.0587794	-1.66245	0.00182959	1.10529	0.908859	1.2668	0.00873108
BB_0697	rimM	ribosome maturation factor RimM	Cyto	-1.07663	0.870721	1.34936	1.47168e-05	Not_DE	1.79998	2.43862e-07	1.27809	0.0010866	-1.63473	8.45251e-05	1.19365	0.619193	1.16518	0.0555855
BB_0698	trmD	tRNA (guanine-N(1)-)-methyltransferase	Cyto	-1.11423	0.78345	1.21293	0.00315257	Not_DE	-1.10326	0.338336	1.16786	0.0261925	-1.47146	0.00570873	-1.0209	0.97831	-1.11023	0.277173
BB_0699	rplS	50S ribosomal protein L19	Cyto	1.05962	0.878564	1.01375	0.846964	Not_DE	-2.16427	2.16569e-13	1.04472	0.470146	-1.50225	0.00247141	-1.04365	0.97831	1.05085	0.641814
BB_0701	.	hypothetical protein	Cyto	-1.32148	0.607987	-1.04049	0.701819	Not_DE	1.02053	0.920503	-1.08107	0.234898	-1.24623	0.17357	-1.03311	0.97831	-1.1925	0.0831508
BB_0702	coaD	phosphopantetheine adenylyltransferase	Cyto	-1.04163	0.92753	1.09383	0.279035	Not_DE	-1.14128	0.311153	1.05877	0.484531	-1.24525	0.186895	-1.00913	0.991355	-1.08665	0.569582
BB_0703	rpmF	50S ribosomal protein L32	Cyto	1.51958	0.114858	1.02771	0.695404	Not_DE	-1.55245	5.18372e-07	1.01882	0.797443	-1.06019	0.742347	-1.01095	0.986582	1.20996	0.340749
BB_0704	acpP	acyl carrier protein	Cyto	1.58186	0.0635232	1.00976	0.869275	Not_DE	-1.72496	9.57978e-06	-1.00693	0.908338	-1.00242	0.990517	-1.02095	0.97831	-1.08818	0.338813
BB_0705	rnc	ribonuclease III	Cyto	1.41353	0.147617	1.06128	0.245743	Not_DE	-1.91642	2.32155e-15	1.04755	0.297302	-1.05613	0.749484	-1.05693	0.97831	-1.0007	0.992469
BB_0706	papS	polynucleotide adenylyltransferase	Cyto	1.32239	0.641492	1.07075	0.393718	Not_DE	1.47014	0.00335452	1.06513	0.300979	1.03691	0.862626	1.03179	0.97831	-1.25279	0.0670328
BB_0707	.	hypothetical protein	Cyto	2.92398	2.13459e-06	2.05241	1.87973e-07	Not_DE	-2.0579	3.21833e-05	1.68958	0.00246285	-1.50119	0.0556168	-1.03353	0.97831	1.48841	0.00123718
BB_0708	.	hypothetical protein	IM	2.2834	0.073339	2.84672	1.01609e-10	Not_DE	1.63896	0.0317585	2.20128	4.56214e-05	-1.89382	0.0738122	1.13273	0.97831	1.28729	0.359565
BB_0709	.	hypothetical protein	IM	-1.49716	0.505047	1.05083	0.50969	Not_DE	2.88275	1.67337e-13	-1.02268	0.578276	-1.23169	0.125926	-1.17909	0.766716	-1.03978	0.772218
BB_0712	rpoD	RNA polymerase sigma factor RpoD	Cyto	-1.05449	0.926424	1.2038	0.0409659	Not_DE	2.54756	5.74999e-11	1.03201	0.710354	-1.28948	0.0851036	1.04312	0.97831	1.07969	0.403056
BB_0713	.	hypothetical protein	Cyto	-1.2936	0.736245	1.35119	0.000798578	Not_DE	2.98758	3.21674e-12	1.15651	0.100677	-1.37377	0.00783572	1.04653	0.97831	1.13785	0.206303
BB_0714	.	hypothetical protein	Cyto	-1.23456	0.584349	1.09379	0.147984	Not_DE	-1.31512	0.0184232	1.04783	0.437958	-1.32004	0.0797032	-1.14216	0.818861	1.01521	0.913438
BB_0715	mreB	rod shape-determining protein MreB	Cyto	-1.18464	0.681574	-1.00036	0.995638	Not_DE	-1.83817	1.8371e-10	-1.01383	0.82063	-1.14391	0.269933	-1.06835	0.915064	-1.06829	0.39044
BB_0716	mreC	rod shape-determining protein MreC	Cyto	1.03135	0.95262	1.34216	0.000782785	Not_DE	1.12919	0.492627	1.21406	0.00844291	-1.3715	0.070234	-1.07322	0.97831	1.07751	0.449085
BB_0717	.	integral membrane protein	IM	-1.16142	0.836686	1.97812	5.22895e-09	Not_DE	1.64861	0.00099071	1.6098	0.000234366	-1.35238	0.211904	-1.12554	0.97831	1.16097	0.455968
BB_0718	pbp-2	penicillin-binding protein	Cyto	-1.10737	0.852543	1.79866	1.16999e-10	Not_DE	1.38364	0.00441378	1.60187	7.62875e-05	-1.64648	1.60361e-05	-1.04223	0.97831	1.29943	0.00641178
BB_0719	mrdB	rod shape-determining protein RodA	IM	-1.36259	0.713467	1.77307	7.1794e-13	Not_DE	2.23211	5.2995e-05	1.5415	5.67826e-05	-1.509	0.00570873	-1.04707	0.97831	1.17557	0.105864
BB_0720	thrS	threonine--tRNA ligase	Cyto	-1.34885	0.478312	-1.09751	0.276161	Not_DE	1.51155	8.58242e-06	-1.08245	0.303797	-1.1266	0.300883	-1.13201	0.784388	-1.16873	0.0352456
BB_0721	pgsA	CDP-diacylglycerol--glycerol-3-phosphate 3-phosphatidyltransferase	IM	-1.23669	0.777617	1.37005	0.00297757	Not_DE	3.55961	8.95089e-15	1.19954	0.0782835	-1.30318	0.254598	-1.04199	0.97831	-1.18258	0.299671
BB_0722	.	hypothetical protein	Cyto	-1.31458	0.747579	1.38728	0.00340249	Not_DE	4.64319	4.55227e-19	1.25404	0.0543795	-1.25713	0.155998	-1.04019	0.97831	-1.14527	0.253097
BB_0723	.	adenylyl cyclase	Cyto	-1.24928	0.777617	1.14335	0.283924	Not_DE	1.1787	0.424895	1.0837	0.437145	1.07742	0.862626	1.10097	0.97831	-1.26273	0.411111
BB_0724	ntpJ	potassium transporter	IM	1.10034	0.888762	1.18272	0.0607045	Not_DE	2.97053	9.17499e-33	1.1197	0.254924	-1.29451	0.100638	-1.20824	0.584837	1.14058	0.0746234
BB_0725	.	lectin	Cyto	-1.21483	0.690155	1.19843	0.00551793	Not_DE	1.62915	6.92733e-05	1.07027	0.298255	-1.30513	0.0396385	-1.07358	0.940334	1.01273	0.905439
BB_0726	.	ATP-binding protein	IM	-1.25974	0.528106	1.23696	0.0163873	Not_DE	1.00708	0.952113	1.13436	0.181294	-1.16682	0.260991	-1.09053	0.925707	1.00925	0.923425
BB_0727	.	diphosphate--fructose-6-phosphate 1-phosphotransferase	Cyto	-1.33074	0.2538	-1.03453	0.624059	Not_DE	-1.86899	2.39933e-18	-1.01698	0.795963	1.08465	0.580572	-1.0484	0.97831	-1.02156	0.825911
BB_0728	cdr	CoA-disulfide reductase	Cyto	2.67793	3.96215e-05	2.07692	5.8491e-09	Not_DE	-2.77154	3.28103e-09	1.40868	0.00149419	-1.1539	0.370608	1.24784	0.468707	1.10843	0.293913
BB_0729	gltP	dicarboxylate/amino acid:cation symporter	IM	3.34187	1.30568e-05	2.55808	7.24081e-15	Not_DE	-3.06426	6.24428e-09	1.71458	3.67843e-05	-1.32842	0.130215	1.16239	0.878946	1.41471	6.60627e-05
BB_0730	pgi	glucose-6-phosphate isomerase	IM	-1.11486	0.788536	1.13965	0.0556144	Not_DE	-1.31222	0.00102541	1.08592	0.158571	-1.01926	0.918586	1.09966	0.928797	-1.10779	0.271957
BB_0731	.	hypothetical protein	Cyto	-1.07354	0.881518	1.31503	0.00455679	Not_DE	-2.16472	3.33934e-13	1.2072	0.0906186	1.03404	0.927305	1.06665	0.97831	-1.03329	0.856989
BB_0732	pbp-3	penicillin-binding protein	IM	-1.13352	0.821133	1.35551	0.000249797	Not_DE	-2.34886	1.05205e-21	1.22188	0.0123946	1.02641	0.853856	1.20929	0.263076	1.02218	0.865989
BB_0733	plzA	hypothetical protein	Cyto	-1.31324	0.747579	1.78981	2.45163e-13	Not_DE	6.51888	1.4333e-28	1.63595	6.67645e-06	-2.57492	9.94989e-12	-2.06598	1.30456e-08	1.05995	0.558721
BB_0734	.	Sua5/YciO/YrdC/YwlC family protein	Cyto	-1.22669	0.674632	1.35837	0.00063311	Not_DE	2.19017	1.71996e-09	1.17878	0.0317284	-1.07193	0.698231	1.22305	0.595728	-1.06068	0.586858
BB_0735	.	rare lipoprotein A	OM	-1.34775	0.361757	-1.20307	0.00493728	Not_DE	-2.59166	1.39461e-24	-1.05262	0.50689	1.37744	0.0348411	1.03161	0.97831	-1.18989	0.0300319
BB_0737	.	tRNA-dihydrouridine synthase (histidine phosphokinase/phophatase putative??)	Cyto	-1.26722	0.718332	1.16441	0.0253997	Not_DE	-1.35478	0.0322951	1.1469	0.0269092	-1.22568	0.26184	-1.05974	0.97831	-1.01156	0.923425
BB_0738	valS	valine--tRNA ligase	IM	-1.40489	0.217054	-1.23236	0.0279198	Not_DE	-1.12973	0.236376	-1.16557	0.0802493	-1.00374	0.98593	-1.02034	0.97831	-1.3325	3.77244e-05
BB_0739	.	hypothetical protein	periplasm	-1.1746	0.833607	-2.81219	2.61202e-13	Not_DE	3.02543	2.47962e-06	-1.98832	0.00163669	1.79238	0.00475388	-1.01968	0.986582	-1.57426	4.08022e-07
BB_0740	.	hypothetical protein	Cyto	-1.10167	0.886442	-1.377	0.019375	Not_DE	-1.79155	0.0243067	-1.22237	0.0261925	2.33528	0.000102779	-1.01642	0.991355	-1.34834	0.00258772
BB_0741	groS	chaperonin GroS	Cyto	-1.05717	0.927162	-1.2863	0.0598732	Not_DE	1.51015	0.0147949	-1.01024	0.945185	1.21458	0.371612	1.03138	0.97831	-1.00268	0.980942
BB_0742	.	ABC transporter ATP-binding protein	Cyto	-1.14998	0.726435	1.12908	0.113062	Not_DE	-1.13305	0.131693	1.08902	0.201149	-1.20688	0.19922	-1.06525	0.97831	-1.06742	0.435072
BB_0743	.	hypothetical protein	OM	-1.19212	0.776648	1.54047	1.41273e-06	Not_DE	1.26875	0.15307	1.31596	0.00625971	-1.48025	0.0241163	-1.07678	0.97831	1.17098	0.0685034
BB_0744	p83/100	p83/100 antigen	periplasm	-1.1671	0.674632	-1.09059	0.306053	Not_DE	-1.62006	8.9729e-06	1.0333	0.661279	1.22932	0.201404	1.09061	0.92009	-1.18535	0.0147443
BB_0745	.	endonuclease III	Cyto	1.27618	0.728524	-1.05545	0.702888	Not_DE	-1.4871	0.0499899	-1.04519	0.683424	1.11854	0.700703	1.07239	0.97831	-1.18713	0.244176
BB_0746	oppC-2	oligopeptide ABC transporter permease protein (oppC-2)	IM	-1.55511	0.507864	1.60911	0.000158549	Not_DE	2.47307	2.75806e-06	1.40517	0.0138223	-1.05442	0.827195	1.16051	0.915064	1.01901	0.916594
BB_0747	oppB-2	oligopeptide ABC transporter permease protein (oppB-2)	IM	-1.12949	0.813428	1.31273	0.014214	Not_DE	-2.20367	1.54022e-07	1.23577	0.0527795	-1.13304	0.595638	-1.07532	0.97831	-1.11163	0.31378
BB_0748	.	hypothetical protein	uncertain	-1.1943	0.747579	-1.36384	9.08305e-05	Not_DE	-2.17505	1.564e-07	-1.25081	0.00467026	1.22093	0.437391	-1.13231	0.97831	-1.24993	0.17435
BB_0749	.	hypothetical protein	Cyto	-1.12118	0.781269	-1.16141	0.157358	Not_DE	-1.90173	3.58039e-10	-1.17086	0.0646785	-1.26516	0.105968	1.00389	0.992418	-1.14032	0.167303
BB_0751	.	hypothetical protein	IM	-1.01941	0.972021	1.2526	0.0585577	Not_DE	1.94565	1.78136e-06	1.19197	0.0236272	-1.3058	0.283143	1.22428	0.811403	-1.11737	0.277303
BB_0752	.	hypothetical protein	Cyto	-1.10399	0.868966	1.28991	0.0249706	Not_DE	2.21245	5.40031e-10	1.23294	0.0109815	-1.32774	0.386044	1.3456	0.800716	1.00837	0.944589
BB_0753	.	membrane spanning protein putative	IM	-1.09014	0.878869	1.23785	0.0668988	Not_DE	1.83562	6.97495e-07	1.18434	0.018356	-1.18416	0.576822	1.35122	0.681746	1.0018	0.987183
BB_0754	.	ABC transporter ATP-binding protein	Cyto	-1.06557	0.910238	1.19181	0.0757786	Not_DE	1.82476	5.61762e-07	1.12511	0.0259933	-1.14683	0.635978	1.22008	0.903421	1.08114	0.484921
BB_0755	rnz	ribonuclease Z	Cyto	-1.27467	0.600521	-1.20428	0.0225722	Not_DE	-1.23721	0.00977433	-1.15348	0.0518144	1.1498	0.385006	-1.05485	0.97831	-1.18175	0.233077
BB_0756	.	hypothetical protein	Cyto	1.21967	0.831869	-1.52015	9.78989e-07	Not_DE	1.15626	0.402545	-1.18225	0.0995912	1.4412	0.100638	-1.01509	0.991355	-1.29487	0.137696
BB_0757	clpP	ATP-dependent Clp protease proteolytic subunit	IM	-1.16509	0.723879	-1.37208	5.56543e-08	Not_DE	-1.26904	0.0269076	-1.24335	0.002934	1.18061	0.353711	-1.11585	0.916005	-1.17948	0.0934108
BB_0758	.	hypothetical protein	Cyto	-1.30948	0.770386	-1.10539	0.344612	Not_DE	4.03722	3.87276e-10	-1.08754	0.199185	1.02248	0.933118	1.00588	0.994464	-1.44723	0.021228
BB_0759	.	membrane protein	IM	-1.41195	0.507864	1.15555	0.170163	Not_DE	2.14181	3.07365e-07	1.05968	0.487379	-1.0729	0.732267	-1.04695	0.97831	-1.27682	0.0298873
BB_0760	.	protein Gp37	Cyto	1.42373	0.313725	1.08568	0.450305	Not_DE	-1.01336	0.924498	1.00618	0.944907	-1.14206	0.462063	-1.17851	0.878946	1.05297	0.930883
BB_0761	.	peptidoglycan-binding protein	OM	-1.45302	0.385194	-1.64206	0.000378779	Not_DE	-2.07101	7.65967e-05	-1.38353	9.25547e-06	1.04978	0.909714	-1.57214	0.806212	-1.55121	0.00872527
BB_0763	rrp2	response regulatory protein (rrp-2)	Cyto	-1.0262	0.954404	1.02017	0.822129	Not_DE	-1.01075	0.924498	-1.02584	0.651003	1.12531	0.437391	1.19096	0.707516	-1.13479	0.158385
BB_0764	hk2	sensory transduction histidine kinase putative	Cyto	1.12373	0.852543	1.47653	0.00322144	Not_DE	1.43735	0.0802439	1.18324	0.193191	-1.08804	0.732267	1.20206	0.878946	-1.02078	0.914402
BB_0765	.	hypothetical protein	Cyto	1.16335	0.80507	1.71525	0.000117189	Not_DE	1.30631	0.075383	1.3311	0.0335414	1.00616	0.990517	1.55486	0.673084	-1.01413	0.948467
BB_0766	cvpA	colicin V production protein	IM	-1.30302	0.726435	1.62715	0.000113662	Not_DE	1.21305	0.355115	1.35563	0.0212328	-1.38772	0.181715	-1.09946	0.97831	1.0138	0.932668
BB_0767	murG	UDP-N-acetylglucosamine--N-acetylmuramyl-(pentapeptide) pyrophosphoryl-undecaprenol N-acetylglucosamine transferase	Cyto	-1.01562	0.975161	1.65425	0.000767053	Not_DE	1.28405	0.191664	1.32209	0.0409871	-1.38603	0.104054	1.08153	0.97831	-1.01676	0.903109
BB_0768	pdxK	pyridoxal kinase	Cyto	-1.30636	0.616783	1.1586	0.215488	Not_DE	-1.12039	0.440983	1.1344	0.142752	-1.08033	0.712895	1.06904	0.97831	-1.25125	0.00511254
BB_0769	.	tRNA N6-adenosine threonylcarbamoyltransferase	Cyto	-1.05557	0.927162	1.0348	0.82624	Not_DE	-1.54247	0.000432242	-1.05057	0.706542	1.05378	0.816123	1.06522	0.97831	-1.44188	0.00021534
BB_0770	.	divergent polysaccharide deacetylase superfamily protein	Cyto	1.14976	0.788536	-1.30557	0.0531104	Not_DE	-1.57535	5.26087e-05	-1.49112	0.00231004	1.32858	0.301221	1.20951	0.914147	-1.50956	1.5484e-06
BB_0771	rpoS	RNA polymerase sigma factor	Cyto	92.3962	5.33542e-38	104.708	3.27862e-234	Not_DE	-1.81491	0.000354012	134.044	4.1152e-190	-1.56717	0.00701719	1.02418	0.97831	16.3602	2.22592e-162
BB_0771a	.	hypothetical protein	Cyto	1.37335	0.621895	-1.02513	0.853204	Not_DE	-2.3643	2.35924e-08	1.00626	0.944907	1.10202	0.732267	1.15767	0.97831	-1.35214	0.0125286
BB_0772	.	flagellar basal body P-ring protein	periplasm	1.29803	0.674632	-1.08944	0.560027	Not_DE	-2.81857	4.34181e-07	-1.1955	0.00909448	1.36242	0.120393	1.14386	0.915064	-1.26999	0.113156
BB_0773	.	hypothetical protein	Cyto	-1.15468	0.88519	2.56508	2.40718e-10	Not_DE	2.00582	0.00441378	1.9225	3.94497e-05	-1.75182	0.086866	1.55109	0.611007	1.18619	0.445774
BB_0774	flgG	flagellar basal body rod protein FlgG	Cyto	-1.0289	0.954404	1.20585	0.0338598	Not_DE	-1.6192	0.000318323	1.07927	0.252377	1.00136	0.996318	1.12217	0.869532	-1.17323	0.0491813
BB_0775	flhO	flagellar hook-basal body complex protein	Cyto	-1.00047	0.999113	1.0633	0.519806	Not_DE	-2.59	1.92865e-17	-1.01288	0.895684	-1.13785	0.36181	1.01263	0.980265	-1.17947	0.165812
BB_0776	.	hypothetical protein	periplasm	7.4129	5.28975e-16	1.77178	6.81299e-09	Not_DE	-3.1559	5.07983e-30	1.52993	0.000197811	-1.17782	0.300565	-1.07463	0.97831	1.28615	0.0020538
BB_0777	apt	adenine phosphoribosyltransferase	Cyto	5.91565	5.81409e-08	1.67991	6.01409e-08	Not_DE	-1.70507	8.69192e-07	1.43352	0.00042892	-1.10606	0.495256	-1.01259	0.986582	1.42821	8.55985e-06
BB_0778	rplU	50S ribosomal protein L21	Cyto	1.18392	0.747579	1.02839	0.742577	Not_DE	1.29376	0.0309627	1.02282	0.774096	-1.14528	0.300883	-1.1209	0.887594	-1.09668	0.408972
BB_0779	.	hypothetical protein	Cyto	1.02388	0.94896	-1.01524	0.849139	Not_DE	-1.19971	0.0154762	-1.00974	0.89423	-1.17427	0.277459	-1.1799	0.786862	-1.1601	0.228261
BB_0780	rpmA	50S ribosomal protein L27	Cyto	1.08113	0.839385	-1.12015	0.149178	Not_DE	-1.57352	7.68182e-07	-1.06541	0.32032	-1.30217	0.0383623	-1.23813	0.528303	1.09671	0.551585
BB_0781	.	GTPase Obg	Cyto	-1.08995	0.850733	-1.05642	0.568182	Not_DE	1.90874	3.60032e-08	1.00591	0.943115	-1.28666	0.0270318	-1.17479	0.422099	1.05698	0.513843
BB_0782	nadD	nicotinate-nucleotide adenylyltransferase	Cyto	1.02984	0.972021	1.51241	3.51747e-06	Not_DE	4.31216	9.15978e-25	1.34436	0.00645346	-1.80267	0.001944	-1.00779	0.991355	1.14719	0.20744
BB_0783	.	hypothetical protein	IM	-1.34235	0.674632	1.51251	3.51747e-06	Not_DE	1.9853	6.79957e-10	1.41899	0.00270564	-1.43548	0.0348411	-1.10341	0.959629	1.01097	0.949233
BB_0784	rsfA	ribosomal silencing factor RsfS	Cyto	-1.74208	0.337293	1.27901	0.0123292	Not_DE	1.7006	0.00332107	1.21106	0.0762552	-1.43629	0.0816158	-1.07285	0.97831	1.00579	0.9735
BB_0785	spoVG	septation protein SpoVG	Cyto	-1.22001	0.629293	-2.38125	9.09658e-39	Not_DE	-15.7161	4.80465e-137	-1.5644	0.00260967	1.91436	0.000630607	-1.34238	0.576044	-1.79727	1.05942e-11
BB_0786	.	50S ribosomal protein L25/general stress protein Ctc	Cyto	-1.30493	0.483305	-1.44194	2.61259e-08	Not_DE	-1.68101	4.70194e-05	-1.32069	0.00102507	1.03646	0.798691	-1.01815	0.979106	-1.24976	0.00609656
BB_0787	pth	peptidyl-tRNA hydrolase	Cyto	-1.41577	0.369505	-1.12525	0.144503	Not_DE	1.33638	0.0273562	-1.09643	0.0857542	-1.20706	0.168916	-1.04415	0.97831	-1.08511	0.356993
BB_0788	tilS	tRNA(Ile)-lysidine synthase	IM	-1.34618	0.410409	1.15636	0.0739199	Not_DE	1.10781	0.32809	1.0422	0.473751	-1.24967	0.10158	-1.0535	0.97831	-1.02284	0.824808
BB_0789	ftsH	ATP-dependent zinc metalloprotease FtsH	IM	-1.16112	0.711482	-1.17696	0.0448095	Not_DE	-2.25282	9.68237e-30	-1.12188	0.125892	1.05553	0.744036	-1.06538	0.97831	-1.15066	0.0757733
BB_0790	.	hypothetical protein	OM	-1.16389	0.798312	1.67134	1.16468e-06	Not_DE	2.21502	3.24745e-07	1.4001	0.000407182	-1.68019	1.33428e-05	1.06319	0.974446	1.06948	0.692319
BB_0791	tdk	thymidine kinase	Cyto	-1.10803	0.829301	1.27198	0.00857489	Not_DE	1.16334	0.298591	1.15648	0.0355427	-1.15194	0.297545	1.08882	0.915064	-1.01713	0.897519
BB_0792	.	hypothetical protein	periplasm	-1.04592	0.949919	1.15786	0.214719	Not_DE	1.42822	0.150903	1.08191	0.371714	-1.22625	0.490717	-1.07893	0.97831	-1.09335	0.504524
BB_0793	tmk	thymidylate kinase	Cyto	1.3179	0.781269	-1.3838	0.000190372	Not_DE	2.59551	5.96067e-06	-1.27247	0.0222228	-1.03383	0.928479	-1.14812	0.97831	-1.44942	0.0670328
BB_0794	.	hypothetical protein	OM	-1.16764	0.773546	1.08566	0.376448	Not_DE	-1.15428	0.156241	1.16158	0.17461	-1.31244	0.0247572	-1.09435	0.908859	1.08192	0.440149
BB_0795	bamA	outer membrane protein (BamA)	OM	-1.12825	0.792963	-1.18834	0.00882023	Not_DE	-2.06394	5.50291e-08	-1.09244	0.285906	-1.0055	0.976007	-1.10161	0.878946	-1.00219	0.983432
BB_0796	.	hypothetical protein	uncertain	-1.2185	0.776648	-1.0583	0.498398	Not_DE	1.128	0.516095	-1.03083	0.746244	-1.00712	0.976714	-1.14444	0.910906	-1.0929	0.504967
BB_0797	mutS	DNA mismatch repair protein MutS	Cyto	7.36429	1.39995e-21	1.99348	1.92988e-09	Not_DE	-3.50369	4.98322e-26	1.47683	0.000628101	-1.64046	0.00768066	-1.06582	0.97831	1.17956	0.0733175
BB_0798	.	competence protein F	Cyto	6.69316	1.2137e-12	3.01545	2.34796e-13	Not_DE	-1.15886	0.348303	2.08239	0.000167649	-2.21482	2.65814e-05	-1.1595	0.915064	1.42771	0.00929134
BB_0799	.	hypothetical protein	Cyto	-1.21597	0.615791	-1.39719	8.0227e-07	Not_DE	-2.64045	9.23785e-26	-1.18007	0.074954	1.3142	0.261012	-1.03975	0.97831	-1.08615	0.76823
BB_0800	nusA	transcription termination/antitermination protein NusA	Cyto	-1.0501	0.884599	-1.19874	0.00936891	Not_DE	-3.18412	3.32573e-69	-1.08768	0.203384	1.41292	0.0608299	1.09934	0.940334	-1.16795	0.030945
BB_0801	infB	translation initiation factor IF-2	Cyto	-1.22928	0.563803	1.0073	0.938089	Not_DE	-2.43982	8.28689e-30	1.08658	0.295699	1.17256	0.300883	1.06861	0.97831	-1.03932	0.669596
BB_0802	rbfA	ribosome-binding factor A	Cyto	-1.55349	0.175911	-1.28016	2.16093e-05	Not_DE	-1.72665	4.55052e-07	-1.12331	0.022713	1.22039	0.204947	1.04087	0.97831	-1.13134	0.316122
BB_0803	truB	tRNA pseudouridine synthase B	Cyto	-1.35661	0.361757	1.01206	0.885729	Not_DE	-1.63998	4.38134e-07	1.02322	0.786788	-1.06662	0.713421	-1.03203	0.97831	-1.0552	0.600573
BB_0804	rpsO	30S ribosomal protein S15	Cyto	-1.24595	0.500071	-1.56978	1.01201e-11	Not_DE	-4.81966	1.9468e-70	-1.27231	0.011008	1.26089	0.211904	-1.16999	0.793	-1.26464	0.00138349
BB_0805	.	polyribonucleotide nucleotidyltransferase	Cyto	-1.23198	0.531864	-1.35522	1.21235e-06	Not_DE	-2.73362	6.37731e-24	-1.2029	0.0116443	1.1564	0.223416	-1.05541	0.945306	-1.26384	0.000598882
BB_0806	.	lipoprotein	Lipo	-1.08995	0.852543	1.29603	0.00764319	Not_DE	-1.06311	0.656211	1.21697	0.040201	-1.24517	0.132711	1.04945	0.97831	1.01068	0.916594
BB_0807	.	integral membrane protein	IM	-1.2631	0.774412	2.51586	1.33759e-11	Not_DE	5.80756	1.2073e-35	2.12268	6.34792e-05	-2.41339	6.32676e-05	1.07968	0.97831	1.48079	0.00463052
BB_0808	.	hypothetical protein	IM	-1.24024	0.788536	2.3317	9.9082e-10	Not_DE	2.43286	1.95786e-05	2.07382	0.000209927	-1.89878	0.000249723	-1.00279	0.997754	1.35033	0.00697834
BB_0809	tgt	queuine tRNA-ribosyltransferase	Cyto	-1.14142	0.857495	1.83264	8.48124e-06	Not_DE	1.66171	0.000475698	1.56404	0.00505859	-1.80095	4.90915e-06	-1.12494	0.887594	1.20092	0.0380077
BB_0810	mviN	integral membrane protein MviN	IM	-1.1026	0.882012	2.00227	1.37104e-06	Not_DE	1.8279	0.00131501	1.6772	0.00132132	-1.35273	0.0374561	-1.08628	0.952917	-1.02461	0.876283
BB_0811	.	hypothetical protein	OM	-1.25546	0.658982	1.19756	0.0673745	Not_DE	1.20952	0.253934	1.12842	0.180187	-1.05672	0.731685	-1.06844	0.97831	-1.15373	0.155188
BB_0812	coaBC	bifunctional phosphopantothenoylcysteine decarboxylase/phosphopantothenate--cysteine ligase	IM	-1.33792	0.674632	-1.03849	0.632447	Not_DE	-1.52287	0.0519723	-1.04194	0.442961	1.13225	0.570397	1.03369	0.97831	-1.69394	4.67682e-09
BB_0814	panF	sodium/panthothenate symporter	IM	-1.30278	0.632077	-1.6175	3.14902e-05	Not_DE	-1.54131	0.0312267	-1.26096	0.0398119	-1.02119	0.933665	-1.03869	0.97831	-1.59745	0.00116915
BB_0816	.	hypothetical protein	Cyto	-1.54551	0.092228	-1.47253	2.30272e-09	Not_DE	-3.35643	4.37142e-65	-1.21042	0.0384497	1.22433	0.205926	-1.27979	0.260446	-1.18449	0.0481073
BB_0817	murC	UDP-N-acetylmuramate--L-alanine ligase	IM	-1.20107	0.733961	1.20013	0.0423736	Not_DE	-1.61777	0.0010578	1.23292	0.084699	-1.53907	0.0167921	-1.21091	0.784388	1.00692	0.952205
BB_0818	.	hypothetical protein	Cyto	-1.08488	0.852543	1.40829	1.96815e-05	Not_DE	-1.34343	0.0108319	1.36113	0.0101884	-1.45105	0.0144774	-1.0778	0.964803	1.12594	0.24298
BB_0819	.	cytidylate kinase	Cyto	-1.22601	0.681574	1.31709	0.00401867	Not_DE	-1.22657	0.103985	1.27588	0.0212348	-1.32961	0.038346	-1.06178	0.97831	1.02493	0.864086
BB_0820	rpoZ	DNA-directed RNA polymerase subunit omega	Cyto	-1.18167	0.788536	1.07086	0.476284	Not_DE	1.03296	0.830615	1.05086	0.55296	-1.13505	0.540643	1.00833	0.991355	-1.18444	0.129809
BB_0821	miaA	tRNA dimethylallyltransferase	Cyto	-1.17352	0.769145	1.17311	0.0309576	Not_DE	1.1673	0.168656	1.14674	0.118942	-1.26909	0.20063	-1.00434	0.994464	1.09343	0.418782
BB_0823	.	lipoprotein	Lipo	-1.52205	0.233962	-1.15221	0.181929	Not_DE	1.62364	0.00233545	-1.08611	0.316626	1.08626	0.713421	1.14146	0.940334	-1.20001	0.225245
BB_0824	.	hypothetical protein	OM	-1.08551	0.861354	-1.65871	3.05775e-18	Not_DE	-4.94722	1.61184e-90	-1.37651	0.000226911	1.49221	0.0226467	-1.13411	0.925707	-1.48549	0.000108221
BB_0825	.	hypothetical protein	Cyto	-1.27384	0.704695	-1.38069	0.000364072	Not_DE	-2.43474	4.74085e-10	-1.21885	0.0228861	1.13113	0.698231	-1.05814	0.97831	-1.38556	0.000631414
BB_0826	.	hypothetical protein	periplasm	-2.70595	0.361757	-1.18584	0.290126	Not_DE	1.09047	0.812584	-1.25972	0.146537	-1.24468	0.705586	1.25004	0.97831	1.49246	0.66172
BB_0827	hrpA	ATP-dependent helicase	IM	1.01861	0.971908	1.2175	0.0556144	Not_DE	-1.02718	0.872823	1.10986	0.207268	-1.06656	0.771472	1.34725	0.2544	-1.11192	0.204274
BB_0828	topA	DNA topoisomerase I	Cyto	1.02908	0.95735	-1.69667	4.86555e-08	Not_DE	-2.13143	8.75211e-07	-1.52805	0.000132911	1.64294	0.00616957	1.13535	0.915064	-1.5343	4.4264e-07
BB_0829	sbcD	exonuclease SbcD	Cyto	1.0618	0.921437	-1.06668	0.50969	Not_DE	-2.91353	2.55963e-30	-1.0693	0.358111	-1.12446	0.488459	1.06085	0.97831	1.0411	0.637703
BB_0830	sbcC	exonuclease SbcC	Cyto	-1.03307	0.962464	1.70992	1.56926e-07	Not_DE	-1.06422	0.69927	1.46174	0.00118898	-1.65558	0.00357264	1.1623	0.887868	1.4219	0.000277792
BB_0831	xylR-2	xylose operon regulatory protein	IM	-1.11149	0.788536	-1.22421	0.0260344	Not_DE	-1.24718	0.0606215	-1.18208	0.0426237	1.07187	0.635978	-1.00783	0.991355	-1.3486	0.000707629
BB_0832	.	lipoprotein	Lipo	-1.33405	0.682341	-1.06469	0.591795	Not_DE	-1.86312	0.00156268	-1.09712	0.167532	1.17364	0.370608	1.17987	0.811403	-1.17717	0.0707575
BB_0833	ileS	isoleucine--tRNA ligase	IM	1.01075	0.974418	1.30308	0.059286	Not_DE	-1.61078	3.37917e-05	1.12038	0.371714	-1.17376	0.482965	1.27815	0.487523	-1.01664	0.888948
BB_0834	clpC	ATP-dependent Clp protease subunit C	Cyto	1.02702	0.954404	1.10799	0.467122	Not_DE	-1.48173	0.0131537	1.0047	0.969047	-1.00066	0.997978	1.36367	0.220894	-1.188	0.0689757
BB_0835	manB	phosphomannomutase	Cyto	1.20046	0.788536	1.06383	0.622217	Not_DE	-1.23568	0.400494	-1.0223	0.866865	-1.03694	0.890789	1.03895	0.97831	-1.20914	0.129899
BB_0836	uvrB	excinuclease ABC subunit B	Cyto	1.49209	0.486303	1.84351	8.09538e-05	Not_DE	1.70784	9.32914e-05	1.4093	0.0145584	-1.59465	0.0215697	-1.02191	0.980225	1.06378	0.562856
BB_0837	uvrA	excinuclease ABC subunit A	Cyto	1.39491	0.581084	1.87297	3.00783e-06	Not_DE	1.69675	1.02645e-06	1.43358	0.00726239	-1.53755	0.0157448	1.02086	0.97831	1.13856	0.169324
BB_0838	.	hypothetical protein	OM	-1.13249	0.852543	2.60014	1.39626e-09	Not_DE	7.12633	1.79942e-41	1.95865	7.79424e-05	-1.97493	1.08723e-05	1.08172	0.97831	1.28336	0.0133267
BB_0838a	.	hypothetical protein	Lipo	-1.04123	0.972021	1.56025	0.001218	Not_DE	1.98549	0.113241	1.43115	0.0140759	-2.0057	0.0833358	-1.08907	0.97831	-1.08125	0.768297
BB_0839	.	hypothetical protein	Cyto	-1.13346	0.84242	1.27182	0.0813087	Not_DE	-1.53691	0.0703325	1.22915	0.105892	-1.26569	0.274136	-1.00115	0.999491	-1.2029	0.316122
BB_0840	.	lipoprotein	Lipo	-1.04397	0.937494	-1.12873	0.204153	Not_DE	-5.52631	2.3748e-30	-1.0653	0.394009	1.18689	0.432191	1.0356	0.97831	-1.44675	4.75048e-05
BB_0841	arcA	arginine deiminase	Cyto	-1.08829	0.802517	1.33892	0.0196532	Not_DE	-37.2737	0	1.34665	0.0301655	-1.60633	0.00168408	-1.03625	0.97831	-1.06304	0.647076
BB_0842	argF	ornithine carbamoyltransferase	Cyto	1.26579	0.478312	2.62651	5.82981e-15	Not_DE	-12.3366	1.82554e-119	1.9572	1.8237e-06	-2.12498	5.44774e-11	1.00738	0.991355	1.34484	0.00196878
BB_0843	.	arginine-ornithine antiporter	IM	1.15899	0.737567	2.27298	5.06302e-12	Not_DE	-6.27797	6.82248e-65	1.71896	3.34356e-05	-1.64177	4.44818e-05	1.02243	0.97831	1.35326	0.000264579
BB_0844	.	lipoprotein	Lipo	232.386	2.84377e-62	182.022	1.19585e-179	147.88	1.00678	0.973372	95.217	5.66817e-136	-2.2288	2.29181e-05	1.0474	0.97831	10.3688	6.81853e-47
BB_0852	.	hypothetical protein	Cyto	-1.24456	0.697043	-1.14396	0.237424	Not_DE	1.04111	0.812584	-1.02911	0.711687	1.10721	0.615722	-1.07492	0.97831	-1.39504	0.00212271
BB_A0078	.	lipoprotein (BBA72)	Lipo	253.808	6.0119e-12	55.7042	4.73177e-97	Not_DE	-1.28908	0.372261	64.4286	2.56567e-46	-5.76562	5.08625e-08	-1.05522	0.97831	11.0674	3.09152e-40
BB_A03	.	outer membrane protein	Lipo	-1.12126	0.792963	-5.87516	1.93301e-11	-8.26	-12.3146	2.7605e-17	-3.32422	7.73643e-05	6.40231	5.64797e-09	-2.3843	0.0494521	-1.81487	0.000946671
BB_A04	.	S2 antigen	Lipo	91.1226	2.84918e-61	3.23873	1.08391e-13	Not_DE	-4.88151	1.32596e-29	2.81565	3.50998e-06	-1.15947	0.737585	-1.85521	0.529632	1.26997	0.224584
BB_A05	.	S1 antigen	Lipo	6691.85	2.84754e-24	10.8573	1.50904e-20	7.49	-9.29902	1.54946e-15	15.1707	3.80619e-19	-2.12217	0.0872631	-1.96597	0.637009	4.98788	3.25278e-28
BB_A07	chpA1	ChpAI protein	Lipo	310.515	3.57896e-39	21.3891	3.72662e-28	9.44	-3.25143	0.000105342	29.4077	1.26217e-17	-1.93906	0.227484	-2.08092	0.878946	4.94852	4.14653e-26
BB_A08	.	hypothetical protein	Cyto	1.71344	0.554756	-1.94302	0.00358688	Not_DE	1.51454	0.226342	-1.69133	2.91752e-07	2.83444	0.00678785	-1.6947	0.806212	-1.23168	0.0250497
BB_A09	.	hypothetical protein	Cyto	1.39338	0.682671	-1.43438	0.171797	Not_DE	1.61427	0.184499	-1.65567	0.00465548	2.43888	0.0012998	-1.42975	0.699452	1.10125	0.661069
BB_A10	.	hypothetical protein	Cyto	1.48795	0.658982	-1.32512	0.218106	Not_DE	1.1215	0.711737	-1.66052	0.00245738	1.81019	0.0523658	-1.57527	0.656411	1.1486	0.518405
BB_A11	.	hypothetical protein	Cyto	-1.49102	0.604859	-1.51779	0.108044	Not_DE	1.13686	0.756737	-2.01131	8.29836e-06	1.805	0.0392086	-1.7175	0.595728	-1.04129	0.888948
BB_A12	blyA	BlyA family holin	IM	-1.97418	0.217054	-1.45589	0.155178	Not_DE	-2.0087	0.0652774	-2.12269	3.60746e-05	2.82735	0.0024868	-1.33474	0.97831	-1.12109	0.642535
BB_A13	.	hypothetical protein	Cyto	-1.63919	0.30776	-1.64244	0.0406559	Not_DE	-3.15574	0.000217443	-2.12029	8.34148e-05	2.7059	8.20045e-05	-2.29282	0.0787331	-1.10653	0.632881
BB_A14	.	.	Lipo	-1.38739	0.629293	-4.34574	2.06453e-10	Not_DE	-1.82286	0.0800901	-3.48887	1.18746e-06	4.31255	5.35353e-06	-2.4713	0.263076	-1.3759	0.0608442
BB_A15	ospA	outer surface protein A	Lipo	-1.03014	0.942954	-45.9948	1.95175e-18	-30.37	-228.834	1.64888e-17	-4.55534	0.00955576	17.727	3.08844e-10	-6.62709	0.118104	1.01096	0.938968
BB_A16	ospB	outer surface protein B	Lipo	-1.13908	0.747579	-37.8739	6.65699e-22	-34.64	-109.923	4.9096e-30	-4.61393	0.00843709	15.2297	2.79472e-05	-6.24944	0.0869259	-1.01352	0.923425
BB_A19	.	hypothetical protein	Cyto	1.20163	0.786504	-1.54276	9.81646e-05	Not_DE	-4.47707	1.50582e-24	-1.30934	0.00162143	1.80596	4.90915e-06	-1.22115	0.576044	-1.58131	1.33539e-07
BB_A20	pf32	PF-32 protein	IM	1.05967	0.927162	-1.04659	0.522614	Not_DE	-2.89107	1.79369e-16	1.053	0.689305	1.39294	0.0323939	-1.00807	0.991355	-1.40249	0.00376759
BB_A21	pf49	PF-49 protein	Cyto	1.1122	0.852543	1.12822	0.113184	Not_DE	-1.11991	0.43689	1.1391	0.236021	1.1194	0.58914	-1.13174	0.928797	-1.25409	0.0645358
BB_A23	.	hypothetical protein	Cyto	-1.56091	0.431294	-2.87256	3.39068e-06	-5.14	1.40401	0.261604	-2.59025	7.41448e-13	2.15566	0.00117981	-1.34751	0.784388	-2.2089	9.60714e-15
BB_A24	dbpA	decorin binding protein A	Lipo	40.3049	5.60371e-25	47.9686	3.24973e-243	53.89	3.28981	7.86397e-13	27.6075	1.34785e-68	-6.06382	6.56914e-25	1.11365	0.896897	8.74212	4.10252e-60
BB_A25	dbpB	decorin binding protein B	Lipo	1054.72	8.92562e-41	266.643	0	201.95	1.69453	0.00166881	155.302	5.85696e-152	-4.17615	1.5979e-11	1.00887	0.990336	56.1275	6.12564e-218
BB_A30	.	hypothetical protein	Cyto	1.26926	0.586911	-2.9923	1.1807e-14	Not_DE	-2.9365	1.94265e-11	-2.13829	2.61727e-06	2.38021	0.0140253	-2.56882	0.0686862	-1.57036	4.92714e-05
BB_A31	.	pbsx family phage terminase	Cyto	1.55624	0.33409	-2.00024	2.30699e-05	Not_DE	-2.70384	4.7425e-08	-1.73369	3.55367e-05	2.22736	0.0132484	-1.93592	0.338713	-1.16482	0.261535
BB_A32	.	hypothetical protein	Lipo	5.62399	0.128659	3.75927	6.63331e-11	4.53	1.16442	0.779611	2.68776	8.23009e-05	1.46992	0.203087	1.05281	0.97831	1.96021	0.0180531
BB_A33	.	lipoprotein	Lipo	367.085	1.04765e-14	9.39206	1.90053e-48	10.55	-2.76985	9.95786e-13	7.2853	1.77777e-19	-1.8976	0.00342225	-1.03086	0.97831	7.09708	2.68894e-47
BB_A34	oppA5	extracellular solute-binding protein, family 5	Lipo	78.6942	2.8963e-06	31.4318	2.96696e-273	25.79	7.48771	2.16219e-44	19.355	4.30761e-45	-2.81846	3.34978e-06	1.35833	0.228985	9.27958	8.58361e-50
BB_A36	.	lipoprotein	Lipo	188.1	3.00062e-90	100.137	0	97.16	1.27069	0.0527993	71.5006	6.46453e-142	-2.0551	0.00109497	-1.02162	0.97831	14.71	1.83965e-88
BB_A37	.	hypothetical protein	Cyto	73.1313	8.7865e-15	34.9801	2.04616e-97	66.41	4.70435	8.14646e-14	28.1226	3.52588e-35	-5.58965	1.4036e-19	-1.00962	0.991355	19.7865	6.06892e-182
BB_A38	.	phage portal protein	Cyto	1.2181	0.704416	-26.0218	2.10672e-26	Not_DE	-3.34301	0.000649755	-5.63163	0.00360678	9.10894	4.32286e-09	-4.85554	0.000272735	1.0332	0.897389
BB_A40	.	hypothetical protein	Cyto	1.03553	0.937494	-15.3116	6.30342e-18	Not_DE	-3.33633	0.000993592	-4.11016	0.0150099	7.71062	3.635e-08	-4.04167	0.00463463	1.36872	0.0975287
BB_A41	.	hypothetical protein	Cyto	-1.27316	0.639845	-12.7277	2.91096e-18	Not_DE	-2.3294	0.0173808	-3.87127	0.0138223	8.80247	9.91696e-11	-2.5679	0.08014	1.52634	0.0377569
BB_A42	.	hypothetical protein	Cyto	1.17835	0.831869	-9.51876	2.63947e-19	Not_DE	-2.71478	0.00346256	-3.37394	0.00306263	7.11487	3.71014e-09	-1.57839	0.878946	1.53207	0.0110648
BB_A43	.	hypothetical protein	Cyto	-1.14127	0.83899	-5.54086	9.62328e-18	Not_DE	-1.48352	0.156559	-2.84282	0.000527511	5.81019	1.00833e-09	-1.52992	0.811403	1.29859	0.128552
BB_A45	.	hypothetical protein	Cyto	-1.00796	0.990806	-4.32183	8.20958e-14	Not_DE	1.27821	0.41299	-2.51261	0.000372356	3.7652	1.5959e-08	-1.53461	0.671309	1.39102	0.0681731
BB_A46	.	hypothetical protein	Cyto	1.08416	0.871915	-3.60143	6.6333e-10	Not_DE	1.3515	0.263303	-2.22813	0.00373189	3.88405	4.02805e-09	-1.64275	0.114743	1.34601	0.0960397
BB_A47	.	hypothetical protein	Cyto	1.01577	0.986312	-3.11789	2.16298e-07	Not_DE	2.0187	0.0582475	-2.23469	0.0017002	3.51231	4.79118e-06	-1.42359	0.832608	1.37366	0.120822
BB_A48	.	hypothetical protein	Cyto	-2.24627	0.191604	-2.65286	7.69919e-06	Not_DE	2.93249	0.00155529	-2.15246	0.00174459	2.87457	3.16196e-07	-1.42352	0.784388	1.40136	0.101595
BB_A49	.	hypothetical protein	Cyto	-1.14479	0.926424	-2.46706	7.47726e-05	Not_DE	2.30266	0.0690345	-2.04867	0.00711895	2.69063	0.000575226	-1.13516	0.97831	1.30968	0.105743
BB_A51	.	hypothetical protein	Cyto	-1.5094	0.726435	-1.69721	0.0216707	Not_DE	3.38138	0.00263831	-1.54824	0.035864	1.98829	0.00211247	-1.3498	0.878946	1.67625	0.00194587
BB_A52	.	outer membrane protein	uncertain	1.13766	0.829474	-3.06246	1.46891e-05	Not_DE	-3.05986	0.000388246	-2.24969	0.00159807	4.75599	2.70396e-12	-1.73558	0.14038	-1.07979	0.647444
BB_A53	.	Bbs27 protein	periplasm	-1.40449	0.605914	-4.46558	9.39537e-07	Not_DE	-1.52467	0.332643	-2.94375	0.000559817	5.22639	3.49899e-09	-1.8668	0.598241	-1.24193	0.140767
BB_A54	.	hypothetical protein	IM	-1.17513	0.836686	-4.50443	4.06311e-06	Not_DE	-1.44887	0.418681	-2.84835	0.0017613	5.96893	1.81304e-08	-2.17497	0.595728	-1.09203	0.607743
BB_A57	.	P45-13	Lipo	13.1302	5.87468e-12	1.54416	0.0183632	Not_DE	1.19313	0.563854	1.05827	0.793131	1.34056	0.242782	-1.19049	0.914123	1.0425	0.823067
BB_A58	.	hypothetical protein	Cyto	1.03108	0.964623	-2.50955	0.000342083	Not_DE	-3.56347	3.32612e-06	-2.09441	4.88528e-05	4.99726	7.5454e-11	-2.02154	0.249928	-1.15841	0.411788
BB_A59	.	hypothetical protein	Lipo	-1.34664	0.690155	-8.63886	2.60732e-13	-12.66	-28.0612	4.28592e-24	-4.00611	1.11962e-07	8.63404	4.62113e-11	-3.88937	0.000262692	-2.22706	1.824e-15
BB_A60	.	surface lipoprotein P27	Lipo	-1.18555	0.813428	-3.10499	1.2369e-14	Not_DE	-14.3277	1.79144e-45	-2.25033	2.85436e-09	4.86726	8.03713e-14	-1.61371	0.725103	-2.02645	4.2517e-08
BB_A61	.	hypothetical protein	Cyto	1.47053	0.473871	-17.9232	3.68776e-17	-19.37	-14.2346	3.20129e-11	-4.8946	7.49581e-05	10.2544	1.1951e-10	-4.56907	0.00256418	-1.64663	9.57422e-06
BB_A62	bba62	6.6 kDa lipoprotein	Lipo	-1.68398	0.361757	-37.9748	4.45446e-21	-36.68	-102.603	2.34421e-16	-5.73014	0.00505859	16.9796	8.38135e-06	-7.52274	0.0192678	-1.41376	0.00169421
BB_A64	.	P35 antigen	Lipo	43.4948	3.67949e-62	-3.1916	2.32671e-05	Not_DE	-5.08553	1.56023e-08	-2.70686	0.000121337	2.54592	0.192473	-2.63259	0.715358	-1.089	0.404652
BB_A65	.	lipoprotein	Lipo	507.114	1.36652e-93	4.86572	1.88717e-07	Not_DE	-24.7143	7.70782e-22	4.61533	0.0118846	-3.31663	0.098023	-1.86583	0.914147	2.62945	4.93215e-15
BB_A66	.	outer surface protein	Lipo	564.283	8.04887e-98	14.5513	1.52919e-32	6.4	-25.0243	1.18126e-33	13.2291	1.23002e-15	-2.03646	0.303778	-2.30124	0.793	6.56749	4.17482e-44
BB_A68	BBCRASP-1	complement regulator-acquiring surface protein 1	Lipo	1.81877	0.114858	-58.4074	1.38477e-38	-47.05	-54.0196	8.08981e-28	-5.76568	0.00487744	20.3053	5.2855e-06	-7.03852	0.00249018	-1.65702	1.34009e-07
BB_A69	.	putative surface protein	Lipo	1.1262	0.836686	-34.0775	2.33978e-39	-33.64	-28.9244	8.89635e-31	-5.55615	0.00680557	15.4725	5.69272e-14	-3.8376	0.0263409	-2.21538	9.41681e-12
BB_A73	.	antigen P35	Lipo	300.508	3.82639e-96	38.9987	4.75901e-86	29.57	-4.44198	2.64383e-12	49.2433	1.34915e-32	-2.08324	0.0260527	-1.23262	0.952917	10.9213	1.68837e-71
BB_A74	bba74	osm28	periplasm	-1.72621	0.0114592	-37.8618	1.13785e-23	-32.59	-45.3215	1.33738e-22	-4.72886	0.038699	10.9707	0.00152034	-9.69018	0.0280573	-2.38056	4.26103e-12
BB_A76	thyX	FAD-dependent thymidylate synthase	Cyto	1.16644	0.788536	-1.62483	0.0893777	Not_DE	1.70975	0.103317	-1.61684	0.0316319	2.56012	2.83926e-05	-1.45331	0.336311	-1.32734	0.0149726
BB_B01	.	acylphosphatase	Cyto	-1.15412	0.781506	-1.35171	0.0741128	Not_DE	-1.4277	0.0796791	-1.16065	0.365305	1.27482	0.449971	-1.29324	0.893935	-1.50532	0.000273485
BB_B02	.	hypothetical protein	Cyto	1.12491	0.83899	-1.42205	0.00290304	Not_DE	1.19691	0.326076	-1.3013	0.000449367	1.48581	0.0592715	-1.34485	0.513033	-1.8828	1.30638e-10
BB_B03	resT	telomere resolvase ResT	Cyto	1.09964	0.836686	-1.5339	2.11318e-05	Not_DE	2.48391	8.76226e-09	-1.46598	0.000316294	1.94893	0.000788395	-1.29835	0.36323	-1.76449	1.04644e-16
BB_B04	chbC	chitibiose transporter protein ChbC	IM	-1.0499	0.92753	-1.9309	0.00648097	Not_DE	-82.9303	6.04596e-69	-1.18703	0.624885	2.57962	0.0202181	-1.44402	0.97831	-2.77718	4.5024e-15
BB_B05	chbA	chitibiose transporter protein ChbA	Cyto	1.13	0.798312	-1.16743	0.579831	Not_DE	-27.5919	1.73707e-35	1.17532	0.641074	1.67977	0.104054	-1.13337	0.97831	-1.96064	7.21904e-09
BB_B06	chbB	chitibiose transporter protein ChbB	Cyto	1.26386	0.554756	1.00886	0.975012	Not_DE	-25.5984	3.49221e-38	1.28608	0.432259	1.92589	0.0591408	1.08319	0.97831	-1.69842	8.94297e-06
BB_B07	.	alpha3-beta1 integrin-binding protein	Cyto	1.14898	0.769145	1.08542	0.734431	Not_DE	-16.0101	2.65115e-34	1.27703	0.400281	1.68575	0.10044	-1.00745	0.994502	-1.38114	0.00187254
BB_B09	.	lipoprotein	Lipo	9.70876	1.89767e-22	1.03838	0.811653	Not_DE	-1.84813	6.8586e-05	-1.10636	0.438128	1.46913	0.0392489	-1.11199	0.97831	-1.38501	0.00156225
BB_B10	.	hypothetical protein	Cyto	2.13249	0.21791	1.08239	0.600649	Not_DE	2.12016	0.000182521	-1.14929	0.268038	1.17501	0.475161	1.06698	0.97831	-1.82708	1.42902e-08
BB_B12	pf32	PF-32 protein	IM	-1.0668	0.916733	1.03491	0.795795	Not_DE	2.50139	2.09928e-07	-1.09452	0.300322	1.359	0.118058	-1.00019	0.999642	-1.7557	4.36204e-12
BB_B13	.	plasmid partition protein	Cyto	1.36439	0.802517	1.38859	0.00145635	Not_DE	5.7106	2.98358e-13	1.17692	0.0881655	1.01899	0.948146	1.02799	0.97831	-1.69166	0.0175219
BB_B14	.	hypothetical protein	Lipo	-1.0969	0.852543	1.17429	0.400482	Not_DE	6.66244	5.0053e-27	1.10768	0.62806	1.28113	0.268621	-1.01707	0.986582	-7.00298	4.84942e-45
BB_B16	oppA4	oligopeptide ABC transporter OppAIV	Lipo	1.07819	0.852543	-2.69554	5.42728e-23	Not_DE	-1.58428	0.000539795	-1.94458	2.29292e-06	2.94983	7.67969e-16	-1.25635	0.263076	-4.01704	4.41102e-109
BB_B17	.	inosine 5-monophosphate dehydrogenase	Cyto	1.05847	0.894739	-1.40956	0.0378169	Not_DE	1.41034	0.0990066	-1.39398	0.0130221	2.2228	2.73134e-06	-1.07747	0.97831	-1.5258	1.01458e-05
BB_B18	guaA	GMP synthase	Cyto	1.10085	0.80507	-1.73788	0.000452011	Not_DE	-1.17355	0.409925	-1.59648	0.000812205	2.36536	5.5362e-09	-1.19176	0.476747	-2.10853	3.2396e-21
BB_B19	ospC	outer surface protein C	Lipo	420.868	1.31192e-14	983.518	8.41992e-222	613.12	-2.77894	5.36603e-06	715.609	5.083e-225	-6.476	3.12771e-14	-1.03995	0.97831	14.3088	2.53708e-132
BB_B22	.	guanine/xanthine permease	IM	1.38725	0.292802	-1.07518	0.542666	Not_DE	2.26552	6.03928e-10	1.083	0.326039	1.03778	0.88253	1.05225	0.97831	-1.70824	1.05109e-16
BB_B23	.	guanine/xanthine permease	IM	-1.01841	0.972021	-1.95621	0.00333894	Not_DE	5.97575	6.11479e-10	-1.68104	0.00163669	1.9572	0.00203214	-1.22677	0.811294	-1.96966	1.56315e-23
BB_B24	.	hypothetical protein	Lipo	1.00221	0.998788	-1.72071	0.00423455	Not_DE	7.43469	6.81044e-11	-1.5173	0.00163655	2.13316	0.00012408	-1.29517	0.72344	-2.25942	5.08944e-13
BB_B25	.	hypothetical protein	Cyto	-1.1937	0.839385	-1.45195	0.00932915	Not_DE	9.72094	2.43824e-23	-1.2755	0.0122247	1.95024	0.00258263	-1.37567	0.539354	-1.6821	1.5839e-12
BB_B26	.	hypothetical protein	Cyto	1.22799	0.788536	-1.69949	0.0243289	Not_DE	1.196	0.570967	-1.5433	0.00556368	2.19413	0.00188838	-1.33831	0.811403	-2.05056	0.000307096
BB_B27	.	lipoprotein	Lipo	-1.166	0.813428	-1.86411	5.66685e-05	Not_DE	2.04743	0.00214822	-1.54753	3.55367e-05	2.14516	0.00176301	-1.33373	0.785583	-2.27222	0.00229393
BB_B28	.	hypothetical protein	Cyto	-1.45401	0.43029	-1.80836	2.23968e-09	Not_DE	2.75839	1.13828e-09	-1.46064	0.00207385	2.10623	2.0065e-05	-1.16826	0.908859	-2.4472	9.39359e-15
BB_B29	malX-2	PTS system transporter subunit IIBC	IM	-1.11175	0.836686	-3.55766	2.12896e-10	Not_DE	-27.0198	1.03045e-54	-1.94216	0.00298796	3.49739	0.000117924	-1.78317	0.811403	-3.06756	1.3186e-20
BB_C01	.	hypothetical protein	Cyto	1.35383	0.777617	-2.79841	7.24514e-08	-9.92	1.80504	0.09333	-5.4225	8.24213e-44	5.34311	0.0255294	1.00387	0.999642	-1.25099	0.148728
BB_C02	.	hypothetical protein	Cyto	1.02123	0.98151	-3.27779	9.23344e-08	-26.58	3.02776	0.00144426	-12.4163	1.35448e-54	-0.999191	-	-0.999922	-	-1.36289	0.0511065
BB_C03	.	hypothetical protein	Cyto	1.58066	0.782481	-2.83224	8.4391e-06	Not_DE	4.5635	0.000516082	-2.32558	9.45521e-06	-0.998658	-	-0.999912	-	-1.4132	0.0312251
BB_C04	.	hypothetical protein	Cyto	-0.999492	-	-3.15875	1.47952e-05	Not_DE	11.1467	0.0520636	-22.7423	5.87001e-22	-0.998641	-	-0.999161	-	-2.04	0.346612
BB_C05	.	hypothetical protein	Cyto	37.1504	2.52317e-17	-1.84531	0.00097545	Not_DE	-1.252	0.531697	-47.1061	8.52859e-107	5.3781	0.45461	-0.998476	-	2.28439	6.00195e-07
BB_C06	.	exported protein A	periplasm	-2.13406	0.337293	-2.38957	0.000342083	-2018.61	21.0468	3.37117e-28	-55872.4	2.88287e-47	-0.998247	-	-0.997704	-	-3.46533	1.1371e-24
BB_C07	.	hypothetical protein	IM	-6.44088	-	-1.15633	0.51558	-52.06	291.477	1.44149e-10	-9521.12	4.05866e-35	-0.997484	-	-0.997702	-	-1.33957	0.573321
BB_C08	.	hypothetical protein	IM	-12.22	-	-2.19602	0.000267085	-217.56	299.654	2.36277e-10	-9549.01	1.89922e-35	-0.996528	-	-0.997235	-	-1.10565	0.420718
BB_C10	revB	rev protein	Lipo	-1.73183	0.581084	-3.52761	4.16546e-14	-1178.17	6.70605	3.19081e-08	-79749.3	9.10349e-54	-0.994311	-	-0.996458	-	-1.6434	4.5611e-08
BB_C11	.	hypothetical protein	Cyto	2.60836	0.0447189	-6.02015	3.11617e-16	-1297.79	-2.23491	0.00975505	-1443.11	1.99227e-303	2.22969	0.613606	-3.18809	0.97831	-1.04699	0.719748
BB_C12	.	hypothetical protein	Cyto	16.9404	1.01976e-16	-1.90072	0.0119299	-13.56	1.99934	0.0209796	-26.7915	4.01196e-59	-1.0449	0.910457	-1.06335	0.97831	1.54363	0.00541093
BB_D001	.	lipoprotein	Lipo	4.33831	-	2.61285	9.71916e-08	7.91	17.1007	6.71243e-07	1.92794	0.00204803	-1.33956	0.517569	-1.07454	0.97831	2.53168	0.00453207
BB_D0027	.	hypothetical protein	Cyto	-0.997943	-	-1.66857	0.0597258	Not_DE	14.2254	0.0246279	-1.59192	0.0576903	2.11847	0.133635	-1.37857	0.97831	-1.4997	0.697511
BB_D0031	.	hypothetical protein	Cyto	3.46663	-	3.93922	1.94323e-10	3.69	8.66469	0.0169476	3.52509	3.4357e-08	-3.23481	0.0877226	1.47661	0.959629	24.829	1.0645e-19
BB_D01	.	hypothetical protein	Cyto	13.1444	0.26385	-1.10375	0.649218	Not_DE	24.8907	3.61038e-16	-1.26441	0.217263	1.44719	0.300883	1.00509	0.998368	1.76414	4.09705e-05
BB_D04	.	hypothetical protein	Cyto	-0.998624	-	1.73053	5.13565e-05	Not_DE	93.6558	4.28116e-07	1.57474	0.00159807	-1.07278	0.886001	1.0141	0.994278	1.90062	0.0724953
BB_D09	.	hypothetical protein	periplasm	-1.14644	0.886954	-1.58066	0.000159985	Not_DE	10.1487	2.15913e-15	-1.43616	0.0122951	2.11782	2.72531e-05	-1.08769	0.97831	1.57193	0.000838549
BB_D10	.	lipoprotein	Lipo	-1.0589	0.937494	-1.82437	6.72418e-09	Not_DE	2.49892	6.97495e-07	-1.52844	0.00109229	2.24562	2.18049e-05	-1.16766	0.915064	1.37696	0.0243978
BB_D13	.	hypothetical protein	OM	-1.26097	0.776616	-2.13477	1.00277e-06	Not_DE	1.85253	0.0393029	-1.74421	0.000582578	2.30508	8.20045e-05	-1.22219	0.857134	1.32028	0.00378898
BB_D14	.	hypothetical protein	Cyto	-1.10701	0.918658	-1.78084	0.000153203	Not_DE	1.37421	0.259212	-1.48894	0.00715939	1.72362	0.000611111	-1.10963	0.940334	1.47068	0.000725677
BB_D15	.	membrane protein	IM	2.08455	0.522179	-1.6477	0.000920287	Not_DE	14.4099	6.41872e-32	-1.46641	0.0109861	1.65709	0.0187911	-1.10372	0.97831	1.89544	8.81213e-06
BB_D18	.	hypothetical protein	Cyto	-1.335	0.570956	-41.4992	1.00264e-72	-43.58	-1.55524	0.103093	-4.79088	0.0301382	17.8732	7.16091e-15	-3.54554	0.016236	1.65844	4.11699e-06
BB_D21	.	hypothetical protein	Cyto	1.31766	0.493727	-1.65221	5.38269e-07	Not_DE	1.75742	1.58026e-05	-1.40471	0.0166434	1.95134	3.50039e-05	-1.14684	0.878946	1.67775	3.15763e-05
BB_D22	.	hypothetical protein	Cyto	1.38507	0.781269	-1.30922	0.0168586	Not_DE	3.58386	1.68532e-07	-1.10896	0.444208	1.28326	0.393552	-1.31103	0.887594	1.87434	2.44259e-09
BB_D24	.	hypothetical protein	Cyto	-0.997792	-	6.20274	7.0904e-14	Not_DE	27.5182	0.000958806	4.57034	9.87859e-10	-11.2664	0.0013728	1.21488	0.97831	125.03	1.99733e-06
BB_E09	.	protein p23	uncertain	-1.43142	0.747579	1.14562	0.449919	Not_DE	10.5203	5.42245e-18	1.08616	0.63396	1.56076	0.0838212	1.05882	0.97831	-1.23287	0.0291133
BB_E16	.	hypothetical protein	IM	-1.16942	0.778128	-2.74733	3.78501e-06	Not_DE	1.11653	0.707471	-2.22952	4.09203e-07	2.57212	0.000327902	-1.14391	0.97831	-1.09916	0.193713
BB_E17	.	hypothetical protein	Cyto	-1.05332	0.912446	-2.84032	1.14834e-06	Not_DE	1.15036	0.614874	-2.22239	3.8339e-07	2.20185	0.00409805	-1.21706	0.911276	-1.21276	0.0247511
BB_E18	.	hypothetical protein	Cyto	1.0319	0.961272	-1.43831	0.00690759	Not_DE	1.07098	0.714663	-1.33868	0.00530918	1.30033	0.282881	-1.0747	0.97831	-1.49141	0.00458547
BB_E19	.	hypothetical protein	Cyto	1.07852	0.886954	-1.58071	0.00688647	Not_DE	1.23724	0.291723	-1.52317	0.0053378	1.43453	0.117341	1.06599	0.97831	-1.2628	0.133393
BB_E20	.	hypothetical protein	Cyto	1.00206	0.997231	-2.04411	0.000149282	Not_DE	1.16302	0.485567	-1.83495	0.000965666	1.76915	0.000401442	1.0628	0.97831	-1.79698	3.76368e-07
BB_E21	.	hypothetical protein	Cyto	-1.05863	0.937494	-1.90127	0.000253761	Not_DE	1.08862	0.756906	-1.78883	0.00014709	1.95017	0.00361844	-1.03844	0.97831	-1.239	0.251154
BB_E22	pncA	pyrazinamidase/nicotinamidase PncA	Cyto	1.10165	0.871149	-2.89421	1.62379e-08	Not_DE	-2.6573	4.09534e-05	-1.9761	5.85451e-06	3.02679	4.39131e-06	-1.45765	0.69141	-1.38569	0.00198973
BB_E31	.	antigen P35, putative	Lipo	135.553	1.48914e-79	1.544	5.27982e-05	Not_DE	-39.0624	2.78324e-274	1.68889	6.37102e-12	2.95195	0.000447908	-1.17535	0.97831	6.06817	3.5214e-87
BB_F0034	.	hypothetical protein	IM	2.86677	0.703622	-1.95012	0.0741128	Not_DE	5.00907	0.0096506	-2.50913	3.44614e-05	1.49626	0.450756	-2.87152	0.701497	1.40986	0.251154
BB_F0039	.	hypothetical protein	IM	2.21098	-	1.00298	0.995638	Not_DE	3.0162	0.458026	-1.88408	0.16358	6.01021	0.341184	-0.996145	-	-1.72943	0.250458
BB_F0040	.	.	Cyto	-4.38596	-	-1.04109	0.93825	Not_DE	11.2096	0.0818425	-1.9045	0.0662362	5.32346	0.254598	-3.31439	0.97831	-1.75052	0.459786
BB_F0041	.	outer surface protein VlsE1	Lipo	10.3596	7.23541e-20	8.80146	2.51548e-08	5.22	5.94327	3.7873e-06	2.48998	0.0183008	-3.16903	0.000478968	-11.548	0.0349037	1.3508	0.512604
BB_F01	.	ErpD	Lipo	160.427	3.21763e-06	25.5058	7.71212e-45	22.07	19.1507	9.88383e-23	11.063	2.0893e-27	-1.63734	0.163239	-9.7619	0.0810071	4.80059	1.89418e-18
BB_F02	.	hypothetical protein	Cyto	13.2787	-	1.13891	0.718921	Not_DE	3.77278	0.121212	-1.33343	0.244962	1.16546	0.792945	-15.1966	0.114743	-1.20409	0.562581
BB_F03	.	RepU	Cyto	-3.17561	0.372529	-1.95616	0.0372273	Not_DE	16.4356	3.87608e-07	-2.43139	0.000438709	1.99606	0.0712376	-14.1042	2.21015e-05	-1.20321	0.279792
BB_F06	.	hypothetical protein	Cyto	-1.42559	0.826498	-3.05601	0.000620905	Not_DE	1.07506	0.905002	-2.53349	1.38115e-06	1.94486	0.137232	-2.18863	0.818861	-1.01196	0.973066
BB_F08	.	hypothetical protein	Cyto	3.69652	0.579018	2.45212	0.000100467	7.86	5.7784	6.92861e-05	1.5937	0.0179412	-1.79801	0.0870999	-2.835	0.0718779	9.14979	8.75279e-25
BB_F14	.	hypothetical protein	Cyto	9.93458	-	-1.56184	0.11692	Not_DE	1.35901	0.782892	-2.09495	0.00220854	2.00806	0.490717	-21.0637	0.756919	-1.37412	0.606807
BB_F17	.	putative transmembrane protein	IM	-5.67329	0.407566	-4.05559	0.000326948	Not_DE	2.96117	0.250748	-3.83784	1.92253e-05	3.5711	0.00484345	-3.83361	0.668811	1.01299	0.954678
BB_F20	.	BBF20	uncertain	1.42338	0.704812	-3.28472	1.12557e-05	-7.79	1.00829	0.984117	-2.71219	3.50998e-06	1.96327	0.0853636	-18.4391	3.48766e-05	-1.6568	1.40043e-07
BB_F23	pf49	PF49	Cyto	2.35348	0.199458	-1.90062	0.047833	Not_DE	1.82787	0.161593	-2.47315	3.91601e-05	1.10554	0.81902	-19.4143	3.50888e-08	-1.80111	1.21322e-08
BB_F24	pf32	PF32	Cyto	1.33745	0.738663	-2.04466	0.0338598	Not_DE	2.73993	0.0167982	-2.64836	1.78107e-06	1.38941	0.41423	-12.5199	3.16907e-05	-1.73492	1.57465e-08
BB_F25	.	hypothetical protein	Cyto	1.34639	0.741205	-2.18307	0.0258583	Not_DE	2.97073	0.0156941	-2.90164	1.03267e-07	1.98211	0.0708712	-13.2657	0.000272735	-1.79048	7.26134e-05
BB_F26	.	hypothetical protein	Cyto	1.75831	0.628131	-2.07977	0.0424621	Not_DE	4.18904	0.0452861	-2.78344	1.16122e-06	1.97488	0.0216313	-12.5629	6.92778e-06	-2.0388	3.78144e-06
BB_G0036	.	hypothetical protein	Cyto	9.93458	-	8.87986	0.0014707	4.14	131.41	9.62047e-05	2.87211	3.53137e-06	2.17147	0.00174864	2.2781	0.215339	1.87199	0.00014116
BB_G01	.	hypothetical protein	Lipo	4.49461	0.231687	-18.6444	2.70793e-12	Not_DE	1.9391	0.302733	-2.3996	0.125892	7.59091	0.00361213	-10.899	7.98733e-05	2.88435	3.35423e-20
BB_G02	.	hypothetical protein	uncertain	5.45801	-	-3.38192	0.00308745	Not_DE	17.2151	0.00139822	-1.31649	0.275765	4.16656	8.43415e-05	-3.06215	0.168216	3.21225	2.51096e-22
BB_G07	.	hypothetical protein	Cyto	-1.64184	0.507864	-1.89973	0.136606	Not_DE	2.95801	0.0241485	-1.73739	0.0017613	1.94123	0.00515115	-1.23599	0.878946	-1.26064	0.309436
BB_G08	spo0J	stage 0 sporulation protein Spo0J	Cyto	-1.66022	0.4904	-1.67207	0.241755	Not_DE	1.27007	0.642124	-1.5713	0.00620405	1.93299	0.000215929	-1.24473	0.784388	-1.01402	0.952205
BB_G09	.	hypothetical protein	Cyto	-2.06519	0.291508	-1.3983	0.438767	Not_DE	5.16294	0.00127931	1.00364	0.985546	1.49266	0.143877	-1.46292	0.611007	-1.28395	0.0783729
BB_G12	.	hypothetical protein	Cyto	14.5944	-	9.91828	0.000136857	4.35	649.021	7.85897e-16	4.04039	5.46116e-17	1.64271	0.0731597	2.68636	0.00834157	1.45484	0.0126292
BB_G13	.	hypothetical protein	Cyto	4.47945	0.0995312	12.4932	2.44237e-05	6.01	236.668	6.89148e-14	4.78132	1.95238e-18	1.39052	0.164972	2.9562	0.000272735	1.73595	0.000248873
BB_G14	.	hypothetical protein	Cyto	3.26862	0.674632	20.1248	1.06892e-07	9.58	427.965	6.3775e-17	6.65876	3.38526e-23	-1.06534	0.846306	3.19667	0.000538099	2.20426	2.35835e-08
BB_G15	.	hypothetical protein	Cyto	7.40399	0.493727	25.1528	1.89199e-12	10.58	306.293	9.37681e-12	8.06178	6.9524e-25	-1.2969	0.303409	3.07418	0.000551483	2.34903	1.55505e-06
BB_G16	.	hypothetical protein	Cyto	40.9129	0.0883184	21.1347	5.16031e-11	10.94	130.362	4.84343e-07	7.63319	6.45233e-24	-1.37936	0.165209	2.9645	0.00038195	2.24421	4.84064e-08
BB_G17	.	hypothetical protein	Cyto	4.89724	0.478312	17.4546	1.04932e-06	8.31	332.552	2.04957e-14	6.18072	6.42974e-20	1.02889	0.937043	3.0713	0.000262692	1.84415	5.78856e-05
BB_G18	.	hypothetical protein	Cyto	1.90168	0.697043	19.1413	6.36139e-07	8.59	179.55	3.76006e-11	6.72383	1.55434e-22	1.01675	0.959657	2.84429	0.00589602	1.86802	8.5995e-05
BB_G19	.	hypothetical protein	Cyto	3.76963	0.249192	17.5219	1.72268e-06	10.59	125.333	1.00649e-08	6.22638	4.47282e-21	1.00572	0.98593	2.64593	0.00244925	1.92395	5.51016e-06
BB_G20	.	hypothetical protein	Cyto	5.61787	0.227221	16.0995	1.20337e-05	6.81	129.243	1.0271e-08	5.42282	1.00256e-21	1.36741	0.223839	2.58615	0.00650148	2.30946	5.18149e-07
BB_G21	.	hypothetical protein	Cyto	1.57766	0.831869	11.4437	0.000163053	4.38	311.286	1.6792e-12	3.84199	1.33107e-12	1.64966	0.0474314	2.38031	0.034315	1.86667	0.000100623
BB_G22	.	hypothetical protein	Cyto	6.57004	0.193911	39.5489	5.13796e-08	11.7	74.4399	1.74566e-07	10.7556	2.57364e-21	-1.52752	0.0674189	2.90402	0.0197193	4.85112	1.10287e-15
BB_G23	.	hypothetical protein	Cyto	17.3071	0.151203	17.4567	1.80755e-05	4.97	242.825	1.69182e-10	5.0845	1.84297e-13	-1.25967	0.3892	2.87633	0.0103413	2.06052	0.00398824
BB_G24	.	hypothetical protein	Cyto	7.14473	0.127258	43.0467	6.16514e-09	13.23	172.652	5.22242e-11	12.0312	2.70209e-26	-1.66567	0.0260422	3.0828	0.142029	4.21559	4.45568e-16
BB_G25	.	hypothetical protein	Lipo	41.6862	0.0580029	127.201	1.87994e-14	41.73	160.571	6.85172e-07	29.3523	1.58582e-34	-3.47603	1.50449e-07	3.61604	0.00331333	4.85648	5.35453e-11
BB_G26	.	hypothetical protein	Cyto	6.67554	-	112.338	1.17061e-13	39.55	655.036	2.58518e-07	25.1266	4.0402e-29	-2.09009	0.00339345	3.2357	0.00250948	7.90473	2.05436e-16
BB_G27	.	hypothetical protein	Cyto	11.2663	-	201.874	5.05612e-18	59.14	379.05	6.12905e-09	47.0877	3.3476e-37	-3.61248	2.60968e-09	2.92179	0.00827918	9.23479	1.59905e-21
BB_G28	.	hypothetical protein	Cyto	2.21098	-	137.047	6.44014e-16	21.64	1201.7	8.70186e-09	30.2633	4.58664e-31	-3.36326	0.00161016	2.7485	0.110776	2.93933	0.04855
BB_G29	.	hypothetical protein	Cyto	1.95269	0.637633	6.04953	0.00215979	4.42	462.446	3.66305e-17	5.44832	6.79785e-42	-1.62112	0.0838212	1.38262	0.240711	1.28181	0.044946
BB_G30	.	hypothetical protein	Cyto	1.09083	0.972021	5.04681	0.00690759	3.01	87.781	1.87957e-07	4.24446	4.4709e-12	1.44209	0.238444	1.11548	0.97831	2.10111	0.00062054
BB_G31	.	hypothetical protein	Cyto	7.37558	0.186938	7.9461	0.000452011	Not_DE	47.3207	9.08331e-07	7.04279	1.03303e-30	1.13096	0.748094	1.29903	0.811403	2.45535	1.35091e-05
BB_G32	.	replicative DNA helicase	Cyto	1.56746	0.852543	7.28635	0.00102274	Not_DE	134.713	1.35513e-07	6.62912	4.81284e-26	1.14142	0.701422	1.17501	0.915064	2.09359	0.000116763
BB_G33	.	hypothetical protein	Cyto	-1.67811	0.393603	2.15105	0.256574	Not_DE	16.0676	0.000478018	2.57323	3.41671e-23	2.21459	0.00194731	1.01016	0.991355	1.16939	0.153315
BB_G34	.	hypothetical protein	Cyto	1.40336	0.747579	2.03219	0.264976	Not_DE	14.3599	0.000456181	1.93559	1.4815e-11	2.08605	0.00604534	-1.0366	0.97831	1.20104	0.101595
BB_H0042	.	hypothetical protein	OM	2.21098	-	-3.21904	0.0040761	Not_DE	7.55821	0.0923994	-3.45397	0.000258605	5.74216	0.00406563	-2.42767	0.915064	-1.30939	0.525645
BB_H02	.	hypothetical protein	Cyto	1.08929	-	1.08049	0.701819	Not_DE	31.5765	8.86841e-12	-1.1464	0.474707	1.36832	0.360235	-1.06709	0.97831	1.14692	0.428166
BB_H04	.	hypothetical protein	Cyto	-4.05953	-	-1.46798	0.049463	Not_DE	50.962	3.66092e-05	-1.58755	0.00829041	2.17594	0.136981	1.05809	0.989737	-1.50325	0.291201
BB_H05	.	hypothetical protein	Cyto	-0.996923	-	1.60445	0.0202129	Not_DE	21.0095	0.00357589	1.2954	0.235007	-2.32278	0.196522	-1.43681	0.97831	1.12426	0.76823
BB_H06	cpsZ	complement regulator-acquiring surface protein CpsZ	Lipo	2.07503	0.00608093	-2.24565	1.69451e-09	Not_DE	2.69619	1.60227e-08	-1.78576	2.11999e-05	2.10096	3.59208e-05	-1.40379	0.263076	-1.49655	0.00014051
BB_H09	.	type II restriction enzyme methylase subunit	Cyto	3.73257	0.0120901	2.44	1.26458e-06	3.34	30.5107	1.25587e-75	1.90427	0.0024662	-1.23819	0.36181	1.31369	0.656411	1.35052	0.012886
BB_H09a	.	hypothetical protein	IM	-15.8993	-	-1.04508	0.842156	Not_DE	342.201	2.04117e-11	-1.26163	0.280624	1.36782	0.267557	1.19948	0.915064	-2.05837	0.0166255
BB_H13	.	protein RepU	IM	-1.46976	0.533004	-3.94734	2.46647e-09	Not_DE	1.00645	0.981863	-2.8796	5.40354e-08	3.93123	1.79246e-18	-1.2178	0.816519	-1.53799	0.00262965
BB_H17	.	hypothetical protein	Cyto	7.43116	-	-1.97243	0.0302725	Not_DE	2.90321	0.284572	-1.65933	0.074954	2.53986	0.102146	1.16029	0.97831	-1.33313	0.404026
BB_H25	.	.	Cyto	-0.995622	-	-3.11532	0.000142893	Not_DE	23.9208	0.00429003	-2.34907	0.000343395	4.09559	0.00255979	-1.57402	0.97831	-1.72192	0.000407853
BB_H26	.	hypothetical protein	Cyto	-1.6626	0.627343	-4.65301	1.50494e-09	Not_DE	-1.54082	0.193668	-2.79224	0.00103623	7.22191	1.89633e-16	-1.35905	0.838829	-2.50973	1.39294e-09
BB_H27	.	hypothetical protein	Cyto	-1.37084	0.704812	-3.52243	7.31641e-11	Not_DE	1.4985	0.126577	-2.3077	0.000822516	5.31089	1.89633e-16	-1.15959	0.97831	-2.42502	2.34409e-08
BB_H28	pf32	PF-32 protein	IM	-1.76749	0.369505	-2.5255	5.396e-08	Not_DE	1.74523	0.0191663	-1.84898	0.00280873	3.14027	1.20684e-05	-1.22071	0.920589	-2.03862	9.05225e-10
BB_H29	pf49	plasmid partition protein	Cyto	-1.1945	0.857495	-1.74056	1.69898e-06	Not_DE	4.46803	8.8273e-11	-1.49796	0.00993248	1.83504	0.024522	-1.07967	0.97831	-1.60432	0.000288053
BB_H32	.	antigen P35	Lipo	11.2643	7.4801e-27	-4.40402	5.40573e-26	Not_DE	-11.8178	4.50284e-53	-3.29046	2.21112e-06	4.5728	3.08844e-10	-1.40438	0.832608	1.55825	2.45176e-06
BB_H33	.	adenine deaminase	Cyto	-1.11763	0.942954	-2.10131	1.01131e-05	Not_DE	2.30714	0.0112378	-2.07648	3.44954e-05	2.02711	0.0260527	-1.2653	0.97831	-1.34089	0.0690872
BB_H37	.	lipoprotein	Lipo	2.808	0.000158747	-55.1747	8.14287e-53	Not_DE	-24.5976	6.11004e-24	-4.12855	0.0771229	17.5413	3.94166e-12	-3.48745	0.110776	2.15135	1.13426e-10
BB_H40	.	transposase-like protein	Cyto	22.5996	-	4.05327	4.6404e-21	6.97	7.13415	1.82143e-06	2.79102	1.25045e-08	-1.48347	0.371885	1.33154	0.97831	1.68535	0.547663
BB_H41	.	membrane protein	IM	95.1808	0.000749813	64.2888	8.80049e-88	46.77	10.1631	6.87881e-08	41.2436	3.71019e-59	-7.56146	1.70337e-13	-1.1539	0.97831	9.12484	6.52177e-26
BB_I01	.	hypothetical protein	IM	3.46663	-	-1.18654	0.521385	Not_DE	10.0101	0.0114575	-1.3904	0.161209	1.47966	0.371612	1.06881	0.979255	16.6832	0.238022
BB_I02	.	hypothetical protein	Cyto	2.75088	0.73911	-2.96051	8.8833e-05	Not_DE	7.2853	8.21413e-05	-3.35792	1.12045e-09	2.15688	0.00631203	-1.4847	0.793	2.31197	4.01604e-06
BB_I06	.	MTA/SAH nucleosidase	Lipo	5.46609	0.0181923	2.25857	9.74966e-11	Not_DE	2.24755	0.0161682	1.13356	0.349838	-3.3409	0.00110791	1.09855	0.97831	4.69763	1.85856e-21
BB_I12	.	hypothetical protein	Cyto	-1.8978	0.559942	1.39644	0.0294612	Not_DE	4.21131	5.0915e-07	-1.20692	0.171397	-2.63187	0.00768367	1.1283	0.97831	3.64754	2.88004e-17
BB_I15	.	repetitive antigen A	Cyto	24.1948	-	-1.44767	0.241755	Not_DE	-1.5126	0.628246	-3.19774	2.32444e-07	1.00252	0.997978	-1.03275	0.994278	5.61851	9.41709e-08
BB_I16	vraA	virulence associated lipoprotein VraA	Lipo	-1.91111	0.361757	-3.22229	1.34684e-06	Not_DE	-22.863	7.12547e-27	-3.62886	4.18201e-09	1.17037	0.769873	-1.40968	0.952917	1.83116	0.0065772
BB_I18	.	hypothetical protein	Cyto	-5.00567	-	1.1453	0.711012	Not_DE	9.12097	0.0504059	-1.44495	0.128823	-3.34639	0.173419	-1.05042	0.991355	5.94661	4.45093e-07
BB_I19	.	hypothetical protein	Cyto	1.21591	0.837449	-1.30119	0.250918	Not_DE	-1.21272	0.507841	-2.66246	9.22702e-07	-2.18207	0.00462854	1.13566	0.97831	3.28319	2.00601e-11
BB_I20	.	hypothetical protein	Cyto	1.44728	0.681574	-1.53364	0.0835378	Not_DE	-2.03022	0.00615136	-2.94529	2.95444e-06	-2.05801	0.0235197	-1.02325	0.991355	2.96295	3.82641e-11
BB_I21	pf32	PF-32 protein	Cyto	1.47066	0.592062	-1.37592	0.166035	Not_DE	-1.6791	0.048448	-2.62688	1.63664e-06	-2.48996	0.00313357	-1.13977	0.97831	3.66644	5.63001e-13
BB_I22	pf49	PF-49 protein	Cyto	1.04506	0.945613	1.19023	0.359611	Not_DE	-1.52531	0.0763418	-1.58291	0.00140566	-2.71344	0.00515115	1.03848	0.98583	2.93219	6.83272e-11
BB_I26	.	multidrug-efflux transporter	IM	1.37514	0.860339	1.51003	0.000228865	Not_DE	4.17872	0.000271641	-1.11761	0.442616	-4.60487	0.000421674	-1.37859	0.928797	2.88948	0.000563474
BB_I29	.	virulence associated lipoprotein	Lipo	-1.47304	0.593186	-3.81123	2.12328e-10	Not_DE	-9.59631	8.75014e-21	-3.9611	7.57458e-07	1.94515	0.0514082	-1.06801	0.97831	4.32086	1.00693e-36
BB_I34	.	virulence associated lipoprotein	Lipo	-1.2577	0.905023	1.91493	0.000109632	Not_DE	1.3672	0.418583	1.27784	0.16114	-1.20827	0.81791	1.72425	0.915064	4.62639	0.000375895
BB_I36	.	antigen P35	Lipo	2.76195	0.0645205	-10.8708	1.82701e-47	-17.21	-1.05147	0.858996	-6.46299	1.73648e-05	4.96284	3.66353e-08	-1.16835	0.97831	12.1986	1.14685e-86
BB_I38	.	surface antigen	Lipo	2.99703	0.0523175	-14.5014	1.68231e-53	-23.59	-1.33043	0.332363	-6.93921	0.00128491	6.95135	8.11813e-12	-1.31966	0.97831	10.959	3.83486e-74
BB_I39	.	surface antigen	Lipo	-1.08467	0.878336	-47.7448	1.20928e-59	-36.88	-2.95975	0.000323888	-4.96842	0.0379345	14.4798	4.77615e-11	-4.17105	0.0302965	-1.4125	0.00410517
BB_I41	.	hypothetical protein	Cyto	1.76131	0.747579	1.49207	0.0297372	Not_DE	3.75288	0.000725153	-1.39499	0.0196173	-3.38701	0.00906458	1.02168	0.991355	3.37402	0.00944183
BB_I42	.	outer membrane protein	Lipo	39.2513	2.46776e-65	5.72344	5.24539e-44	Not_DE	-1.6694	0.0033136	2.97259	5.11674e-15	-2.33218	0.00131893	1.12995	0.964803	3.24154	1.74239e-27
BB_J0056	.	hypothetical protein	IM	4.22466	-	1.15706	0.564044	Not_DE	3.85959	0.0796791	1.12961	0.633491	1.79621	0.433722	-1.05051	0.991355	7.72929	0.157859
BB_J0058	.	hypothetical protein	Cyto	4.56241	-	1.13385	0.510861	Not_DE	7.70362	0.0193174	1.11136	0.542991	1.2327	0.640283	-1.77244	0.875976	1.46667	0.537655
BB_J08	.	surface protein	uncertain	2.48294	0.000203044	-61.812	1.59858e-56	-36.94	-15.4417	1.52769e-19	-6.14647	0.00461522	13.7943	1.39345e-10	-6.0588	0.0594465	1.18031	0.30889
BB_J09	ospD	outer surface protein D	Lipo	1.40075	0.581401	-89.2943	1.97753e-38	-2822	-5.05332	0.000173164	-4.68804	0.0762552	15.1289	4.60513e-05	-5.8337	0.223355	-1.44756	0.0123142
BB_J11	.	hypothetical protein	Cyto	1.67969	-	-3.52857	3.65985e-07	-4.99	3.84205	0.036844	-3.13858	7.93652e-07	2.33767	0.0341963	-2.69631	0.595728	-1.04665	0.865279
BB_J13	.	hypothetical protein	Cyto	1.46858	0.896302	-1.94221	0.00550001	Not_DE	6.70011	0.00068325	-2.4102	1.74449e-12	1.3226	0.525212	-2.06352	0.656411	1.0058	0.974617
BB_J16	.	plasmid partition protein	Cyto	1.322	0.726435	1.11961	0.335463	Not_DE	2.57715	1.02185e-05	-1.03626	0.621841	-1.21617	0.471815	-1.23616	0.900598	1.30502	0.00552397
BB_J17	pf32	PF-32 protein	IM	-1.48425	0.605914	-1.72041	0.000293075	Not_DE	3.40867	7.40839e-07	-1.55858	0.00843695	1.49598	0.0641537	-1.23871	0.875976	-1.10078	0.518481
BB_J18	pf32	PF-32 protein	Cyto	-1.33597	0.769145	-2.39243	2.65125e-05	Not_DE	2.11383	0.0125681	-1.92245	0.00393877	2.42923	7.02492e-06	-1.19609	0.910906	-1.09073	0.686959
BB_J19	.	hypothetical protein	Cyto	-1.56767	0.559942	-3.28737	4.56448e-06	Not_DE	2.19649	0.0178447	-2.20156	0.00367627	4.09518	4.32803e-08	-1.6381	0.318411	-1.22678	0.358965
BB_J23	.	hypothetical protein	uncertain	131.485	8.35483e-07	18.1806	8.0662e-55	32.5	3.4536	2.29133e-18	12.1172	4.20904e-41	-1.51261	0.0678913	-1.15122	0.878946	13.1988	4.63818e-85
BB_J24	.	hypothetical protein	periplasm	112.168	1.36024e-18	8.79741	8.49769e-56	Not_DE	5.59228	5.54425e-34	6.6212	1.46288e-30	-2.13074	0.000559286	-1.2093	0.832608	5.85267	1.20714e-68
BB_J25	.	hypothetical protein	uncertain	30.1912	3.08682e-18	10.7509	4.58845e-85	Not_DE	8.55826	8.08546e-20	7.46701	1.84017e-34	-3.53355	7.5454e-11	-1.16285	0.910906	6.28561	5.54606e-65
BB_J26	.	ABC transporter ATP-binding protein	Cyto	41.8293	2.6192e-25	9.22977	3.66117e-73	Not_DE	5.3542	6.7101e-18	6.74324	5.71256e-37	-3.49886	8.5714e-10	-1.18771	0.811403	5.5309	1.42429e-61
BB_J27	.	efflux ABC transporter permease	IM	17.2912	0.00477977	6.13958	5.55678e-63	Not_DE	9.0168	6.87352e-36	4.65652	3.57072e-28	-2.73769	1.15646e-07	-1.02937	0.97831	3.1679	1.3858e-28
BB_J28	.	hypothetical protein	periplasm	21.7029	3.83988e-12	5.75448	1.55729e-46	Not_DE	8.76884	1.95738e-38	4.47217	9.61385e-25	-2.51649	1.88888e-06	-1.12321	0.972423	3.40919	2.36087e-33
BB_J29	.	hypothetical protein	IM	46.4434	1.79239e-06	5.32981	1.09913e-45	Not_DE	21.075	1.17943e-55	3.96742	7.92193e-18	-2.68687	6.77296e-09	-1.06119	0.97831	2.68583	3.18537e-27
BB_J31	.	hypothetical protein	Cyto	17.4391	1.52221e-19	2.15365	2.40811e-08	Not_DE	3.25532	5.67669e-13	1.85373	3.11427e-07	1.21921	0.312182	1.01967	0.97831	2.25592	1.30485e-10
BB_J34	.	lipoprotein	Lipo	1.56952	0.0523175	-2.34133	1.86043e-11	Not_DE	1.15596	0.37131	-1.95566	0.000171071	2.74121	1.75884e-07	-1.45533	0.243175	-1.31979	0.0481073
BB_J36	.	lipoprotein	Lipo	1.42875	0.493727	-2.08739	3.41906e-06	Not_DE	8.87474	8.23793e-31	-1.88394	0.0012222	3.31948	9.43842e-07	-1.35595	0.636692	-1.36471	0.00987598
BB_J37	.	hypothetical protein	IM	4.21389	-	-2.38832	0.00441205	Not_DE	4.50391	0.163951	-2.38498	0.00119202	2.49125	0.0635056	-2.49071	0.863984	-1.14976	0.734013
BB_J41	.	antigen P35	Lipo	-1.10438	0.852543	-49.6869	1.81879e-61	-38.85	-3.305	4.91988e-05	-4.91909	0.0390942	14.4692	7.39501e-11	-4.46859	0.0192678	-1.43073	0.00273876
BB_J42	.	hypothetical protein	Cyto	-0.994362	-	-1.92762	0.00764016	Not_DE	28.7447	0.00139208	-1.67167	0.0203557	1.96569	0.417042	-2.08827	0.964803	1.41206	0.650466
BB_J43	.	hypothetical protein	IM	122.185	1.91202e-05	3.14094	1.8105e-23	Not_DE	12.7499	1.56241e-36	2.39004	2.58618e-09	-2.15845	0.000691306	-1.16822	0.928797	1.8822	3.75841e-08
BB_J45	.	lipoprotein	Cyto	17.6672	3.59738e-16	1.72012	2.0193e-05	Not_DE	3.35535	3.16747e-12	1.45152	0.00014709	1.16906	0.419206	1.00153	0.998368	1.51508	0.00547888
BB_J46	.	hypothetical protein	OM	75.9991	8.24557e-15	5.13251	1.51185e-40	Not_DE	2.76494	1.64591e-10	3.9759	8.09874e-22	-1.2471	0.381181	-1.03199	0.97831	3.09318	4.1314e-14
BB_J47	.	hypothetical protein	IM	22.2151	4.54463e-21	2.4956	3.46527e-19	Not_DE	1.91249	1.16593e-08	1.93367	1.64201e-09	-1.03345	0.911009	-1.04683	0.97831	1.71257	3.65617e-06
BB_J48	.	hypothetical protein	IM	20.3163	7.91448e-23	2.96293	2.34147e-29	Not_DE	1.29428	0.117688	2.27673	1.40078e-21	1.00081	0.997978	-1.27977	0.576044	2.26522	8.06605e-09
BB_K0058	.	hypothetical protein	Cyto	12.6795	0.000511081	-1.09129	0.818772	Not_DE	2.23564	0.0628701	1.0598	0.817336	1.37722	0.371885	-1.07412	0.97831	2.16333	6.13989e-08
BB_K0059	.	hypothetical protein	Cyto	2.21098	-	-1.17934	0.743482	Not_DE	11.9299	0.0403132	-1.05111	0.866464	-1.06669	0.964592	1.53142	0.97831	1.52585	0.301682
BB_K01	.	lipoprotein	Lipo	14.7426	1.80085e-22	-27.0959	3.56136e-25	-34.4	-10.8739	1.40148e-10	-3.82978	0.0338576	9.93777	7.3857e-11	-3.47648	0.0601073	7.94525	2.57967e-56
BB_K07	.	lipoprotein	Lipo	21.5014	2.16924e-13	7.2323	7.84402e-07	7.09	2.33965	0.202796	4.97087	2.34179e-15	-1.2134	0.698231	-1.35732	0.97831	4.01991	8.75279e-25
BB_K09	.	hypothetical protein	IM	2.21098	-	-1.81389	0.184354	Not_DE	5.71696	0.174011	-1.89386	0.0276211	2.41855	0.244067	-1.71555	0.97831	1.58642	0.343671
BB_K13	.	hypothetical protein	IM	1.05821	0.906856	-5.09574	3.34356e-05	-4.61	-2.09507	0.206457	-2.90016	1.36216e-06	3.38078	1.41796e-07	-1.63185	0.159829	1.02448	0.909138
BB_K15	.	antigen P35	Cyto	-2.50369	0.0605313	-31.343	2.23175e-09	-37.62	-1.55772	0.486629	-5.11771	0.0135365	9.48038	0.00174864	-6.5308	0.00827918	1.15247	0.153315
BB_K17	.	adenine deaminase	Cyto	11.2446	8.41228e-25	1.41661	0.372221	Not_DE	1.18243	0.701691	1.45637	0.0284688	1.08569	0.824869	-1.17902	0.97831	2.39383	1.68512e-13
BB_K19	.	lipoprotein	Lipo	1.52973	0.798312	-1.52872	0.287859	Not_DE	13.6944	4.27495e-07	-1.24393	0.204387	1.31896	0.495256	-1.4183	0.878946	-1.01802	0.916594
BB_K21	pf32	PF-32 protein	IM	1.39682	0.658982	-2.69077	0.0193233	Not_DE	2.01621	0.158748	-1.97095	3.44614e-05	2.40169	0.000419413	-1.58987	0.531376	-1.05982	0.702612
BB_K22	.	hypothetical protein	Cyto	-1.2056	0.782481	-3.93146	0.000920835	Not_DE	1.60921	0.337572	-2.73474	2.40785e-07	4.17646	2.48767e-11	-1.47677	0.793	-1.25733	0.190686
BB_K23	.	hypothetical protein	Cyto	-1.06531	0.92753	-4.26066	0.000489036	Not_DE	1.35994	0.538015	-3.10765	1.28155e-08	3.43861	6.73524e-09	-1.55534	0.598241	-1.08245	0.45606
BB_K24	pf49	PF-49 protein	Cyto	2.6198	0.407566	-3.39208	0.00235403	Not_DE	2.68105	0.0726715	-2.39405	3.68862e-05	2.20673	0.00092466	-1.2638	0.916005	1.04648	0.785755
BB_K32	.	fibronectin-binding protein	Lipo	23.098	3.93057e-12	18.6402	1.96107e-16	10.62	12.0158	2.16274e-10	15.3896	4.00781e-38	-7.84289	1.66571e-13	1.1081	0.97831	6.35131	2.1183e-69
BB_K33	.	hypothetical protein	Cyto	10.8553	-	3.1697	0.00360768	Not_DE	14.9519	6.17112e-06	2.71978	4.12283e-06	-2.63046	0.00551217	1.18605	0.97831	2.09428	2.31433e-06
BB_K34	.	hypothetical protein	IM	-1.3619	0.781269	-2.4509	0.0355753	Not_DE	3.08937	0.0402524	-2.01049	7.57458e-07	1.61755	0.204947	-1.2368	0.97831	1.0783	0.524972
BB_K35	.	hypothetical protein	Cyto	-1.04931	0.965301	-3.2397	0.0109901	-5.26	1.29396	0.694011	-2.36172	7.54888e-08	1.91667	0.0220506	-1.53319	0.805667	1.13974	0.150631
BB_K40	.	hypothetical protein	IM	1.00727	0.990806	-3.73891	0.000409257	-4.36	-2.35623	0.0472873	-2.21901	1.18746e-06	3.872	5.64797e-09	-1.24812	0.910906	1.32582	0.0630409
BB_K41	.	hypothetical protein	Cyto	1.94523	0.593186	-3.30877	0.00174849	Not_DE	5.72808	0.000425852	-2.62451	1.14545e-06	2.43296	0.00143558	-1.57943	0.766716	1.3218	0.0174681
BB_K42	.	hypothetical protein	Cyto	6.01261	0.00590092	-1.68054	0.192029	Not_DE	3.70285	0.00480666	-1.8693	0.00317796	1.06881	0.855274	-1.39379	0.878946	2.42026	1.43579e-06
BB_K45	.	immunogenic protein P37	IM	-1.07468	0.910021	-6.89909	8.62101e-07	-5.37	-2.84586	0.0672335	-4.37375	2.57069e-11	4.14919	1.61744e-15	-1.59686	0.178431	1.18203	0.276813
BB_K47	.	hypothetical protein	Lipo	2.53798	0.00031686	-2.46832	0.0165303	Not_DE	-1.39021	0.448663	-1.61755	0.0182506	2.30613	0.00342225	-1.32016	0.857134	1.17835	0.363541
BB_K48	.	immunogenic protein P37	Lipo	33.5031	1.2055e-15	2.39355	0.00907402	Not_DE	1.1108	0.808533	2.47992	2.9296e-08	1.15504	0.668487	-1.23795	0.916005	3.99958	7.41033e-22
BB_K49	.	hypothetical protein	Lipo	1.94981	0.0281552	-2.80439	0.00821242	Not_DE	-1.35313	0.502228	-1.69568	0.00873792	2.38817	0.00158311	-1.51638	0.595728	1.08037	0.602382
BB_K50	.	immunogenic protein P37	Lipo	9.89003	2.97937e-17	-1.37229	0.4152	Not_DE	1.27555	0.572597	-1.28243	0.21407	1.65762	0.106025	-1.21101	0.940334	1.08747	0.459983
BB_K52	.	lipoprotein	Lipo	1.47859	0.871915	-1.52079	0.317175	Not_DE	7.3399	0.00128207	-1.47715	0.032894	1.32425	0.523843	-1.40581	0.910906	-1.09019	0.824808
BB_K53	.	outer membrane protein	Lipo	39.6599	4.35837e-64	3.06773	9.90186e-05	Not_DE	-1.99071	0.0323211	2.42361	6.24473e-10	-1.43008	0.332095	-1.15503	0.97831	2.08246	1.5839e-12
BB_K54	.	0	uncertain	-0.993289	-	-1.76338	0.185946	Not_DE	236.055	8.37438e-08	-1.6999	0.00621478	-1.47329	0.412549	1.32248	0.964803	-1.39901	0.249323
BB_L27	bdrP	protein BdrP	IM	1.16101	0.850733	-3.9292	1.85326e-07	Not_DE	-1.04521	0.910474	-2.29554	1.64097e-06	4.68459	6.3295e-20	-1.18582	0.908859	-1.45294	0.000591561
BB_L28	mlpH	MlpH lipoprotein	Lipo	1.26968	0.747579	-2.63301	0.000493084	Not_DE	1.43705	0.263467	-2.07316	0.000160077	3.81904	7.41754e-14	-1.17921	0.909098	1.08486	0.64012
BB_L32	pf32	PF-32 protein	Cyto	1.03375	0.965301	-2.01374	2.35632e-06	Not_DE	-1.27133	0.319074	-1.62599	0.00439195	1.95903	2.85932e-05	-1.09652	0.97831	-1.49592	1.1046e-05
BB_L32_pseudo	.	.	N/A	1.6481	0.674632	-1.60864	7.13536e-05	Not_DE	3.30278	1.82697e-06	-1.32878	0.0733652	1.70722	0.00239316	1.02301	0.980807	-1.52002	0.00803983
BB_L35	bdrO	protein BdrO	Cyto	1.70019	0.567539	-1.56103	5.56228e-05	Not_DE	2.06261	0.00056458	-1.28021	0.124551	1.4821	0.068526	-1.05338	0.97831	-1.25882	0.089398
BB_M27	revA	rev protein	Lipo	27.9175	1.10025e-09	16.2777	7.66155e-146	13.66	10.7097	1.73924e-52	11.207	3.46794e-48	-1.59665	0.0488743	1.08309	0.97831	3.06678	8.25616e-12
BB_M28	mlpF	MlpF lipoprotein	Lipo	252.364	5.30021e-71	9.34426	6.44838e-53	4.52	-8.47225	1.4985e-32	7.36163	3.05811e-38	1.55035	0.0844389	-1.05642	0.97831	4.44741	1.45012e-15
BB_M31	.	hypothetical protein	Cyto	-0.983693	-	-7.63407	0.243556	Not_DE	-0.998645	-	-5.43712	0.316626	-0.986842	-	-0.994152	-	-8.66083	0.543338
BB_M32	pf32	PF-32 protein	Cyto	-1.26256	0.798312	-2.05433	2.52183e-10	Not_DE	1.44724	0.0386671	-2.03128	0.000126287	2.13992	2.15903e-07	-1.05281	0.97831	-1.68367	0.000116763
BB_M33	pf49	PF-49 protein	Cyto	1.02376	0.971908	-2.03761	1.9446e-08	Not_DE	1.80204	0.00369959	-1.93119	0.000768234	2.18336	4.38928e-05	-1.02792	0.979255	-1.8142	7.86541e-07
BB_M34	bdrK	BdrK	Cyto	-1.13538	0.89129	-1.87863	3.34857e-07	Not_DE	2.40573	0.000488755	-1.77408	0.00120275	1.80923	0.00330093	-1.08647	0.97831	-1.59143	0.000189628
BB_M38	erpK	ErpK protein	Lipo	107.643	8.36505e-49	7.82949	2.44467e-39	5.27	-2.91721	6.23408e-17	4.33477	7.87601e-18	-1.76559	0.000421674	1.12913	0.914123	3.98096	3.1065e-15
BB_M39	.	hypothetical protein	periplasm	9.1412	0.00193092	1.64103	0.000467337	Not_DE	2.53501	6.88896e-05	1.39377	0.0877869	1.07758	0.837455	-1.11218	0.97831	1.61854	0.00365992
BB_N27	bdrR	BdrR protein	IM	-1.07243	0.92753	-2.8747	6.12116e-07	Not_DE	-1.29346	0.386293	-1.99986	5.13367e-06	3.93674	2.24594e-21	-1.0343	0.97831	-1.35802	0.00107554
BB_N28	mlpI	MlpI lipoprotein	Lipo	1.42382	0.71556	-1.54851	0.0258583	Not_DE	1.37226	0.179054	-1.59112	0.0108084	2.26685	4.54066e-05	-1.28013	0.811403	-1.13929	0.404026
BB_N32	pf32	PF-32 protein	Cyto	-1.01859	0.977987	-1.4046	0.00893009	Not_DE	-1.72601	0.0237776	-1.43223	0.0117765	1.59426	0.00167148	-1.13158	0.92009	-1.4571	4.81746e-05
BB_N33	pf49	PF-49 protein	Cyto	1.33536	0.674632	-1.32744	0.0546403	Not_DE	-1.44033	0.131796	-1.26908	0.0831079	1.44795	0.0289344	-1.04494	0.97831	-1.5746	4.77995e-05
BB_N34	bdrQ	BdrQ	Cyto	1.39148	0.776616	-1.10647	0.432324	Not_DE	2.39425	0.000625086	-1.08751	0.570293	1.09196	0.737585	-1.12068	0.97831	-1.45141	0.0352456
BB_N38	erpP	protein ErpP	Lipo	3.08588	7.17445e-05	-1.69233	0.00480738	Not_DE	-1.04995	0.832971	-1.64909	0.0011349	2.94136	7.56761e-19	-1.17106	0.862123	-2.52914	2.10324e-10
BB_N39	erpQ	protein ErpQ	Lipo	2.91423	0.00132371	-1.18886	0.306053	Not_DE	2.99275	2.61352e-09	-1.28655	0.0868055	2.78073	2.35208e-14	-1.093	0.958768	-2.32863	3.01362e-14
BB_O27	bdrN	protein BdrN	Cyto	-1.50338	0.410409	-2.8852	9.2511e-07	Not_DE	-1.25887	0.449233	-2.21528	3.13362e-05	3.40706	1.49702e-17	-1.16695	0.878946	-1.23385	0.174566
BB_O28	mlpG	MlpG lipoprotein	Lipo	2.28352	0.0913787	-1.30897	0.168859	Not_DE	-1.75578	0.0181362	-1.3437	0.108898	3.05279	1.24763e-07	-1.24579	0.895015	1.25873	0.206864
BB_O32	pf432	PF-32 protein	Cyto	-1.19034	0.798312	-2.18735	1.39219e-12	Not_DE	-1.14056	0.493405	-2.15762	3.81194e-05	2.09366	6.81571e-07	-1.11517	0.97831	-1.78496	1.98892e-12
BB_O33	pf49	plasmid partition protein	Cyto	1.44087	0.741107	-1.31855	0.00736647	Not_DE	3.43968	2.91795e-08	-1.39888	0.0412965	1.00838	0.976358	1.02512	0.980265	-1.11002	0.375954
BB_O34	bdrM	protein BdrM	Cyto	3.03026	0.373874	-1.15765	0.0940058	Not_DE	3.56331	9.50153e-07	-1.18623	0.271594	-1.2849	0.261781	-1.21598	0.878946	-1.16306	0.388837
BB_O39	erpL	protein ErpL	Lipo	81.1957	9.12453e-35	9.85547	1.97128e-47	5.9	-4.01516	7.01902e-09	6.32249	9.78586e-29	1.60786	0.00405853	1.28356	0.725103	3.33426	1.25221e-06
BB_O40	erpM	protein ErpM	Lipo	45.2713	2.01696e-65	3.82467	9.4502e-34	Not_DE	-5.30189	4.49344e-22	2.71286	5.09554e-13	2.35522	3.09039e-10	1.33085	0.152166	2.30684	1.52784e-06
BB_P01	.	phage portal protein	Cyto	2.4725	0.361757	1.05946	0.783524	Not_DE	7.45678	1.31739e-10	-1.22875	0.300749	1.08268	0.744036	-1.21612	0.800716	-1.37017	0.00201047
BB_P02	.	hypothetical protein	Cyto	2.51628	0.203329	1.39091	0.071786	Not_DE	9.65856	1.07503e-15	1.01233	0.956264	1.03607	0.908422	-1.21706	0.878946	-1.26125	0.13524
BB_P03	.	hypothetical protein	Cyto	1.75029	0.586911	1.29989	0.192581	Not_DE	13.9227	9.42015e-21	-1.00956	0.967646	-1.1404	0.577437	-1.42444	0.273396	-1.05906	0.828015
BB_P04	.	hypothetical protein	Cyto	2.23471	0.483305	1.61986	0.0066197	Not_DE	33.6948	4.63696e-44	1.12533	0.60063	-1.59258	0.074489	-1.21351	0.878946	-1.02422	0.917187
BB_P06	.	hypothetical protein	Cyto	2.1031	0.361757	1.4125	0.072184	Not_DE	19.3003	5.47842e-37	1.04021	0.869739	-1.22113	0.482546	-1.17605	0.915064	-1.08023	0.621177
BB_P07	.	hypothetical protein	IM	2.03018	0.682341	1.31173	0.214977	Not_DE	34.6491	1.1022e-26	-1.01734	0.944907	-1.20174	0.449971	-1.10259	0.97831	1.00494	0.974617
BB_P08	.	hypothetical protein	Cyto	-1.40142	0.857495	1.05066	0.819943	Not_DE	17.4612	9.424e-08	-1.23796	0.242018	1.43754	0.181715	-1.12861	0.97831	-1.17104	0.143274
BB_P09	.	hypothetical protein	Cyto	1.36446	-	1.2411	0.258088	Not_DE	26.0202	1.75775e-10	-1.11007	0.599587	-1.08056	0.831157	-1.07355	0.97831	-1.0523	0.778221
BB_P10	.	hypothetical protein	Cyto	5.6623	0.0200237	1.84882	0.00133973	Not_DE	15.1357	1.46032e-23	1.29809	0.164716	1.07828	0.846306	1.07271	0.97831	-1.12604	0.437315
BB_P11	.	hypothetical protein	Cyto	-1.3399	0.698294	1.50092	0.0376998	Not_DE	24.3068	7.89338e-36	1.13095	0.518747	1.2838	0.378388	-1.03523	0.97831	1.02773	0.879402
BB_P12	.	hypothetical protein	Cyto	1.89853	0.615791	1.4973	0.0467768	Not_DE	9.18262	8.65782e-12	1.15584	0.442805	1.26122	0.464141	1.03722	0.979255	1.1076	0.456034
BB_P13	.	hypothetical protein	Cyto	1.7823	0.711482	1.3565	0.134198	Not_DE	15.9983	1.1582e-19	1.06656	0.757202	1.19817	0.635978	1.08937	0.97831	1.0066	0.953214
BB_P14	.	hypothetical protein	Cyto	1.38477	0.883416	1.20666	0.433852	Not_DE	31.7226	7.75583e-17	-1.009	0.967646	1.25189	0.469115	1.09767	0.97831	1.01316	0.928892
BB_P15	.	hypothetical protein	Cyto	1.95968	0.217054	-1.36631	0.250918	Not_DE	15.177	6.98609e-20	-1.50792	0.0577242	1.90992	0.0005904	-1.1147	0.955797	-1.01912	0.917323
BB_P16	.	hypothetical protein	Cyto	-1.09385	0.927162	1.1276	0.624059	Not_DE	21.5762	3.65575e-24	-1.05298	0.800972	2.00086	0.00168408	1.10786	0.97831	-1.15892	0.28469
BB_P17	.	hypothetical protein	Cyto	-1.1211	0.851264	-1.68272	0.0254231	Not_DE	4.9188	8.20591e-09	-1.65326	0.00784368	2.92157	3.63578e-16	-1.14753	0.912637	-1.2651	0.0148938
BB_P18	.	hypothetical protein	Cyto	-2.29971	0.674632	-1.05589	0.811189	Not_DE	16.0818	1.56912e-09	-1.11839	0.519446	1.87943	0.00301384	-1.00447	0.998368	-1.1182	0.356814
BB_P19	.	hypothetical protein	Cyto	5.14261	0.114858	1.22164	0.309029	Not_DE	6.7043	2.9796e-11	-1.1352	0.42729	1.2922	0.30205	-1.06535	0.97831	-1.2125	0.051884
BB_P20	.	hypothetical protein	Cyto	1.297	0.778128	1.52973	0.0189106	Not_DE	9.56097	2.54149e-18	1.00212	0.989563	1.05709	0.853856	-1.09008	0.97831	1.04041	0.630714
BB_P21	.	hypothetical protein	Cyto	-1.05815	0.94423	1.65933	0.0037215	Not_DE	6.62855	2.15654e-13	1.08274	0.624162	1.12541	0.624183	-1.13248	0.940334	1.10153	0.354094
BB_P22	.	hypothetical protein	Cyto	1.0779	0.90672	1.21335	0.289213	Not_DE	8.29614	7.48231e-22	-1.17614	0.347052	1.65059	0.00595208	-1.1135	0.928797	-1.42494	0.000817375
BB_P23	blyA	holin protein	IM	2.20664	0.507864	-1.05838	0.767988	Not_DE	3.13299	0.000313893	-1.30391	0.141568	1.98955	0.00912567	-1.04068	0.97831	-1.2536	0.0166968
BB_P24	blyB	holin protein	Cyto	1.30607	0.921049	1.33128	0.14328	Not_DE	6.70458	0.000283182	-1.02784	0.900037	1.45657	0.122149	1.03925	0.97831	1.00399	0.970053
BB_P25	.	hypothetical protein	Cyto	2.5585	0.255212	1.47458	0.0769683	Not_DE	4.85135	1.80134e-07	1.0348	0.873613	1.3279	0.349751	-1.04036	0.97831	1.04593	0.739566
BB_P26	.	hypothetical protein	periplasm	1.44279	0.739806	1.76809	0.00328561	Not_DE	8.22946	2.12499e-14	1.26075	0.164716	1.13726	0.692073	1.04588	0.97831	1.25367	0.0746234
BB_P27	revA	surface protein	Lipo	10.1087	4.26042e-05	15.5444	2.55855e-137	15.89	24.0713	8.82491e-76	11.5873	6.49219e-43	-1.97687	0.00168408	1.09671	0.97831	2.35772	8.17184e-12
BB_P28	mlpA	MlpA surface lipoprotein	Lipo	252.894	5.97964e-73	5.35671	1.05876e-27	Not_DE	-6.18986	1.81315e-23	4.82932	1.0762e-30	1.42681	0.173419	-1.09885	0.97831	3.97003	1.41825e-24
BB_P29	.	hypothetical protein	Cyto	20.5897	3.8566e-22	-1.23034	0.285977	Not_DE	1.44949	0.162345	-1.32746	0.0747762	2.33173	7.95998e-07	-1.14817	0.832608	1.57184	0.011902
BB_P30	.	hypothetical protein	Cyto	-1.51601	0.6213	-2.59112	1.65708e-07	Not_DE	1.45462	0.0562994	-2.40388	0.000524671	2.38066	1.06748e-08	-1.23254	0.586124	-1.74664	0.000779608
BB_P31	.	hypothetical protein	Cyto	-1.06018	0.939593	-2.15416	5.70552e-06	Not_DE	-1.23083	0.337833	-2.01055	0.000856481	1.60527	0.00293322	-1.19799	0.636692	-1.35017	0.0654088
BB_P32	pf32	PF-32 protein	Cyto	1.18309	0.792963	-1.59093	0.00755532	Not_DE	2.15256	1.96304e-05	-1.49316	0.0372297	1.35771	0.102557	-1.17643	0.811294	-1.19229	0.120251
BB_P33	pf49	PF-49 protein	Cyto	-1.09243	0.889509	-1.31122	0.0927656	Not_DE	2.9321	2.46367e-08	-1.21794	0.227629	1.42109	0.117658	-1.05063	0.97831	-1.2796	0.191273
BB_P34	bdrA	protein BdrA	Cyto	1.12277	0.836686	-1.43828	0.011352	Not_DE	1.47351	0.0415213	-1.29479	0.0576903	1.54718	0.0189678	-1.04305	0.97831	-1.02702	0.849225
BB_P35	bppA	protein BppA	Cyto	52.9553	1.87854e-10	1.97169	0.00041807	Not_DE	-1.56676	0.118554	1.50333	0.0033391	1.2052	0.382227	-1.02547	0.97831	1.00496	0.974617
BB_P36	bppB	protein BppB	Cyto	3.88573	0.0530716	-1.04302	0.807077	Not_DE	1.63708	0.0987548	-1.09099	0.612473	1.48297	0.0663317	-1.08316	0.97831	-1.25065	0.0269362
BB_P37	bppC	site-specific recombinase	Cyto	2.8025	0.133157	-1.60558	0.00908898	Not_DE	4.09926	8.22048e-09	-1.43497	0.0308563	2.13307	1.6335e-05	-1.12763	0.97831	-2.28186	3.92252e-10
BB_P38	erpA	protein ErpA	Lipo	8.4137	4.82378e-15	-1.8574	0.00335374	Not_DE	-2.62388	3.05217e-05	-1.73761	0.00115279	4.05456	3.50792e-22	-1.05306	0.97831	-2.58151	1.22395e-09
BB_P39	erpB	protein ErpB	Lipo	7.20235	1.99238e-29	-1.86405	0.00369667	Not_DE	-1.34925	0.218698	-1.71827	0.000474574	4.94152	2.99723e-24	1.12208	0.907466	-1.86424	1.22319e-10
BB_P40	.	hypothetical protein	Cyto	1.34715	0.92753	-2.09528	0.000507485	Not_DE	33.4335	5.02798e-12	-1.83644	0.00151742	2.55778	1.36265e-05	-1.24558	0.915064	-1.78226	0.000163636
BB_P41	.	hypothetical protein	Cyto	10.2958	0.000527963	-1.62887	0.0278441	Not_DE	3.28844	0.000276898	-1.41432	0.0625772	2.05214	0.000824676	-1.16031	0.940334	-1.01998	0.922264
BB_P42	.	phage terminase large subunit	Cyto	2.20236	0.109379	-1.11005	0.591795	Not_DE	2.39522	0.000267336	-1.04995	0.801869	1.86687	0.000232105	-1.02217	0.97831	-1.01757	0.917187
BB_Q0091	.	hypothetical protein	IM	1.49269	-	-1.48689	0.0260344	Not_DE	16.7489	8.29332e-08	-1.40561	0.0273789	1.52933	0.24369	1.02983	0.991355	1.27778	0.366631
BB_Q03	.	outer membrane protein	Lipo	10.5074	3.20123e-16	3.17669	4.22619e-14	Not_DE	3.80486	2.06653e-12	2.65253	5.47238e-10	-1.71467	0.0853636	1.00277	0.999491	1.46571	0.0232265
BB_Q05	.	antigen P35	Lipo	-2.35493	0.451916	-2.77673	5.70605e-05	Not_DE	-2.88076	0.0096265	-2.42762	3.81194e-05	-0.991719	-	-0.995832	-	-1.21815	0.526014
BB_Q06	.	membrane protein	IM	-1.27679	0.747579	1.00111	0.995638	Not_DE	3.56835	3.50514e-06	1.0689	0.760926	1.00176	0.997978	1.32856	0.97831	-1.06298	0.72489
BB_Q07	pf49	plasmid partition protein	IM	-1.044	0.978996	-1.52762	0.0123395	Not_DE	6.15722	6.31146e-05	-1.32557	0.154032	-0.991687	-	-0.995318	-	-1.21996	0.1523
BB_Q08	pf32	PF-32 protein	IM	-10.9875	-	-2.1011	3.05181e-05	Not_DE	66.9026	8.02454e-06	-1.48958	0.0821744	-0.991593	-	-0.995119	-	-1.66983	0.0380749
BB_Q09	.	hypothetical protein	Cyto	-1.74898	-	-2.94677	8.7363e-06	Not_DE	53.0155	6.6947e-05	-2.09711	0.00409957	-0.991433	-	-0.994936	-	-1.93588	0.0174266
BB_Q12	.	hypothetical protein	Cyto	1.19637	0.910778	-1.41998	0.152072	Not_DE	4.68974	4.12354e-05	-1.91222	0.00695272	1.26686	0.429375	-1.17396	0.97831	-1.19521	0.249323
BB_Q13	.	hypothetical protein	Cyto	1.62393	0.548636	-1.3337	0.16181	Not_DE	4.20527	4.48426e-08	-1.82145	0.00256329	1.40151	0.115963	-1.20676	0.901473	-1.24367	0.122383
BB_Q14	.	hypothetical protein	IM	1.92651	0.747579	1.13271	0.565002	Not_DE	9.08334	1.0271e-08	-1.29519	0.22659	1.34916	0.261788	-1.15713	0.97831	-1.19221	0.372137
BB_Q15	.	hypothetical protein	Cyto	-1.02164	0.990806	-1.01097	0.954	Not_DE	12.7275	1.74349e-09	-1.52389	0.0311511	1.11879	0.73177	-1.06758	0.97831	-1.21404	0.228261
BB_Q17	.	hypothetical protein	Cyto	3.78429	0.697043	1.49929	0.0256235	Not_DE	11.755	2.02333e-08	1.04367	0.866464	1.00864	0.98836	-1.11867	0.97831	-1.56459	0.00982952
BB_Q18	.	hypothetical protein	Cyto	2.22319	0.559942	1.54023	0.00568832	Not_DE	9.68883	1.96531e-14	1.09562	0.682682	1.14732	0.737585	-1.22298	0.97831	-1.17341	0.233942
BB_Q19	.	hypothetical protein	Cyto	1.86292	-	1.50651	0.0105834	Not_DE	8.55544	3.33652e-05	1.09132	0.717099	-1.01466	0.983858	-1.12546	0.97831	1.09167	0.654916
BB_Q20	.	hypothetical protein	Cyto	5.52167	-	1.03646	0.861908	Not_DE	15.7358	3.11954e-09	-1.25112	0.27991	1.07854	0.863969	-1.08637	0.97831	-1.14801	0.469871
BB_Q21	.	hypothetical protein	Cyto	1.44818	-	-1.38477	0.189275	Not_DE	45.6398	3.117e-08	-1.61982	0.0386703	1.37196	0.360235	-1.08101	0.97831	-1.05532	0.769705
BB_Q22	.	hypothetical protein	Cyto	-1.52719	0.758393	-1.36288	0.192431	Not_DE	18.9507	7.46679e-16	-1.44144	0.0799203	1.74802	0.00313357	-1.18153	0.915064	-1.13471	0.450324
BB_Q23	.	hypothetical protein	Cyto	1.19291	0.897196	-1.01373	0.949169	Not_DE	17.0786	3.32371e-20	-1.11501	0.56898	1.64374	0.0496362	-1.0481	0.97831	-1.23387	0.0771471
BB_Q24	.	hypothetical protein	Cyto	-1.38679	0.674632	-1.66656	0.0174287	Not_DE	4.11595	2.35126e-06	-1.6279	0.00995766	2.68687	9.91696e-11	-1.09038	0.97831	-1.43933	0.00144971
BB_Q25	.	hypothetical protein	Cyto	-1.37283	0.839385	-1.20048	0.339889	Not_DE	7.12894	4.45459e-07	-1.26198	0.166255	1.81261	0.00709446	1.06126	0.97831	-1.12452	0.351789
BB_Q26	.	hypothetical protein	Cyto	2.36083	0.663749	1.48732	0.00795935	Not_DE	7.50919	6.91318e-10	1.02759	0.869739	1.13995	0.644146	-1.01463	0.991355	-1.0658	0.599262
BB_Q27	.	hypothetical protein	Cyto	2.22735	0.170475	1.82283	0.000125341	Not_DE	5.53381	4.2605e-16	1.21325	0.21407	1.15856	0.589145	-1.05342	0.97831	1.03128	0.792588
BB_Q28	.	hypothetical protein	Cyto	1.29782	0.788536	1.70138	0.000767249	Not_DE	6.37159	2.67762e-13	1.1284	0.445148	1.09476	0.732986	-1.07772	0.97831	1.08399	0.431476
BB_Q29	.	hypothetical protein	Cyto	1.27174	0.813428	1.81639	0.000154561	Not_DE	6.95355	8.23689e-16	1.20985	0.309983	1.28717	0.172952	-1.1554	0.940334	1.02765	0.867521
BB_Q30	blyA	holin protein	IM	6.41952	0.385153	1.49744	0.0245727	Not_DE	2.63847	0.0297361	1.13691	0.49626	1.66779	0.0877226	1.02751	0.986582	-1.01582	0.917187
BB_Q31	blyB	holin protein	Cyto	1.16525	-	1.36519	0.122211	Not_DE	8.69849	0.000255605	-1.02415	0.916138	1.4796	0.101974	1.01209	0.991355	1.02136	0.844091
BB_Q32	.	hypothetical protein	Cyto	1.48592	0.873401	1.52506	0.0158423	Not_DE	7.07869	3.79406e-05	1.06969	0.745	1.28751	0.319279	1.0374	0.97831	-1.00561	0.967189
BB_Q33	.	hypothetical protein	periplasm	2.08023	0.663749	1.49354	0.0121521	Not_DE	7.49633	3.86628e-11	1.03767	0.869739	1.28083	0.261788	-1.0578	0.97831	-1.11126	0.267467
BB_Q34	bdrW	protein BdrW protein	Cyto	-2.01062	0.0690107	-2.515	2.7159e-05	Not_DE	1.34373	0.365199	-1.84084	0.000570374	3.58605	4.08404e-09	-1.07253	0.97831	-1.48001	0.000438937
BB_Q35	mlpJ	lipoprotein MlpJ	Lipo	1.05703	0.94896	-1.33784	0.17251	Not_DE	3.61644	4.48679e-06	-1.27179	0.179034	8.87947	0.231157	1.31299	0.986582	-1.17017	0.303588
BB_Q37	.	hypothetical protein	Cyto	31.0822	3.15001e-16	1.80512	0.0034054	Not_DE	2.25935	0.000183382	1.40417	0.0746066	2.02163	0.000483928	-1.20898	0.910906	1.64022	0.00578573
BB_Q38	.	hypothetical protein	Cyto	-1.07762	0.937494	-2.32019	1.69098e-06	Not_DE	1.07842	0.761228	-2.13823	0.00135178	2.52104	1.44045e-11	-1.14576	0.902018	-1.94812	5.22696e-06
BB_Q39	.	hypothetical protein	Cyto	-1.07251	0.937494	-2.32285	1.14158e-09	Not_DE	-1.83146	0.00334775	-2.06237	0.000452857	2.03443	4.16801e-08	-1.25615	0.38194	-1.81607	1.04388e-09
BB_Q40	pf32	PF-32 protein	Cyto	-1.17487	0.836686	-1.64066	0.00648097	Not_DE	2.95588	5.45388e-07	-1.45597	0.0840962	2.20969	0.0119973	-1.09938	0.97831	-1.40665	0.0165567
BB_Q42	bdrV	protein BdrV	IM	-1.22569	0.836686	-1.28945	0.079554	Not_DE	3.65862	5.13779e-05	-1.18759	0.389599	1.00848	0.982037	-1.2002	0.97831	-1.42507	0.00139126
BB_Q43	bppA	protein BppA	Cyto	40.3405	1.65966e-13	2.07572	2.28975e-06	Not_DE	-2.78215	3.60665e-07	1.57872	0.00164793	-1.10161	0.607002	-1.10493	0.940334	1.21551	0.112301
BB_Q44	bppB	protein BppB	Cyto	13.3276	0.000158485	1.07594	0.614117	Not_DE	1.0725	0.834208	-1.00907	0.955585	1.39381	0.0889409	-1.00951	0.991355	-1.22414	0.132111
BB_Q45	bppC	protein BppC	Cyto	-2.21992	0.522179	-1.7452	0.000119229	Not_DE	6.58503	1.29453e-09	-1.32159	0.0966691	1.22005	0.53862	-1.25897	0.955797	-1.77501	6.89185e-06
BB_Q47	erpX	protein ErpX	Lipo	28.4992	1.36996e-30	17.3629	2.6413e-70	Not_DE	3.46209	1.42612e-16	11.2714	1.78746e-27	2.93414	0.0618121	1.29957	0.97831	2.1181	8.27788e-07
BB_Q48	.	hypothetical protein	Cyto	1.62911	0.836686	-1.44553	0.0323273	Not_DE	7.43422	0.000167442	-1.3894	0.118202	2.5779	0.249792	-1.25482	0.97831	-1.73366	0.0174901
BB_Q49	.	hypothetical protein	Cyto	2.60379	0.127258	-1.36125	0.0578751	Not_DE	1.70457	0.0207807	-1.49976	0.0305541	1.6184	0.0247572	-1.18511	0.928797	-1.18002	0.285282
BB_Q50	.	phage terminase large subunit	Cyto	2.0039	0.407027	1.16762	0.359751	Not_DE	2.2281	0.000317329	1.05246	0.817757	1.2409	0.23611	-1.02522	0.97831	1.11228	0.509961
BB_Q52	.	hypothetical protein	Cyto	3.04192	0.567533	1.07594	0.723904	Not_DE	6.70766	1.61309e-06	-1.2977	0.230631	1.03694	0.9062	-1.39018	0.793	-1.23377	0.35331
BB_Q53	.	hypothetical protein	Cyto	2.03493	0.478312	-1.586	0.0304118	Not_DE	2.41104	0.00826291	-1.94271	0.00200766	-1.05169	0.837722	-1.43627	0.608454	-1.01288	0.956438
BB_Q54	.	hypothetical protein	IM	1.34798	0.782481	-1.39614	0.117532	Not_DE	3.72501	9.14578e-06	-1.55822	0.010395	1.18341	0.442927	-1.28248	0.832608	-1.13528	0.459983
BB_Q62	.	hypothetical protein	IM	-1.40991	0.870721	-1.96564	0.0815598	Not_DE	10.3852	0.000420618	-1.60259	0.0777529	1.95717	0.865281	8.74258	0.875976	-1.11385	0.504183
BB_Q67	.	adenine specific DNA methyltransferase	Cyto	-1.25286	0.852543	-1.7269	0.00762078	Not_DE	21.5762	6.8962e-16	-1.42611	0.110099	-0.989793	-	-0.994183	-	-1.40921	0.000372239
BB_Q85	.	hypothetical protein	Cyto	-0.984479	-	1.72304	6.6921e-05	Not_DE	92.7477	4.63433e-07	1.55855	0.00201037	-1.0417	0.937043	1.0444	0.986582	1.93089	0.0718752
BB_Q88	.	hypothetical protein	Cyto	9.78633	-	-1.00142	0.995638	Not_DE	25.5494	2.05113e-12	-1.20176	0.350362	1.20685	0.572663	1.0023	0.999491	1.31967	0.0910466
BB_Q89	.	lipoprotein	Lipo	3.47721	-	2.62309	3.57745e-08	6.19	20.1008	7.78126e-07	1.91098	0.00185153	-1.33027	0.539612	-1.04803	0.986582	2.57363	0.00375601
BB_R01	.	hypothetical protein	Cyto	1.59699	0.798312	-2.4497	0.000493312	Not_DE	12.7145	1.77916e-14	-3.3217	8.18213e-06	-1.02635	0.921633	-1.19922	0.806212	-1.40461	1.09554e-05
BB_R03	.	hypothetical protein	Cyto	1.84482	0.674632	-4.5732	7.90942e-07	Not_DE	6.1031	2.84813e-09	-6.0438	4.64674e-09	-1.00842	0.976358	-1.37526	0.408171	-1.25771	0.0685611
BB_R04	.	hypothetical protein	Cyto	2.82575	0.0535818	-3.59668	1.67102e-05	Not_DE	8.94845	5.32967e-18	-4.76565	3.35278e-07	1.12822	0.606942	-1.27534	0.74988	-1.27945	0.0393795
BB_R05	.	hypothetical protein	Cyto	2.10754	0.605914	-3.12078	9.08151e-05	Not_DE	15.3262	2.12418e-17	-4.24735	7.93652e-07	-1.03109	0.916368	-1.1496	0.97831	-1.14424	0.338498
BB_R06	.	hypothetical protein	Cyto	1.40548	0.758393	-2.47022	0.000334198	Not_DE	9.2004	2.00101e-17	-3.36247	2.45814e-06	1.02123	0.94233	-1.08478	0.97831	-1.14376	0.303276
BB_R07	.	hypothetical protein	IM	1.67824	0.802517	-2.54978	0.000119092	Not_DE	18.4066	4.51518e-17	-3.73832	4.66524e-07	-1.24008	0.461734	-1.07679	0.97831	-1.14742	0.309436
BB_R08	.	hypothetical protein	Cyto	1.35501	0.913858	-1.27899	0.264976	Not_DE	18.5881	5.68265e-10	-1.98333	0.00220854	1.12634	0.744046	-1.04832	0.97831	-1.13163	0.440149
BB_R09	.	hypothetical protein	Cyto	1.14073	-	1.13846	0.512245	Not_DE	23.883	4.58295e-10	-1.24754	0.2677	-1.08001	0.824533	-1.0693	0.97831	-1.02483	0.909698
BB_R10	.	hypothetical protein	Cyto	3.70155	0.43029	-1.06994	0.76076	Not_DE	19.409	6.34744e-20	-1.52894	0.056256	1.06362	0.863969	1.07711	0.97831	-1.18411	0.314455
BB_R11	.	hypothetical protein	Cyto	1.17411	0.84242	1.0188	0.928553	Not_DE	12.7779	7.912e-27	-1.32568	0.141246	1.23961	0.441577	1.04626	0.97831	1.03942	0.821423
BB_R12	.	hypothetical protein	Cyto	1.14883	0.954404	-1.05052	0.831739	Not_DE	24.8994	3.87276e-10	-1.44431	0.0746066	1.15065	0.707783	1.1578	0.97831	1.14426	0.475692
BB_R13	.	hypothetical protein	Cyto	1.70665	0.813428	1.03019	0.887618	Not_DE	25.7361	2.08778e-18	-1.25548	0.27168	1.26964	0.527011	1.10191	0.97831	-1.01657	0.923062
BB_R14	.	hypothetical protein	Cyto	1.44818	-	-1.38547	0.188268	Not_DE	45.5608	3.1593e-08	-1.62095	0.0383871	1.37196	0.360235	-1.08101	0.97831	-1.0562	0.729801
BB_R15	.	hypothetical protein	Cyto	1.21448	0.873338	-1.50933	0.0897664	Not_DE	44.1656	9.17824e-36	-1.7655	0.00853386	1.48159	0.0609611	-1.04943	0.97831	-1.01713	0.931026
BB_R16	.	hypothetical protein	Cyto	1.32807	0.880459	-1.21633	0.330318	Not_DE	43.1014	2.15038e-22	-1.43417	0.0414735	1.52563	0.0202651	1.02537	0.980265	-1.12474	0.510067
BB_R17	.	hypothetical protein	Cyto	-1.13032	0.878336	-1.85161	0.00125478	Not_DE	4.75662	1.36399e-08	-1.86245	0.000523258	2.54617	1.5906e-10	-1.13178	0.962368	-1.37755	0.0133345
BB_R18	.	hypothetical protein	Cyto	-1.07276	0.9693	-1.28177	0.150092	Not_DE	7.53308	1.52915e-06	-1.3158	0.0451814	1.86868	0.00679923	1.17545	0.97831	-1.11646	0.413977
BB_R19	.	hypothetical protein	Cyto	2.55768	0.56747	1.42775	0.0163581	Not_DE	7.37692	3.12199e-10	1.00151	0.991061	1.13468	0.635978	1.02791	0.980265	-1.04591	0.696853
BB_R20	.	hypothetical protein	Cyto	2.37688	0.0669166	1.30926	0.108103	Not_DE	6.37421	8.10912e-14	-1.08963	0.516951	1.20127	0.474397	-1.00153	0.999491	1.01474	0.905439
BB_R21	.	hypothetical protein	Cyto	1.53715	0.753615	1.46126	0.0214216	Not_DE	9.54144	1.60908e-16	-1.051	0.760926	1.11712	0.662877	1.02874	0.97831	1.12888	0.29608
BB_R22	.	hypothetical protein	Cyto	1.37211	0.826142	1.19096	0.312218	Not_DE	11.1413	6.30289e-16	-1.22376	0.220998	1.15367	0.539259	1.10397	0.97831	-1.01701	0.916594
BB_R23	blyA	pore-forming hemolysin	IM	6.41952	0.385153	1.47877	0.0287913	Not_DE	2.64028	0.0296527	1.12378	0.534745	1.66779	0.0877226	1.03266	0.984134	-1.01456	0.922275
BB_R24	blyB	hemolysin accessory protein	Cyto	1.53027	-	1.33431	0.143236	Not_DE	6.66569	0.000311656	-1.0252	0.909526	1.45469	0.125391	1.03925	0.97831	1.01107	0.921542
BB_R25	.	hypothetical protein	Cyto	1.31966	0.916936	1.52246	0.0165303	Not_DE	7.87452	2.47415e-05	1.0648	0.762782	1.28986	0.311874	1.0356	0.97831	-1.00557	0.967298
BB_R26	.	hypothetical protein	periplasm	6.01553	0.220468	1.47131	0.00405674	Not_DE	6.21453	4.23707e-09	1.10874	0.518058	1.18437	0.488459	1.04559	0.97831	1.0281	0.8457
BB_R27	bdrH	BdrH	Cyto	-1.65226	0.61325	-5.14392	1.17757e-16	Not_DE	1.85381	0.0435903	-2.90846	1.37738e-08	5.15609	5.45203e-19	-1.21764	0.910906	-1.50309	0.0110045
BB_R28	mlpD	lipoprotein	Lipo	-1.02967	0.972021	-3.35805	7.7845e-09	Not_DE	3.21082	4.16061e-06	-2.75945	1.8237e-06	3.20661	1.43403e-07	-1.13264	0.97831	-1.27341	0.0655883
BB_R33	.	plasmid partition protein, putative	IM	-1.28907	0.782269	-2.9255	5.60158e-24	Not_DE	1.06751	0.812584	-2.13434	0.000251633	2.35418	7.36883e-06	-1.1081	0.97831	-1.78857	1.14413e-06
BB_R34	.	hypothetical protein	Cyto	1.00138	0.998788	-2.34698	1.22739e-10	Not_DE	-1.39273	0.208798	-1.70652	0.00287527	1.90195	0.000759181	-1.11326	0.97831	-1.95295	6.13989e-08
BB_R35_BdrG_pseudo	.	BB_R35_BdrG_pseudo	Cyto	-1.05694	0.944681	-2.1441	2.10219e-10	Not_DE	1.43351	0.162345	-1.63535	0.00335465	1.80932	0.00645708	-1.19702	0.944543	-1.72164	0.000659642
BB_R41	ospE	Borrelia outer surface protein E	Cyto	8.10775	9.15954e-09	1.03126	0.833587	Not_DE	1.90089	0.00710767	1.05151	0.588143	1.97089	0.000300534	1.03083	0.97831	-1.14945	0.278571
BB_R42	erpY	ErpY	Lipo	7.16725	1.19671e-06	1.16389	0.312776	Not_DE	3.37233	7.75456e-11	1.21792	0.0813451	1.52994	0.0027615	-1.04103	0.97831	1.26366	0.411144
BB_R43	.	hypothetical protein	Cyto	43.2606	0.0205057	-1.19378	0.244737	Not_DE	10.6358	3.79818e-13	-1.0824	0.618581	2.37331	6.37672e-05	1.27579	0.910906	-1.49605	0.00220408
BB_R44	.	hypothetical protein	Cyto	8.24191	3.17211e-06	1.27045	0.0555375	Not_DE	1.73856	0.00228832	1.35902	0.0210512	1.205	0.341095	1.00084	0.999491	2.18997	2.96018e-05
BB_R45	.	phage terminase large subunit	Cyto	6.27935	4.91092e-10	1.59015	0.000156921	Not_DE	1.75482	2.76038e-05	1.61018	0.000241859	1.11616	0.495256	1.1729	0.73061	1.73891	0.000285814
BB_S29	bdrF	protein BdrF	IM	-1.90496	0.356595	-2.96907	3.70719e-09	Not_DE	1.1025	0.792968	-2.2618	2.19788e-06	3.38812	2.87736e-18	-1.23844	0.862123	-1.39249	0.00374555
BB_S30	mlpC	MlpC lipoprotein	Lipo	2.7194	0.131142	-1.52754	0.00347076	Not_DE	1.27856	0.317859	-1.43779	0.00302676	1.93374	0.000367422	-1.38192	0.673084	1.43865	0.0236585
BB_S35	pf32	PF-32 protein	Cyto	-1.72014	0.554596	-1.59676	0.00100988	Not_DE	1.71736	0.010116	-1.73924	0.00604006	1.18481	0.400232	-1.39169	0.72344	-1.49862	0.000140794
BB_S37	bdrE	protein BdrE	IM	-1.32684	0.765349	-1.63859	1.83297e-06	Not_DE	1.8745	0.000717372	-1.52848	0.0031394	1.05477	0.784686	-1.28306	0.793	-1.46013	2.37333e-06
BB_S41	erpG	outer surface protein ErpG	Lipo	13.8496	5.71086e-11	2.82676	4.08077e-15	Not_DE	1.76482	0.000881902	1.62407	0.000727204	-1.19384	0.230857	-1.23697	0.865104	-1.17484	0.504964
BB_S42	bapA	BapA protein	periplasm	5.98731	0.000129957	3.87404	4.65579e-24	Not_DE	4.86728	1.27373e-22	2.3942	4.26267e-08	-2.43939	1.09412e-07	-1.34677	0.793	-1.22645	0.326538
BB_T01	.	.	Cyto	-0.992784	-	-1.41746	0.403718	Not_DE	2.94779	0.541805	-1.06759	0.879987	1.8887	0.484869	-1.00738	0.999491	2.46186	0.827614
BB_T02	.	.	Cyto	-0.990383	-	1.58848	0.853204	Not_DE	-5.59789	0.55557	1.571	0.868465	-0.99388	-	-0.996125	-	-0.998975	-
BB_T03	.	hypothetical protein	Cyto	-0.989621	-	-3.72981	0.00057093	Not_DE	2.09721	0.716271	-3.9396	0.000163093	1.51603	0.788068	-1.4637	0.97831	1.67594	0.909982
BB_T04	.	.	Cyto	-1.50219	0.809257	-2.40722	8.36121e-07	Not_DE	1.39154	0.505043	-2.01503	0.000484993	3.74698	2.81949e-05	-1.41781	0.945306	-7.05899	0.318411
BB_T06	.	Sua5/YciO/YrdC/YwlC family protein	Cyto	4.21389	-	-1.04522	0.896818	Not_DE	31.4243	4.9407e-05	-1.05863	0.866464	1.67366	0.0395558	-1.19356	0.97831	-0.998876	-
BB_T07	.	outer membrane protein	Cyto	-0.989361	-	3.8608	0.000103756	Not_DE	55.4401	2.94935e-05	4.34471	3.13362e-05	-1.25452	0.526682	-1.20716	0.97831	-0.998208	-
BB_U01	.	hypothetical protein	Cyto	3.46663	-	-1.59557	0.147984	Not_DE	17.3547	0.00140511	-1.23066	0.460359	2.05376	0.0218103	1.09773	0.97831	2.46186	0.827614
BB_U02	.	hypothetical protein	Cyto	8.09984	0.114955	-4.69286	7.8425e-07	Not_DE	7.99056	1.75641e-06	-3.10647	3.57811e-05	2.69844	0.00139765	-2.23106	0.0511687	3.90692	0.000838549
BB_U04	.	protein BBC01	Cyto	1.35126	0.733961	-2.51855	6.22704e-07	Not_DE	1.22652	0.455987	-1.85674	0.000173192	3.96793	4.76259e-10	-1.0631	0.97831	-2.66581	0.809167
BB_U05	pf32	PF-32 protein	IM	1.14206	0.857024	-1.74734	0.0340821	Not_DE	1.76298	0.0905598	-1.32582	0.125892	2.58183	0.00025106	-1.22471	0.92009	-0.996322	-
BB_U06	pf49	plasmid partition protein	Cyto	2.51076	0.262089	1.14789	0.460219	Not_DE	2.52603	6.77991e-05	1.53198	0.00884015	1.03568	0.912562	-1.29354	0.811403	-2.40634	0.833422
BB_U07	.	hypothetical protein	Cyto	1.10593	0.955408	1.56515	0.0070641	Not_DE	6.69801	2.18087e-05	1.88911	5.21648e-05	-1.26408	0.321286	-1.27345	0.811403	1.57649	0.917187
BB_U08	.	SUA5 subfamily protein	Cyto	-1.74898	-	1.18376	0.286013	Not_DE	143.639	2.10427e-08	1.49599	0.00777088	1.1844	0.640283	1.08011	0.97831	-0.996024	-
BB_U09	.	TM2 family protein	IM	2.51513	0.605914	1.6295	0.000445189	Not_DE	32.374	2.15183e-43	2.08059	1.74477e-08	-1.39815	0.308221	-1.08812	0.97831	-0.995085	-
BB_U10	.	protein BBC01	Cyto	-0.985149	-	-1.151	0.760702	Not_DE	2.83454	0.558948	1.03836	0.940222	-1.15286	0.881079	-1.06593	0.991355	-0.995065	-
BB_U11	.	Sua5/YciO/YrdC/YwlC family protein	Cyto	4.21389	-	-1.05037	0.88646	Not_DE	31.7114	4.70194e-05	-1.05991	0.865258	1.64979	0.0501063	-1.19712	0.97831	-0.994244	-
cp32-2_PF32	.	cp32-2_PF32	Cyto	-1.22308	0.802517	-2.05967	7.39293e-09	Not_DE	-1.14138	0.562987	-2.08794	0.00014469	1.97789	4.60513e-05	-1.04762	0.97831	-1.56299	0.000127
cp32-2_PF49	.	cp32-2_PF49	Cyto	1.31732	0.873351	-1.29165	0.0180366	Not_DE	6.25787	6.60985e-08	-1.38206	0.0719925	1.15196	0.549341	1.10395	0.97831	-1.16154	0.320515

## Sheet: Sheet1
Gene	Gene	gene ID	Product	Localization	Comments	Caimano 2019 Fold Change in DMCs - WT vs RpoS	Caimano 2019 DMC Fold Changes	Caimano 2019 DMC padj	Caimano 2019 DMC regulation	Bait FN in WT (compare to RpoS) Fold change	Bait FN in WT (compare to RpoS) padj	Bait FN in WT (compare to RpoS) DE?	Bait DMC in WT (compare to RpoS) Fold change	Bait DMC in WT (compare to RpoS) padj	Bait DMC in WT (compare to RpoS) DE?	DMC in WT vs irpoS-NO IPTG Fold change	DMC in WT vs irpoS-NO IPTG padj	DMC in WT vs irpoS-- IPTG DE	DMC in WT vs irpoS + IPTG Fold change	DMC in WT vs irpoS + IPTG padj	DMC in WT vs irpoS + IPTG DE	DMC in WT vs bosRmut irpoS NO IPTG Fold change	DMC in WT vs bosRmut irpoS-NO IPTG padj	DMC in WT vs bosRmut irpoS-- IPTG DE	DMC in WT vs bosRmut irpoS + IPTG Fold change	DMC in WT vs bosRmut irpoS + IPTG padj	DMC in WT vs bosRmut irpoS + IPTG DE	DMC in bosRmut irpoS + IPTG vs rpoSmut + irpoS +IPTG Fold change	DMC in bosRmut irpoS + IPTG vs rpoSmut + irpoS +IPTG padj	DMC in bosRmut irpoS + IPTG vs rpoSmut + irpoS +IPTGDE	Effect of cDGC on WT in DMC (1473 vs 545) Fold change	Effect of cDGC on WT in DMC (1473 vs 545) padj	Effect of cDGC on WT in DMC (1473 vs 545) DE	Effect of cDGC/plzA on WT in DMC (1473 vs 557) Fold change	Effect of cDGC/plzA on WT in DMC (1473 vs 557) padj	Effect of cDGC/plzA on WT in DMC (1473 vs 557) DE	Bait DMC in WT1473 (compare to plzA_1474) Fold change	Bait DMC in WT1473 (compare to plzA_1474) padj	Bait DMC in WT1473 (compare to plzA_1474) DE	Bait WT in DMC (compare to FN) Fold change	Bait WT in DMC (compare to FN) padj	Bait WT in DMC (compare to FN) DE?	Bait RpoS in DMC (compare to FN) Fold change	Bait RpoS in DMC (compare to FN) padj	Bait RpoS in DMC (compare to FN) DE?	Trad DMC in WT (compare to RpoS) Fold change	Trad DMC in WT (compare to RpoS) padj	Trad DMC in WT (compare to RpoS) DE?	Bait DMC in Comp (compare to RpoS) Fold change
BB_0001	BB0001	.	hypothetical protein	Cyto	-	Not_DE	1.59	0.243845	-	-1.42731	0.770386	-	-1.26102	0.130821	-	-1.06312	0.83061670092366	-	-1.08634	0.880220334786776	-	-1.43242	0.195140307884919	-	-1.17946	0.561904746498962	-	-1.07045	0.786251790499085	-	1.20437	0.594598362045882	-	-1.01862	0.991355429358623	-	-1.10719	0.998993638143023	-	-1.17696	0.607233	-	-1.24329	0.42701	-	1.734	0.201656	-	-1.12058
BB_0002	BB0002	.	beta-N-acetylhexosaminidase putative	periplasm?	-	Not_DE	-1.15	0.450284	-	-1.46787	0.266613	-	1.13018	0.228727	-	1.23158	0.00902967704786393	-	1.17662	0.423875742318788	-	1.29888	0.00581307142940103	-	1.2974	0.0298349624285749	-	1.11901	0.581431083414028	-	-1.10057	0.613520734022816	-	1.04129	0.978310010415632	-	-1.11853	0.998993638143023	-	-2.18385	2.40205e-09	-	-3.57017	1.39657e-20	DOWN	-1.08953	0.620942	-	1.08558
BB_0004	BB0004	femD	phosphoglucomutase	Cyto	-	Not_DE	1.11	0.344807	-	-1.18458	0.77063	-	1.12459	0.304741	-	1.1083	0.175436200482452	-	1.20113	0.168274480507677	-	1.25002	0.0102817839143747	-	1.42711	2.58215409571631e-06	-	1.20496	0.0997889578157939	-	-1.08556	0.682655818540376	-	1.05265	0.978310010415632	-	-1.09489	0.998993638143023	-	1.30158	0.0537801	-	-1.01238	0.93447	-	1.10608	0.308356	-	1.06531
BB_0005	BB0005	.	tryptophan--tRNA ligase	IM	-	Not_DE	1.23	0.175827	-	-1.0892	0.842318	-	1.07607	0.504616	-	1.35388	6.08899972720349e-08	-	1.12067	0.621444969243342	-	1.28943	0.000540943934576426	-	1.31104	0.000203933937592816	-	1.18544	0.335233225761694	-	-1.25546	0.239606880069409	-	-1.0694	0.978310010415632	-	1.02258	0.998993638143023	-	-1.04709	0.696649	-	-1.20812	0.180629	-	1.24114	0.123185	-	1.06639
BB_0006	BB0006	.	membrane protein	IM	-	Not_DE	-1.03	0.881276	-	-1.04573	0.926424	-	-1.16828	0.0552342	-	1.17528	0.00439557110400347	-	1.10398	0.680867721001454	-	1.21328	0.0230497755116441	-	1.39584	1.99968530776214e-06	-	1.28174	0.150120525333968	-	1.02953	0.867238522287681	-	-1.07846	0.978310010415632	-	-1.10929	0.998993638143023	-	-3.20393	8.92369e-19	DOWN	-2.81125	2.07681e-12	-	-1.02147	0.894838	-	-1.07998
BB_0007	BB0007	.	hypothetical protein	Cyto	-	Not_DE	-1.05	0.735637	-	-1.17664	0.758393	-	-1.41146	9.06148e-06	-	-1.13661	0.0606407930010768	-	1.01016	0.970563063516747	-	-1.06858	0.42453097569903	-	1.12013	0.0944981437481402	-	1.12387	0.494667364652766	-	1.15547	0.412620373544436	-	-1.14591	0.878946231985265	-	-1.07016	0.998993638143023	-	-5.46427	6.90535e-66	DOWN	-4.4961	2.54156e-16	DOWN	-1.0435	0.743981	-	-1.26856
BB_0008	BB0008	.	hypothetical protein (cdaA)	IM	-	Not_DE	-1.45	0.0126616	-	1.01788	0.975161	-	-1.23754	0.144482	-	-1.13365	0.231853339931442	-	1.21227	0.349571426141429	-	-1.0211	0.882919513400359	-	1.15723	0.255147897616167	-	-1.03287	0.883922492009163	-	1.18923	0.558836448364542	-	1.046	0.978310010415632	-	-1.00718	0.998993638143023	-	-1.16397	0.500854	-	1.11978	0.466258	-	-1.41573	0.0114314	-	-1.16184
BB_0009	BB0009	.	hypothetical protein	Cyto	-	Not_DE	-1.14	0.441557	-	-1.18397	0.850733	-	-1.00454	0.976531	-	1.09972	0.350958774040088	-	1.08636	0.811718774512239	-	1.06297	0.655366413367395	-	1.38336	0.047484305250638	-	1.2945	0.373033796069872	-	1.35432	0.204076266583137	-	1.35311	0.811293645966265	-	-1.26269	0.998993638143023	-	1.58021	0.0595765	-	1.36897	0.109959	-	-1.13034	0.430067	-	1.00103
BB_0010	BB0010	.	holo-acyl-carrier protein synthase	Cyto	-	Not_DE	-1.18	0.296654	-	-1.44841	0.533004	-	-1.18359	0.102494	-	1.15081	0.101866897230899	-	1.22912	0.132001780660401	-	1.15099	0.133227153449177	-	1.52313	1.49608676816608e-05	-	1.25599	0.0498251004483038	-	-1.05532	0.774544413764008	-	1.06123	0.978310010415632	-	1.03951	0.998993638143023	-	-1.32985	0.07918	-	-1.61584	0.0314535	-	-1.1663	0.328353	-	-1.02996
BB_0011	BB0011	.	hypothetical protein	Cyto	-	Not_DE	-1.13	0.321332	-	-1.38883	0.674632	-	1.12693	0.377666	-	1.13984	0.0504301902774228	-	1.08956	0.62196288418808	-	1.07076	0.470909876293095	-	1.32587	0.00238902479812958	-	1.23378	0.142667904853372	-	1.06386	0.714742798153123	-	1.28798	0.398134675270077	-	-1.06629	0.998993638143023	-	-1.34843	0.226342	-	-2.11542	0.00333246	-	-1.11184	0.359567	-	1.05667
BB_0012	BB0012	.	tRNA pseudouridine synthase A	Cyto	-	Not_DE	1.02	0.835071	-	-1.59161	0.554756	-	1.41538	0.0132037	-	1.5867	4.12708970219119e-14	-	1.19491	0.273250181079092	-	1.48973	1.90358476552992e-07	-	1.51919	2.37218027840828e-06	-	1.28933	0.102182448789817	-	-1.31562	0.205926020476855	-	1.3248	0.487523068976347	-	-1.0314	0.998993638143023	-	1.35241	0.367804	-	-1.66445	0.000135676	-	1.02352	0.824339	-	1.22824
BB_0013	BB0013	.	hypothetical protein	Cyto	-	Not_DE	1.07	0.704027	-	-1.33836	0.733433	-	1.78813	0.000115477	-	1.9502	4.14885895891808e-11	-	1.14065	0.615064588026681	-	1.68807	1.27253267058294e-06	-	1.5601	0.0018396247622174	-	1.38696	0.112162193439411	-	-1.23932	0.453936368922152	-	1.27889	0.878946231985265	-	-1.14137	0.998993638143023	-	1.65427	0.057452	-	-1.40964	0.0281692	-	1.0616	0.745691	-	1.54162
BB_0014	BB0014	priA	primosomal protein N	IM	-	Not_DE	1.55	0.00094433	-	-1.47363	0.334325	-	1.80544	2.7159e-05	-	1.97603	6.56222769242024e-20	-	1.06515	0.806995515676334	-	1.73895	4.61277518497901e-10	-	1.48377	2.60245950920944e-05	-	1.41217	0.034940950154907	-	-1.40042	0.0537243004995175	-	1.22257	0.673083798355411	-	-1.04449	0.998993638143023	-	1.35156	0.0799233	-	-1.90972	2.45891e-08	-	1.58871	4.15684e-05	-	1.59589
BB_0015	BB0015	.	uridine kinase	Cyto	-	Not_DE	1.09	0.525588	-	-1.20094	0.726435	-	1.18271	0.0361615	-	1.18124	0.0159611256371212	-	1.08081	0.720659125856497	-	1.08259	0.323229963489028	-	1.14063	0.0757338563178911	-	1.06983	0.70610502209064	-	-1.09997	0.584613037288962	-	-1.04557	0.978310010415632	-	-1.08731	0.998993638143023	-	-1.46699	3.86624e-05	-	-2.00615	2.35427e-07	-	1.11656	0.360642	-	1.13929
BB_0016	BB0016	glpE	GlpE protein	Cyto	-	Not_DE	-1.08	0.511858	-	-1.08137	0.861242	-	-1.15869	0.0400971	-	1.0942	0.0827428802600042	-	1.24041	0.149907187162128	-	1.03488	0.735185170439285	-	1.36191	0.00498918957872787	-	1.11337	0.598107751460908	-	-1.06197	0.774544413764008	-	-1.11165	0.953974751526123	-	-1.02092	0.998993638143023	-	-1.41119	0.0301311	-	-1.28777	0.01186	-	-1.06906	0.469545	-	-1.12923
BB_0017	BB0017	.	integral membrane protein	IM	-	Not_DE	2.01	9.97e-09	-	1.96704	0.0101276	-	1.95082	9.25906e-07	-	2.30984	1.19467814221533e-24	-	1.09678	0.781299646119495	-	2.33006	1.30199492150476e-18	-	1.90791	4.67537477115511e-11	-	1.76538	0.00685498428121773	-	-1.31251	0.137231901546142	-	1.00879	0.991355429358623	-	-1.19412	0.998993638143023	-	-1.96767	0.00016144	-	-1.89657	2.22523e-09	-	2.01359	1.87926e-09	-	1.48923
BB_0018	BB0018	.	ribosomal large subunit pseudouridine synthase D	Cyto	-	Not_DE	1.13	0.462382	-	-1.07606	0.878869	-	1.1612	0.0736513	-	1.05518	0.596823388110929	-	1.09476	0.67717578203269	-	-1.03386	0.716392388734698	-	1.09129	0.363434878674977	-	1.01061	0.965028411577297	-	-1.2158	0.359488708694351	-	-1.05059	0.978310010415632	-	1.02993	0.998993638143023	-	1.10051	0.509696	-	-1.10922	0.253862	-	1.12093	0.43206	-	1.15647
BB_0019	BB0019	.	hypothetical protein	periplasm?	-	Not_DE	1.02	0.925607	-	-1.18181	0.787985	-	-1.03467	0.799212	-	1.01331	0.891391997430737	-	1.26605	0.209358253358922	-	1.17697	0.186350899898794	-	1.32995	0.027567471679859	-	1.06512	0.795111249479569	-	-1.07317	0.731008105748745	-	1.20703	0.811402909781836	-	-1.25973	0.998993638143023	-	1.7594	9.16816e-05	-	1.58614	0.00782292	-	1.02542	0.902406	-	-1.01993
BB_0020	BB0020	.	diphosphate--fructose-6-phosphate 1-phosphotransferase	Cyto	-	Not_DE	-1.28	0.0949985	-	-1.10994	0.826498	-	-1.46062	7.17314e-05	-	-1.23678	0.000434766152671328	-	1.28712	0.0751131427669901	-	-1.22861	0.00491559273746727	-	1.12675	0.167593959100439	-	-1.12693	0.446411056057626	-	1.17683	0.139250491698635	-	-1.02751	0.978310010415632	-	-1.08995	0.998993638143023	-	-2.03931	5.78594e-06	-	-1.50739	0.000605756	-	-1.27243	0.0777136	-	-1.29927
BB_0022	BB0022	ruvB	Holliday junction DNA helicase RuvB	Cyto	-	Not_DE	1.62	0.00204877	-	-1.45455	0.217054	-	1.63806	0.000114574	-	1.77856	2.49046015490776e-33	-	1.74247	0.0400869082257539	-	2.02309	5.19670397722684e-23	-	1.2892	0.00203070595682668	-	-1.33526	0.297772606341267	-	-2.38738	2.17535979185398e-11	-	1.24049	0.372611369748891	-	-1.28408	0.662779011930345	-	2.83926	2.09941e-12	-	1.22264	0.0562517	-	1.64676	0.000940893	-	1.54177
BB_0023	BB0023	ruvA	Holliday junction DNA helicase RuvA	Cyto	-	Not_DE	1.24	0.121767	-	-1.23309	0.693438	-	1.31138	0.0585908	-	1.43356	3.55162145856543e-07	-	1.4551	0.118484021232775	-	1.4714	6.69802075143614e-07	-	1.06974	0.530166414950428	-	-1.34285	0.193811901346601	-	-1.94392	5.92229533612634e-05	-	1.17733	0.827618491554757	-	-1.29007	0.998993638143023	-	2.05467	3.43714e-05	-	1.29425	0.0573134	-	1.26816	0.072002	-	1.33038
BB_0024	BB0024	.	hypothetical protein	periplasm?	-	Not_DE	-1.83	5.86e-05	-	-1.28179	0.77063	-	-1.47321	0.000493312	-	-1.39701	4.77519418208149e-06	-	-1.0765	0.750882106976799	-	-1.36306	2.24111486638315e-05	-	-1.10183	0.318559705739141	-	-1.00924	0.970483880755958	-	1.64459	0.00276149861074061	-	1.13789	0.895015189449559	-	-1.16631	0.998993638143023	-	-16.8661	8.93411e-42	DOWN	-14.7532	8.93867e-20	DOWN	-1.82083	2.03581e-05	-	-1.28936
BB_0025	BB0025	.	transcriptional regulator	Cyto	-	Not_DE	-1.15	0.355183	-	-1.21029	0.592936	-	-1.20789	0.0144768	-	-1.01647	0.793726714264456	-	1.11598	0.528210426592613	-	1.02042	0.79923863884062	-	1.15578	0.0494598818515228	-	1.05053	0.751900790893624	-	1.1122	0.5805716144207	-	-1.06067	0.978310010415632	-	-1.00721	0.998993638143023	-	-2.54223	4.03204e-33	-	-2.49786	9.86149e-22	-	-1.1269	0.401982	-	-1.14627
BB_0026	BB0026	.	bifunctional methylenetetrahydrofolate dehydrogenase/methenyltetrahydrofolate cyclohydrolase	Cyto	-	Not_DE	-1.18	0.363369	-	-1.04371	0.907534	-	-1.35707	1.21378e-06	-	-1.10064	0.0605084669522985	-	1.10923	0.56319168678006	-	-1.1116	0.121925400751258	-	1.13517	0.129587343811399	-	1.0378	0.833554686604806	-	1.0697	0.639011478347306	-	-1.1132	0.878946231985265	-	-1.02381	0.998993638143023	-	-2.10936	5.81865e-17	-	-1.5809	2.1654e-10	-	-1.17434	0.356597	-	-1.21944
BB_0027	BB0027	.	hypothetical protein	OM	-	Not_DE	-1.57	0.00479027	-	-1.16022	0.767105	-	-2.11206	7.4558e-10	-	-1.97353	1.58195134496591e-24	-	1.06832	0.770907885316693	-	-2.0786	4.60763099591239e-28	-	-2.49267	2.74025544002385e-45	-	-2.62882	4.49932184945053e-17	-	1.38258	0.0565855643753418	-	1.09959	0.978310010415632	-	-1.15516	0.998993638143023	-	-2.60377	3.60671e-12	-	-1.41642	0.0296221	-	-1.55192	0.0047561	-	-1.36488
BB_0028	BB0028	.	hypothetical protein	Lipo	-	Not_DE	-3.65	9.47e-14	Down	-1.26746	0.658982	-	-3.14716	6.65639e-49	DOWN	-3.42179	3.01645286321273e-107	DOWN	-1.39689	0.109805182099068	-	-3.60589	1.45914660514458e-78	DOWN	-2.66052	4.33657261816456e-42	-	-1.877	0.000213941733900009	-	2.98201	1.56044640139151e-06	-	-1.11943	0.978310010415632	-	1.20791	0.998993638143023	-	-7.25016	7.19015e-63	DOWN	-2.89442	6.92417e-09	-	-3.6531	2.0577e-14	DOWN	-1.93512
BB_0029	BB0029	.	hypothetical protein	Cyto	-	Not_DE	1.4	0.0685744	-	-2.44722	0.152751	-	1.90339	3.70934e-05	-	1.74828	4.33897091015051e-05	-	1.12755	0.694418011610428	-	1.67489	0.000741534321595011	-	1.73146	0.000245714782960998	-	1.55656	0.00669649337922616	-	-1.58898	0.10214635644917	-	1.18862	0.94033384212434	-	-1.29324	0.998993638143023	-	4.24455	7.14379e-08	UP	-1.09073	0.648188	-	1.43662	0.0466248	-	1.55929
BB_0030	BB0030	lepB-1	signal peptidase I	IM	-	Not_DE	1.18	0.361672	-	-1.15491	0.829301	-	1.49268	0.00148853	-	1.52328	2.62395849466249e-05	-	1.13167	0.514099075035603	-	1.27733	0.019104067138709	-	1.50804	0.0035411696027437	-	1.35236	0.105915486772077	-	-1.37881	0.098023035715524	-	1.02587	0.978310010415632	-	-1.16055	0.998993638143023	-	1.65311	0.00229038	-	-1.00157	0.990994	-	1.18547	0.338323	-	1.36183
BB_0031	BB0031	lepB-2	signal peptidase I	IM	-	Not_DE	-1.15	0.350685	-	-1.12917	0.798312	-	-1.1286	0.233225	-	1.03912	0.66934536554109	-	1.06951	0.762466472868198	-	-1.14901	0.128809690871226	-	1.22598	0.0302368153242763	-	1.16295	0.319205276827866	-	-1.13946	0.400232131666441	-	-1.12612	0.895015189449559	-	1.01735	0.998993638143023	-	-1.96331	5.35555e-07	-	-1.93248	6.70199e-08	-	-1.13146	0.35483	-	-1.06204
BB_0032	BB0032	.	hypothetical protein	OM	-	Not_DE	-1.25	0.105694	-	-1.46727	0.565165	-	-1.21079	0.226712	-	-1.47906	7.59588977369144e-05	-	1.10491	0.409233885667336	-	-1.46289	9.41532344908433e-06	-	1.02503	0.828946163580851	-	-1.06294	0.653384206873475	-	1.37982	0.0541190157274835	-	-1.15584	0.915064185395587	-	-1.00564	0.998993638143023	-	-3.10134	1.1588e-10	DOWN	-3.76236	1.65227e-06	DOWN	-1.24432	0.0826032	-	-1.07004
BB_0033	BB0033	.	SsrA-binding protein	Cyto	-	Not_DE	-1.09	0.615129	-	-1.58465	0.416358	-	1.11293	0.540608	-	1.46405	3.76843422362636e-07	-	1.26293	0.273250181079092	-	1.16592	0.125325034374333	-	1.40576	0.00535595205808179	-	1.12884	0.612941713711019	-	1.06468	0.786601332408757	-	1.19816	0.914122512903864	-	-1.06599	0.998993638143023	-	-1.57711	0.0376617	-	-2.76035	3.49299e-06	-	-1.0713	0.668134	-	1.12145
BB_0034	BB0034	p13	outer membrane protein P13	IM	-	-5.3	-5.3	6.04e-20	Down	-1.12208	0.809257	-	-5.20451	4.12003e-42	DOWN	-4.03751	3.2589647966228e-64	DOWN	1.03531	0.9051280604985	-	-4.33726	4.40014012925265e-43	DOWN	-2.36279	5.87285222106692e-13	-	-2.41298	2.55984669253741e-07	-	3.06121	3.34512879595468e-09	UP	-1.50067	0.193144235208045	-	1.29103	0.998993638143023	-	-19.6395	8.15354e-66	DOWN	-4.12912	2.23312e-24	DOWN	-5.33799	5.18453e-20	DOWN	-2.44143
BB_0035	BB0035	.	DNA topoisomerase IV subunit A	Cyto	-	Not_DE	1.58	3.53e-08	-	1.28516	0.621263	-	1.58271	0.000157825	-	1.788	4.73678717082227e-35	-	-1.00103	0.996176219819712	-	1.6304	2.07676018949194e-09	-	1.42364	2.56140584877638e-08	-	1.44435	0.0351858985349722	-	-1.4904	0.0270051901710196	-	-1.10612	0.964803056563665	-	-1.16647	0.998993638143023	-	-1.91556	8.63234e-06	-	-2.27199	6.53351e-08	-	1.58314	1.08041e-10	-	1.3296
BB_0036	BB0036	.	DNA topoisomerase IV subunit B	Cyto	-	Not_DE	1.47	1.8e-05	-	1.2908	0.570956	-	1.51108	0.000980151	-	1.56743	2.08076820458538e-09	-	-1.0686	0.816964769540535	-	1.49563	2.2279011144844e-08	-	1.32718	0.00258385593912759	-	1.43776	0.0428809350999089	-	-1.43879	0.0566888689350283	-	-1.14292	0.915064185395587	-	-1.1382	0.998993638143023	-	-3.02778	5.33454e-16	DOWN	-3.41444	5.39166e-19	DOWN	1.50909	2.54626e-07	-	1.28596
BB_0037	BB0037	plsC	1-acyl-sn-glycerol-3-phosphate acyltransferase	IM	-	Not_DE	1.49	0.000367393	-	1.22526	0.770386	-	1.7104	8.90762e-06	-	1.87365	2.61352882695933e-17	-	-1.03212	0.920685707197957	-	1.75187	1.6236776590621e-11	-	1.57968	4.37585231392875e-08	-	1.65304	0.00122996768468214	-	-1.59858	0.0105699691558255	-	-1.14919	0.915064185395587	-	-1.12672	0.998993638143023	-	-1.87073	0.00272163	-	-2.48419	6.04046e-07	-	1.50042	6.38829e-05	-	1.4606
BB_0038	BB0038	.	hypothetical protein	Cyto	-	Not_DE	1.15	0.329378	-	-1.27705	0.596404	-	1.57714	0.000234929	-	1.67514	2.06426603150386e-10	-	1.10757	0.648642290993401	-	1.35674	0.000455439859659283	-	1.31718	8.27767547602491e-05	-	1.20545	0.275260255085803	-	-1.5466	0.0114671515365867	-	-1.13021	0.916005303148838	-	-1.17313	0.998993638143023	-	1.0375	0.801326	-	-1.86925	1.477e-06	-	1.1774	0.217049	-	1.46309
BB_0039	BB0039	.	hypothetical protein	OM	-	Not_DE	-1.3	0.00390198	-	-1.15988	0.758393	-	-1.3096	0.00590924	-	-1.00548	0.942020200094815	-	1.20373	0.273250181079092	-	-1.07107	0.509933019827602	-	1.23911	0.0610575833545722	-	1.04346	0.844049614789043	-	1.08976	0.587784576350413	-	-1.14118	0.910905656688853	-	-1.13131	0.998993638143023	-	-1.24608	0.048981	-	-1.06546	0.604088	-	-1.26596	0.00169772	-	-1.1753
BB_0040	BB0040	cheR-1	chemotaxis protein methyltransferase CheR-1	Cyto	Methylation of the membrane-bound methyl-accepting chemotaxis proteins (MCP) to form gamma-glutamyl methyl ester residues in MCP. Methylation is catalysed by CheR, an S-adenosylmethionine-dependent methyltransferase, which reversibly methylates specific glutamate residues within a coiled coil region, to form gamma-glutamyl methyl ester residues.	Not_DE	3.3	1.02e-24	UP	73.8878	2.42777e-37	UP	3.78162	3.26467e-12	UP	4.10468	3.62007334106186e-68	UP	-1.17134	0.67717578203269	-	3.88154	1.9530576281931e-33	UP	1.8901	6.71419294845493e-16	-	2.24869	0.00067172403615881	-	-1.46767	0.0331439614979589	-	1.06506	0.978310010415632	-	1.00838	0.998993638143023	-	-4.53796	8.0004e-12	DOWN	4.36327	5.2837e-07	UP	3.54053	1.13267e-29	UP	2.48921
BB_0042	BB0042	phoU	phosphate-specific transport system accessory protein PhoU	Cyto	-	Not_DE	-1.01	0.95151	-	1.22457	0.737567	-	1.09021	0.402222	-	1.28022	0.00484434697857249	-	1.15095	0.480184759202514	-	1.11574	0.266858455428215	-	1.46147	0.000205193466943348	-	1.28802	0.115377462786392	-	-1.4655	0.00677465400505059	-	-1.01927	0.978654970688807	-	-1.091	0.998993638143023	-	-2.16282	3.1309e-10	-	-1.91279	0.00260194	-	-1.00587	0.959706	-	1.01318
BB_0043	BB0043	.	hypothetical protein	OM	-	Not_DE	-1.15	0.327847	-	1.02475	0.954404	-	1.08812	0.402222	-	1.29178	0.000632306072818095	-	1.2469	0.0735990328814818	-	1.11151	0.32940412277794	-	1.3889	0.000496392761480512	-	1.12963	0.419862099811136	-	-1.38279	0.0220506277161269	-	-1.10066	0.928797449555947	-	-1.07047	0.998993638143023	-	-2.07732	5.21775e-12	-	-2.17773	1.77314e-06	-	-1.1495	0.293938	-	1.04773
BB_0044	BB0044	.	hypothetical protein	Cyto	-	Not_DE	-1.04	0.894414	-	1.62331	0.233962	-	1.22614	0.108044	-	1.76066	8.63098395418123e-09	-	1.39242	0.0730106309425214	-	1.39655	0.00537126649568115	-	1.60973	0.00147369788104245	-	1.17274	0.530007866771036	-	-3.13947	3.11897178691363e-09	DOWN	-1.08466	0.978310010415632	-	-1.05968	0.998993638143023	-	-1.0464	0.801326	-	1.2788	0.102392	-	-1.00677	0.98239	-	1.1582
BB_0045	BB0045	.	P115 protein	Cyto	This domain is found at the N terminus of structural maintenance of chromosomes (SMC) proteins, which function together with other proteins in a range of chromosomal transactions, including chromosome condensation, sister-chromatid cohesion, recombination, DNA repair and epigenetic silencing of gene expression. This domain is also found in RecF and RecN proteins, which are involved in DNA metabol…	Not_DE	1.37	0.000541518	-	3.04625	0.00010342	UP	1.30398	0.0310161	-	1.61426	7.99522247568973e-21	-	1.09972	0.593788601976132	-	1.43048	6.24897202319249e-06	-	1.58568	2.49375905726516e-06	-	1.46311	0.00820765262059569	-	-1.4685	0.029431365368513	-	-1.15159	0.896897413894174	-	-1.0011	0.998993638143023	-	1.36782	0.0357369	-	3.33514	2.60227e-12	UP	1.39369	7.04911e-05	-	1.14782
BB_0046	BB0046	.	ribonuclease HII	Cyto	-	Not_DE	-1.28	0.0516409	-	-1.65841	0.266613	-	1.15773	0.206615	-	-1.11994	0.328476972149934	-	1.13311	0.512185861641123	-	-1.12915	0.227059878571574	-	1.16294	0.183418888880113	-	1.04077	0.811306796774434	-	-1.34463	0.151388765695361	-	1.06838	0.978310010415632	-	-1.1512	0.998993638143023	-	2.0132	3.42767e-05	-	1.07174	0.594346	-	-1.26389	0.0553173	-	1.14608
BB_0047	BB0047	.	hypothetical protein	Cyto	-	Not_DE	-1.41	0.040009	-	-1.247	0.723879	-	-1.07413	0.560027	-	-1.10842	0.373739732072633	-	-1.06085	0.756030228115061	-	-1.03391	0.749950562679976	-	1.31368	0.00316311352824125	-	1.4128	9.19421872436752e-05	-	-1.03791	0.837367924734494	-	-1.12424	0.887593540810277	-	1.05239	0.998993638143023	-	-6.36023	5.25314e-46	DOWN	-7.32161	4.31618e-17	DOWN	-1.38431	0.0437247	-	1.02292
BB_0050	BB0050	.	hypothetical protein	IM	-	Not_DE	-1.36	0.00235923	-	-1.13054	0.852543	-	-1.56461	1.30355e-05	-	-1.24441	0.000919333714930278	-	1.29558	0.0490761229670704	-	-1.18677	0.0790583828604356	-	1.29009	0.009991699423346	-	1.00918	0.965120795111464	-	1.30142	0.205926020476855	-	1.0571	0.978310010415632	-	-1.12522	0.998993638143023	-	-1.25688	0.27645	-	1.11681	0.421711	-	-1.37299	0.00109803	-	-1.31601
BB_0051	BB0051	.	integral membrane protein	IM	-	Not_DE	-1.31	0.139184	-	-1.73112	0.312757	-	-1.34389	0.0101558	-	1.03827	0.745425989195218	-	1.28751	0.162424556352422	-	1.07396	0.581672678669321	-	1.52358	0.0245645659155436	-	1.19971	0.510303839981179	-	1.12816	0.615722209863982	-	-1.05434	0.978310010415632	-	1.05341	0.998993638143023	-	-1.01043	0.96762	-	-1.29191	0.10949	-	-1.25682	0.206286	-	-1.22646
BB_0052	BB0052	spoU	spoU protein; tRNA (guanosine-2'-O-)-methyltransferase	Cyto	-	Not_DE	-1.4	0.000832688	-	-1.36953	0.581084	-	-1.41651	0.00567423	-	-1.37663	0.00136860746078385	-	-1.09016	0.756528458240787	-	-1.6787	2.47940386172933e-08	-	1.00656	0.960926910255149	-	1.11297	0.605927560520698	-	1.09084	0.681200666851173	-	-1.14634	0.928797449555947	-	1.06563	0.998993638143023	-	-2.23496	0.00019285	-	-2.14504	2.01534e-08	-	-1.36401	0.00194055	-	-1.29676
BB_0053	BB0053	ung	uracil-DNA glycosylase	Cyto	-	Not_DE	1.02	0.925607	-	-1.50601	0.477679	-	1.11628	0.272782	-	1.22838	0.00146391762643849	-	1.08963	0.648642290993401	-	1.09769	0.317930600005174	-	1.0137	0.863623974109641	-	-1.06085	0.723432608401605	-	-1.27712	0.200261436374728	-	-1.00569	0.992417906852563	-	-1.04998	0.998993638143023	-	1.00402	0.980597	-	-1.60216	0.00743547	-	1.03761	0.805278	-	1.06798
BB_0054	BB0054	secG	protein-export membrane protein SecG	IM	-	Not_DE	1.19	0.427012	-	-1.0934	0.880459	-	1.04362	0.55012	-	1.15913	0.0148148438864481	-	1.18417	0.162424556352422	-	1.32492	0.000180944932223566	-	1.24023	0.0106992780724009	-	1.06193	0.639004795267134	-	-1.13279	0.365560550703024	-	1.05504	0.978310010415632	-	-1.09168	0.998993638143023	-	-1.12711	0.504355	-	-1.23344	0.199741	-	1.18593	0.421514	-	1.0616
BB_0055	BB0055	tpiA	triosephosphate isomerase	Cyto	-	Not_DE	1.11	0.616498	-	-1.17272	0.752001	-	-1.09109	0.153117	-	1.11318	0.0959833477442839	-	1.13516	0.423875742318788	-	1.06441	0.364590638862187	-	1.05339	0.511688540659265	-	-1.06324	0.692124598528833	-	-1.0623	0.615722209863982	-	1.00799	0.989737325319622	-	-1.10821	0.998993638143023	-	-1.30189	0.00980466	-	-1.34823	0.0217431	-	1.11264	0.581791	-	-1.05847
BB_0056	BB0056	pgk	Bait	Cyto	-	Not_DE	1.09	0.673459	-	-1.10193	0.833607	-	-1.14703	0.0311577	-	1.02959	0.646870242841747	-	1.18671	0.0954108314825493	-	1.10993	0.0774231024924645	-	1.16228	0.0115198980567039	-	-1.00737	0.960433023503965	-	-1.04812	0.689252011799169	-	-1.01352	0.980264802838313	-	-1.02553	0.998993638143023	-	-2.13418	1.40148e-10	-	-1.98009	3.66886e-12	-	1.10351	0.613207	-	-1.077
BB_0057	BB0057	gap	glyceraldehyde 3-phosphate dehydrogenase	Cyto	-	Not_DE	1.04	0.838705	-	1.01049	0.975161	-	-1.1121	0.20798	-	1.06373	0.415160402251631	-	1.28347	0.0120879138883528	-	1.03618	0.632192270679985	-	1.13312	0.0845838140748867	-	-1.11726	0.14082034581346	-	-1.27509	0.026042192256377	-	-1.02961	0.978310010415632	-	-1.03411	0.998993638143023	-	-1.48973	0.000376285	-	-1.28433	0.00721778	-	1.05189	0.759736	-	-1.00388
BB_0058	BB0058	.	hypothetical protein	OM	-	Not_DE	-1.03	0.790791	-	-1.08945	0.852543	-	1.19437	0.0405597	-	1.07038	0.208305970499133	-	-1.24546	0.170877680997129	-	1.07318	0.404349576169274	-	-1.01105	0.876577287393795	-	1.2484	0.110053242377883	-	-1.19424	0.367267266847951	-	1.07434	0.978310010415632	-	-1.16569	0.998993638143023	-	-1.42569	0.0135208	-	-1.7939	1.01365e-07	-	-1.02498	0.752508	-	1.10946
BB_0059	BB0059	tlyC	Hemolysin C related protein (CBS domain)	Cyto	-	Not_DE	-1.07	0.588414	-	-1.02937	0.94896	-	-1.09116	0.272978	-	-1.05109	0.400856432142765	-	-1.11937	0.63977290566205	-	-1.00197	0.977926267693771	-	-1.09476	0.105256008818558	-	1.03625	0.874089438128327	-	-1.00174	0.996317970054511	-	1.02325	0.978310010415632	-	-1.17732	0.998993638143023	-	-1.13221	0.339946	-	-1.04105	0.78058	-	-1.05897	0.58014	-	-1.12845
BB_0060	BB0060	ybeY	endoribonuclease	Cyto	-	Not_DE	-1.47	0.00110548	-	-1.11056	0.826498	-	-1.2332	0.00502414	-	-1.18051	0.00921433706188576	-	-1.14255	0.578894350686294	-	-1.22113	0.069893237294559	-	-1.02302	0.815210399701436	-	1.13229	0.540905657686614	-	1.03066	0.881078788176421	-	-1.02543	0.978310010415632	-	-1.0776	0.998993638143023	-	-1.67929	2.96615e-07	-	-1.47902	0.00467969	-	-1.48743	0.0006826	-	-1.18881
BB_0061	BB0061	trx	thioredoxin	Cyto	-	Not_DE	-1.33	0.0189939	-	1.04011	0.926424	-	-1.30393	0.00493302	-	-1.1337	0.123625474378065	-	-1.02794	0.93594128707317	-	-1.10237	0.252520893074492	-	1.12738	0.162906998032269	-	1.17475	0.425555064469015	-	1.09082	0.575851638236408	-	1.04965	0.978310010415632	-	-1.09671	0.998993638143023	-	-1.63591	8.77769e-06	-	-1.1774	0.141167	-	-1.31957	0.0175474	-	-1.22629
BB_0062	BB0062	.	rRNA small subunit methyltransferase E	Cyto	-	Not_DE	-1.07	0.676733	-	-2.23204	0.19168	-	1.23221	0.0235538	-	1.45997	2.13660008336809e-09	-	1.08666	0.76533253897613	-	1.19175	0.139622782942488	-	1.39035	0.000129939860307493	-	1.29771	0.172650184845026	-	-1.15427	0.603575728063113	-	-1.14812	0.978310010415632	-	-1.06038	0.998993638143023	-	2.02057	0.00959518	-	-1.34819	0.0637158	-	-1.04485	0.759736	-	1.11567
BB_0063	BB0063	.	hypothetical protein	IM	-	Not_DE	1.07	0.472799	-	-1.09793	0.852543	-	1.45836	0.00138627	-	1.56656	3.41222030490228e-12	-	1.11459	0.648642290993401	-	1.30772	0.000705623858735422	-	1.27319	0.00626065280440069	-	1.15834	0.478550855563736	-	-1.43427	0.0174067745577332	-	-1.03324	0.978310010415632	-	-1.01038	0.998993638143023	-	1.35942	0.044232	-	-1.13077	0.313074	-	1.07512	0.336622	-	1.27357
BB_0064	BB0064	fmt	methionyl-tRNA formyltransferase	Cyto	-	Not_DE	1.27	0.00402482	-	1.05048	0.886954	-	1.24954	0.0213948	-	1.49858	1.51310336491976e-08	-	1.14084	0.374517852462366	-	1.36048	2.2743527455095e-07	-	1.33307	2.81298256048572e-05	-	1.18468	0.214277647098006	-	-1.41587	0.00411270932925931	-	-1.10504	0.878946231985265	-	1.0172	0.998993638143023	-	-2.19927	9.55185e-13	-	-2.54755	4.37191e-34	-	1.27663	0.000183536	-	1.1456
BB_0065	BB0065	def	peptide deformylase	Cyto	-	Not_DE	1	0.987312	-	-1.1471	0.773916	-	1.19657	0.0903951	-	1.31851	0.000176826853957242	-	1.19637	0.310510927111391	-	1.29198	0.000378205851937868	-	1.11879	0.180234192345919	-	-1.05572	0.762580626861756	-	-1.29398	0.0391734905941878	-	-1.05359	0.978310010415632	-	-1.05663	0.998993638143023	-	-2.05931	1.30882e-07	-	-2.73558	2.87885e-33	-	1.02309	0.856744	-	1.1518
BB_0066	BB0066	.	hypothetical protein	periplasm?	-	Not_DE	1.01	0.935387	-	-1.47521	0.294948	-	1.58596	5.12693e-05	-	1.81743	2.68265379290623e-14	-	1.6371	0.0451501542716317	-	2.05291	1.16983707409193e-17	-	1.43853	1.34844852661619e-05	-	-1.12359	0.67068056417771	-	-1.97116	5.83596371965931e-07	-	1.10948	0.878946231985265	-	-1.29271	0.704693910072204	-	3.82757	4.82926e-23	UP	1.68898	3.01944e-08	-	1.02048	0.898539	-	1.38115
BB_0067	BB0067	.	peptidase	Cyto	-	Not_DE	-1.14	0.441557	-	-1.244	0.513474	-	-1.25619	0.0061168	-	-1.05334	0.276407067528156	-	1.19726	0.14063763430436	-	-1.10602	0.165264005583782	-	1.00661	0.929264947265559	-	-1.1734	0.134102635035259	-	1.03079	0.837722396441789	-	-1.10652	0.862122600912181	-	-1.03311	0.998993638143023	-	-2.37773	1.95774e-25	-	-2.30636	2.16883e-14	-	-1.1273	0.448243	-	-1.16655
BB_0068	BB0068	.	haloacid dehalogenase-like hydrolase	Cyto	-	Not_DE	-1.69	9.3e-07	-	-1.09954	0.84242	-	-1.71654	1.14266e-15	-	-1.5798	1.65659531354611e-16	-	-1.00043	0.996436642721517	-	-1.57977	5.61104405955088e-12	-	-1.13851	0.0812290401654908	-	-1.12195	0.417418068476331	-	1.70937	0.00165869079056746	-	1.13846	0.910905656688853	-	1.0023	0.998993638143023	-	-3.10341	9.72841e-27	DOWN	-1.96212	3.51117e-05	-	-1.67408	6.1881e-07	-	-1.40432
BB_0069	BB0069	.	aminopeptidase II	Cyto	-	Not_DE	-1.61	0.00236241	-	-1.18213	0.758393	-	-1.63735	1.20928e-07	-	-1.59595	8.36869182068223e-13	-	-1.05511	0.760794439414121	-	-1.5685	1.60700549803571e-09	-	-1.18505	0.0931913535012947	-	-1.10788	0.51865540475828	-	1.7643	0.000236930499635106	-	1.14607	0.887593540810277	-	1.01726	0.998993638143023	-	-3.87441	2.95274e-31	DOWN	-2.77501	1.5126e-08	-	-1.60857	0.00210736	-	-1.40711
BB_0070	BB0070	.	hypothetical protein	IM	-	Not_DE	-1.6	0.008415	-	-1.36827	0.473871	-	-1.61927	2.92425e-11	-	-1.5303	5.65465173441822e-12	-	-1.05489	0.76175259194353	-	-1.52037	6.13253599773634e-08	-	-1.23233	0.0328760295881015	-	-1.15233	0.371391341091121	-	1.7242	5.65896543262921e-05	-	1.0652	0.978310010415632	-	1.02607	0.998993638143023	-	-4.03651	2.89835e-36	DOWN	-3.37765	6.52676e-13	DOWN	-1.60601	0.00616958	-	-1.34361
BB_0071	BB0071	.	membrane protein	periplasm?	-	Not_DE	-1.24	0.171237	-	-1.33471	0.464678	-	-1.17826	0.077187	-	-1.11146	0.116614570759729	-	-1.00678	0.974991126883987	-	-1.17135	0.107216018967121	-	1.03974	0.65398775802567	-	1.06141	0.692124598528833	-	1.16251	0.370636839990904	-	1.1022	0.964803056563665	-	1.05581	0.998993638143023	-	-1.07344	0.596491	-	-1.19331	0.0741311	-	-1.20336	0.222256	-	-1.06233
BB_0072	BB0072	.	membrane protein	IM	-	Not_DE	-1.2	0.145499	-	-1.29168	0.567539	-	1.03238	0.744415	-	1.18615	0.0240953980098224	-	1.08807	0.670227084923255	-	1.18487	0.0549419797491866	-	1.36122	0.000137581929785902	-	1.26889	0.0775993881783286	-	-1.00953	0.96459222598205	-	1.26567	0.451640078502683	-	-1.04443	0.998993638143023	-	-1.13562	0.228094	-	-1.48112	0.0101427	-	-1.18623	0.131174	-	1.04828
BB_0073	BB0073	.	hypothetical protein	Cyto	-	Not_DE	-1.37	0.169567	-	-1.16869	0.802517	-	1.19745	0.102437	-	1.41902	0.00583723480821541	-	1.09612	0.729511119835959	-	1.36846	0.0226895674935445	-	1.47183	0.0068598397355123	-	1.36179	0.0553960402227792	-	-1.18962	0.478605418326505	-	1.00847	0.992417906852563	-	1.01086	0.998993638143023	-	-1.29925	0.141849	-	-1.80194	0.000196496	-	-1.37835	0.140359	-	1.18257
BB_0074	BB0074	prfB	peptide chain release factor 2	-	-	Not_DE	-1.24	0.0451944	-	-1.1931	0.735604	-	-1.15098	0.181271	-	-1.09264	0.294963038858704	-	1.15325	0.348847769724967	-	1.01331	0.91126782212714	-	1.26817	0.00506552158543243	-	1.11485	0.307660573857116	-	1.17179	0.252759985513426	-	1.18042	0.487523068976347	-	-1.02457	0.998993638143023	-	-1.45212	0.0048452	-	-1.48512	0.0147022	-	-1.23768	0.0128462	-	-1.10343
BB_0075	BB0075	prfB	peptide chain release factor 2	periplasm?	-	Not_DE	-1.04	0.770145	-	-1.30663	0.713467	-	1.19953	0.125604	-	1.2064	0.0528157640684358	-	1.09008	0.713772176615407	-	1.1689	0.128809690871226	-	1.36997	0.00742357648211151	-	1.27481	0.0986413617043089	-	1.01333	0.96459222598205	-	1.21904	0.811402909781836	-	-1.01526	0.998993638143023	-	-1.31585	0.0945097	-	-2.0644	0.00522193	-	-1.02639	0.835601	-	1.10207
BB_0076	BB0076	.	cell division protein putative	Cyto	-	Not_DE	-1.08	0.744102	-	-1.10952	0.857024	-	1.12647	0.312018	-	1.1056	0.255689289967911	-	-1.0444	0.886881280833413	-	-1.02043	0.8497125225783	-	1.23231	0.186060444705398	-	1.30645	0.260526807842716	-	-1.10657	0.649997682465072	-	1.08882	0.978310010415632	-	-1.06279	0.998993638143023	-	-1.59135	0.0118106	-	-1.97562	6.72581e-06	-	-1.07048	0.756898	-	1.03934
BB_0077	BB0077	ftsY	signal recognition particle-docking protein FtsY	periplasm?	-	Not_DE	-1.03	0.874132	-	-1.19426	0.836686	-	1.32816	0.0424621	-	1.21822	0.132122877872478	-	-1.0628	0.871810988202713	-	1.42879	0.0374537189322143	-	1.32722	0.0982951196662392	-	1.42853	0.137710043201387	-	-1.42504	0.162982754333931	-	1.06211	0.978310010415632	-	1.07768	0.998993638143023	-	1.08734	0.778357	-	-1.3985	0.0259703	-	-1.03674	0.860922	-	1.21254
BB_0080	BB0080	.	ABC transporter ATP-binding protein	Cyto	-	Not_DE	1.29	0.142373	-	-1.45575	0.674632	-	1.60568	0.000695995	-	1.47975	8.2872556717453e-08	-	1.00773	0.974991126883987	-	1.38097	0.0159206392831228	-	1.28949	0.0223652273742999	-	1.29755	0.0987807828609296	-	-1.30643	0.282637667951968	-	1.26627	0.887867928649856	-	-1.09643	0.998993638143023	-	1.26635	0.368009	-	-1.77075	0.000578818	-	1.27483	0.15043	-	1.38341
BB_0081	BB0081	.	efflux ABC transporter permease	IM	-	Not_DE	1.63	0.0190636	-	-5.20221	0.0895195	-	1.56919	0.0021477	-	1.99566	1.88450049386826e-05	-	1.36475	0.198911005797301	-	2.10094	1.85246816825533e-05	-	2.01433	7.64382004682657e-05	-	1.49614	0.0180574906105436	-	-1.26877	0.35492432793279	-	1.06113	0.978310010415632	-	-1.14077	0.998993638143023	-	11.0102	4.56164e-11	UP	1.48879	0.269052	-	1.61643	0.0235474	-	1.29245
BB_0082	BB0082	.	hypothetical protein	Cyto	-	Not_DE	-1.01	0.951406	-	-1.11599	0.788536	-	-1.07462	0.521385	-	1.16966	0.0397625727796759	-	1.15727	0.484665319865829	-	1.09449	0.214496354005704	-	1.2679	0.0119922928806575	-	1.11102	0.604848907650544	-	1.05486	0.74594805347342	-	1.04482	0.978310010415632	-	-1.15812	0.998993638143023	-	-1.55819	9.42476e-05	-	-1.59129	0.000226918	-	1.01668	0.880366	-	-1.08681
BB_0083	BB0083	.	hypothetical protein	Cyto	-	Not_DE	-1.38	0.0786799	-	-1.02401	0.961272	-	-1.48656	0.000194918	-	-1.02444	0.834517221003543	-	-1.01752	0.963032139550631	-	-1.10742	0.323968570156899	-	1.1747	0.13481561099049	-	1.21216	0.327406751048695	-	1.289	0.181614003985251	-	1.02704	0.978310010415632	-	-1.16508	0.998993638143023	-	-2.53194	1.11764e-11	-	-1.71591	0.000690784	-	-1.37265	0.0760386	-	-1.30872
BB_0084	BB0084	nifS	cysteine desulfurase	Cyto	-	-5.77	-5.77	9.21e-23	Down	-1.08588	0.836686	-	-4.93303	3.20951e-22	DOWN	-4.10638	3.86201896435535e-20	DOWN	1.1721	0.621444969243342	-	-3.37889	8.3380889257022e-18	DOWN	-1.35168	0.0441103941322865	-	-1.56144	0.00531459262847664	-	2.832	9.61411441392925e-06	-	-1.8104	0.280305754378483	-	1.77172	0.946841466811824	-	-14.9391	1.11887e-61	DOWN	-3.20556	1.54875e-17	DOWN	-5.77945	1.94572e-22	DOWN	-3.06549
BB_0085	BB0085	.	hypothetical protein	Cyto	-	Not_DE	-1.53	0.00513785	-	-1.14734	0.852543	-	-1.81222	4.39205e-05	-	-1.59288	1.78551433869548e-07	-	1.11471	0.55157637168959	-	-1.57502	4.74061770872812e-06	-	1.10207	0.508283092010875	-	1.00304	0.990137512678256	-	1.7977	0.024757227650692	-	1.00721	0.994858226871961	-	1.10546	0.998993638143023	-	-5.31828	2.13213e-14	DOWN	-3.37287	1.53895e-05	DOWN	-1.51602	0.00412637	-	-1.48966
BB_0086	BB0086	.	Mg chelatase-like protein	Cyto	-	Not_DE	-1.3	0.0993247	-	-1.25395	0.782481	-	-1.19976	0.129318	-	-1.41234	0.000615543795375953	-	1.09416	0.678420471675229	-	-1.35143	0.00382851199880153	-	-1.04346	0.729583673510956	-	-1.12547	0.370944509597044	-	1.45275	0.0137681613764594	-	1.07243	0.978310010415632	-	1.07514	0.998993638143023	-	-3.33248	2.9047e-14	DOWN	-3.50552	0.000121938	DOWN	-1.28706	0.124604	-	-1.1511
BB_0087	BB0087	ldh	L-lactate dehydrogenase	Cyto	-	Not_DE	1.44	0.00314991	-	1.00309	0.99516	-	1.3249	0.0067274	-	1.34884	1.78250540913921e-05	-	1.08214	0.670227084923255	-	1.35242	1.24680874933644e-05	-	1.21977	0.00851433882143752	-	1.14279	0.272993404115126	-	-1.48369	6.05218807968975e-05	-	-1.02857	0.978310010415632	-	-1.05483	0.998993638143023	-	-2.77096	3.49122e-21	-	-3.59867	1.29894e-16	DOWN	1.45498	0.000670437	-	1.2801
BB_0088	BB0088	lepA	elongation factor EF-4	Cyto	-	Not_DE	1.63	2.98e-06	-	1.0764	0.886542	-	1.85844	1.921e-10	-	1.76974	3.80084305314836e-28	-	1.20907	0.364552340566648	-	1.83465	1.32141444725104e-19	-	1.49251	2.05553576586383e-10	-	1.2504	0.186213989661601	-	-2.00697	8.38134820128963e-06	-	1.05484	0.978310010415632	-	-1.10355	0.998993638143023	-	1.39886	0.0342685	-	-1.18617	0.263887	-	1.65035	1.56333e-08	-	1.72998
BB_0089	BB0089	.	hypothetical protein	OM	-	Not_DE	2.05	1.67e-13	-	1.21284	0.665023	-	2.58536	1.61369e-14	-	2.65596	3.99181288510481e-105	-	1.28409	0.231436817343068	-	2.56392	2.80146800035753e-21	-	1.74618	4.34694437848156e-15	-	1.37755	0.0742019094789294	-	-3.41212	6.20154996620478e-14	DOWN	1.03697	0.978310010415632	-	-1.12021	0.998993638143023	-	1.48536	0.000501708	-	-1.39416	0.00811771	-	2.09633	1.56635e-18	-	2.22144
BB_0090	BB0090	.	V-type ATP synthase subunit K	IM	-	Not_DE	2.14	2.24e-06	-	-1.53257	0.378588	-	2.35576	1.68837e-26	-	2.29435	3.77877448120662e-23	-	1.27844	0.313245596870843	-	2.61375	2.82028804003959e-31	-	1.60124	1.61106045364787e-07	-	1.26776	0.244351476724185	-	-2.49522	2.2759688444009e-06	-	1.03914	0.978310010415632	-	-1.05434	0.998993638143023	-	5.36658	2.66213e-38	UP	1.54871	0.00866638	-	2.19637	8.39628e-08	-	1.94365
BB_0091	BB0091	.	V-type ATP synthase subunit I	IM	-	Not_DE	2.07	6.2e-07	-	1.07951	0.878869	-	2.58233	2.96831e-17	-	2.35799	2.08502535799094e-32	-	1.2353	0.273291467725202	-	2.2467	6.56161629501765e-38	-	1.60886	1.56967889132e-14	-	1.31932	0.0866250504886924	-	-2.55377	6.191652706634e-06	-	1.05051	0.978310010415632	-	-1.14131	0.998993638143023	-	1.45539	0.0037402	-	-1.57689	0.00530444	-	2.10845	7.03823e-08	-	2.09015
BB_0092	BB0092	aptD	V-type ATPase subunit D	Cyto	-	Not_DE	2.54	7.68e-10	-	1.34675	0.407566	-	2.61503	4.42775e-17	-	2.59647	7.7277396028293e-46	-	1.28583	0.232759811508249	-	2.4827	3.06009850626947e-45	-	1.65437	1.49955510045968e-14	-	1.30294	0.14639295901921	-	-2.86278	1.93413339434059e-06	-	1.07788	0.978310010415632	-	-1.18688	0.998993638143023	-	1.40235	0.000185422	-	-1.34259	0.0316267	-	2.59211	6.48476e-11	-	2.09603
BB_0093	BB0093	aptB	V-type ATP synthase subunit B	Cyto	-	Not_DE	2.12	1.21e-07	-	1.10164	0.837449	-	2.15411	1.17148e-16	-	2.06441	9.254761437649e-20	-	1.2549	0.218023572545422	-	2.06954	4.92716450433413e-30	-	1.48224	7.33402444885961e-07	-	1.19619	0.314832393558866	-	-2.2689	4.36003364506933e-06	-	1.0788	0.978310010415632	-	-1.10505	0.998993638143023	-	1.11168	0.370963	-	-1.69438	5.32044e-05	-	2.15186	1.58668e-08	-	1.77825
BB_0094	BB0094	aptA	ATP synthase subunit A	Cyto	-	Not_DE	1.9	9.71e-09	-	1.14571	0.769145	-	1.97909	8.63867e-13	-	2.04748	1.62244676205443e-47	-	1.33582	0.0451796387870532	-	2.0026	5.74456274455004e-30	-	1.47286	1.22487537426869e-07	-	1.11689	0.51212162072039	-	-2.42592	3.64514599584147e-08	-	1.0143	0.986582392386652	-	-1.08578	0.998993638143023	-	1.29279	0.0028611	-	-1.29585	0.0245551	-	1.91732	6.03903e-11	-	1.68634
BB_0095	BB0095	.	hypothetical protein	Cyto	-	Not_DE	1.39	0.0172616	-	1.26093	0.493727	-	1.52686	1.41967e-06	-	1.56515	3.61028885083784e-05	-	1.14231	0.513110655994888	-	1.52178	9.93809613091706e-06	-	1.32041	0.0251731619095701	-	1.17219	0.280609246946245	-	-2.10391	5.92788420346523e-06	-	-1.07702	0.978310010415632	-	-1.08396	0.998993638143023	-	-1.05307	0.608798	-	-1.2464	0.0116432	-	1.4142	0.00620082	-	1.43513
BB_0096	BB0096	.	V-type ATP synthase subunit E	Cyto	-	Not_DE	1.27	0.0415391	-	1.19093	0.697043	-	1.21679	0.00596819	-	1.36548	0.00439557110400347	-	1.14254	0.52507569668788	-	1.4559	2.13107121563495e-06	-	1.20317	0.0224859050718534	-	1.06686	0.724676043305681	-	-1.94562	5.12027914045829e-08	-	-1.1386	0.756919419271613	-	-1.02893	0.998993638143023	-	-1.1262	0.295167	-	-1.11261	0.293223	-	1.29541	0.0148588	-	1.24279
BB_0097	BB0097	.	hypothetical protein	Cyto	-	Not_DE	-1.23	0.0731689	-	-1.10612	0.826498	-	-1.02111	0.813251	-	1.03132	0.739958121342324	-	1.10821	0.615064588026681	-	-1.04295	0.599259441180377	-	1.19893	0.0215573142211779	-	1.0962	0.537319328098996	-	-1.17183	0.407947092526945	-	-1.09148	0.964803056563665	-	-1.02623	0.998993638143023	-	-1.76658	1.21101e-05	-	-1.8533	8.34815e-09	-	-1.212	0.0654816	-	1.03062
BB_0098	BB0098	mutS2	endonuclease MutS2	Cyto	-	Not_DE	1.29	0.015268	-	1.0611	0.907631	-	1.58526	9.31882e-05	-	1.38383	4.36068372763149e-09	-	-1.0706	0.770907885316693	-	1.27548	0.00177589122239734	-	1.04756	0.576847176671956	-	1.13622	0.491057540847996	-	-1.48273	0.0909168297286099	-	1.0023	0.999309092993817	-	-1.10897	0.998993638143023	-	1.17637	0.28088	-	-1.2254	0.174742	-	1.2949	0.00237595	-	1.49819
BB_0099	BB0099	rsgA	ribosome biogenesis GTPase RsgA	Cyto	-	Not_DE	1.09	0.506378	-	-1.17128	0.776648	-	1.1758	0.109639	-	1.14487	0.0104641596144592	-	-1.0649	0.76175259194353	-	1.0393	0.734485986498094	-	-1.12786	0.214764704036388	-	-1.04455	0.824161226687538	-	-1.49966	0.0631938761202951	-	-1.06652	0.978310010415632	-	-1.04363	0.998993638143023	-	1.51892	0.00443521	-	1.13271	0.304204	-	1.13	0.314895	-	1.20819
BB_0100	BB0100	murI	glutamate racemase	Cyto	-	Not_DE	-1.14	0.318502	-	-1.35627	0.556854	-	-1.07859	0.355705	-	1.03637	0.668186549624385	-	1.01809	0.93594128707317	-	1.01884	0.884404694938341	-	-1.00602	0.954519732454561	-	-1.01022	0.965120795111464	-	-1.26802	0.145320605411068	-	-1.10951	0.920089547168969	-	-1.05803	0.998993638143023	-	-1.02751	0.885119	-	-1.25969	0.0941592	-	-1.10573	0.43651	-	1.00933
BB_0101	BB0101	asnS	asparagine--tRNA ligase	Cyto	-	Not_DE	-1.33	0.0336521	-	-1.06963	0.927162	-	-1.24975	0.0606439	-	-1.05649	0.38691229207745	-	1.22784	0.164767993121355	-	-1.03051	0.748882952750083	-	1.31384	8.93165600469651e-05	-	1.08575	0.597615703464815	-	1.15445	0.396937672248777	-	1.1412	0.863877390565502	-	-1.01982	0.998993638143023	-	-1.61787	0.00281686	-	-1.38403	0.273504	-	-1.32141	0.0197469	-	-1.25302
BB_0102	BB0102	.	hypothetical protein	OM	-	Not_DE	-1.52	0.0109834	-	-1.16768	0.836686	-	1.04646	0.742577	-	1.01388	0.876733398460078	-	1.06477	0.770907885316693	-	-1.01141	0.923712056394525	-	1.31753	0.0122328693153357	-	1.25575	0.160080685650411	-	1.12216	0.604158323839256	-	1.31288	0.784388075849399	-	-1.16308	0.998993638143023	-	1.47915	0.0579323	-	1.22457	0.273377	-	-1.47692	0.0116334	-	-1.0335
BB_0103	BB0103	.	hypothetical protein	Cyto	-	Not_DE	-1.12	0.582473	-	-1.66398	0.217054	-	1.05746	0.603969	-	1.09686	0.100549565921514	-	-1.02858	0.934972579410052	-	1.06922	0.454936104266322	-	1.06864	0.473597373705578	-	1.11528	0.630992491716391	-	1.10486	0.624182943885297	-	1.1597	0.878946231985265	-	-1.1977	0.998993638143023	-	-1.02674	0.879217	-	-1.73428	0.000168894	-	-1.11765	0.606447	-	1.07355
BB_0104	BB0104	htrA	periplasmic serine protease DO	IM	-	Not_DE	-1.2	0.233645	-	-1.48977	0.123955	-	-1.18491	0.0102374	-	-1.21949	0.00409387645232345	-	-1.06914	0.729511119835959	-	-1.25121	0.00318614130938926	-	-1.07936	0.304944417470474	-	1.00472	0.978706993156495	-	1.27392	0.0190370632996679	-	-1.11703	0.811402909781836	-	-1.02482	0.998993638143023	-	-1.6228	1.8306e-05	-	-1.98113	2.78015e-17	-	-1.19331	0.230447	-	-1.06535
BB_0105	BB0105	map	methionine aminopeptidase	Cyto	-	Not_DE	1.16	0.233645	-	-1.265	0.636002	-	1.25682	0.0153456	-	1.20488	0.0467140422390202	-	-1.04473	0.856505787444744	-	1.21569	0.033309233677098	-	1.01746	0.888519131657804	-	1.0776	0.620765138955369	-	-1.1046	0.590711362728964	-	-1.16184	0.792999651274862	-	-1.05326	0.998993638143023	-	-1.37877	0.042154	-	-2.1213	2.85656e-10	-	1.17022	0.159646	-	1.20799
BB_0106	BB0106	.	hypothetical protein	IM	-	Not_DE	1.18	0.115061	-	-1.14862	0.769145	-	1.48977	3.15305e-05	-	1.52807	8.83368627317481e-13	-	1.1503	0.332416567603584	-	1.3907	0.00022289873067718	-	1.21892	0.0246403231733849	-	1.07409	0.639004795267134	-	-1.54301	0.0143067189604753	-	-1.15577	0.914146822862362	-	-1.13136	0.998993638143023	-	1.33741	0.0212767	-	-1.25347	0.00730897	-	1.2136	0.0252293	-	1.37452
BB_0107	BB0107	nusB	transcription antitermination factor NusB	Cyto	-	Not_DE	1.13	0.381991	-	-1.19183	0.758393	-	1.30882	0.0118035	-	1.44589	8.97175707579341e-07	-	1.54797	0.026011313137661	-	1.33291	0.00424048046175279	-	1.263	0.00457720556508286	-	-1.20988	0.345560569470915	-	-1.89539	0.000725679670297415	-	1.0654	0.978310010415632	-	-1.29266	0.998993638143023	-	2.18619	9.85405e-08	-	1.4316	0.00114576	-	1.14737	0.310796	-	1.215
BB_0108	BB0108	.	basic membrane protein	periplasm?	-	Not_DE	-1.18	0.201312	-	-1.31419	0.410409	-	-1.20051	0.0738754	-	1.0388	0.509844881889185	-	1.31825	0.0248265484519727	-	-1.08974	0.360307092649564	-	1.21214	0.0226358434413783	-	-1.07275	0.653831622297737	-	-1.03763	0.840580518054227	-	-1.0436	0.978310010415632	-	-1.11222	0.998993638143023	-	1.00136	0.988814	-	-1.06738	0.596928	-	-1.17515	0.162363	-	-1.15759
BB_0109	BB0109	fadA	acetyl-CoA acetyltransferase	Cyto	-	Not_DE	-1.07	0.607724	-	-1.00228	0.997231	-	-1.15152	0.160913	-	-1.16302	0.137638858004022	-	1.11452	0.406626212489759	-	-1.28403	0.000165194114396754	-	1.05092	0.538092678058862	-	-1.04582	0.707481558095722	-	-1.09604	0.563863852651712	-	-1.29306	0.280305754378483	-	1.12689	0.998993638143023	-	-1.38279	0.0191663	-	-1.16207	0.212553	-	-1.05948	0.656942	-	-1.11187
BB_0110	BB0110	.	hypothetical protein	OM	-	Not_DE	-1.48	0.00279672	-	-1.30395	0.674878	-	-1.19481	0.127858	-	-1.04465	0.73443875323186	-	1.0303	0.920685707197957	-	-1.21207	0.0314840827187271	-	1.09551	0.373567350563158	-	1.07824	0.709323382208301	-	1.18701	0.454609850528107	-	-1.053	0.978310010415632	-	1.05658	0.998993638143023	-	-1.98883	0.001895	-	-2.14663	3.21927e-10	-	-1.42692	0.00211459	-	-1.0652
BB_0111	BB0111	dnaB	replicative DNA helicase	IM	-	Not_DE	-1.05	0.679035	-	-1.30326	0.410409	-	-1.0958	0.22028	-	1.04024	0.475376872907284	-	1.2856	0.000248684388211907	-	1.04437	0.550082986468032	-	1.07108	0.38424594845149	-	-1.18372	0.0867481077811068	-	-1.06332	0.668487198996352	-	1.02818	0.978310010415632	-	-1.0383	0.998993638143023	-	1.03343	0.751908	-	-1.1266	0.112935	-	-1.01816	0.845854	-	-1.01484
BB_0112	BB0112	rplI	50S ribosomal protein L9	Cyto	-	Not_DE	-1.4	0.000356616	-	-1.33212	0.410014	-	-1.24794	0.00143504	-	-1.30831	1.72627869006749e-05	-	1.01763	0.934972579410052	-	-1.3774	1.2990569983076e-06	-	-1.19356	0.0106603548929693	-	-1.19747	0.0665644220176533	-	1.16985	0.252204914428185	-	1.03581	0.978310010415632	-	-1.06618	0.998993638143023	-	-1.06732	0.372261	-	-1.11188	0.444642	-	-1.38908	9.57437e-05	-	-1.10456
BB_0113	BB0113	rpsR	30S ribosomal protein S18	Cyto	-	Not_DE	-1.57	1.62e-06	-	-1.27845	0.544496	-	-1.26571	0.00100883	-	-1.2837	0.015050951594543	-	-1.07413	0.709055377198277	-	-1.45158	9.44936799407418e-07	-	-1.06865	0.456508476162138	-	1.01971	0.912138541092891	-	1.09557	0.582223601355706	-	-1.07108	0.978310010415632	-	1.01645	0.998993638143023	-	-2.52763	2.27602e-25	-	-2.51747	5.24364e-11	-	-1.56262	1.39654e-07	-	-1.1297
BB_0114	BB0114	ssb	single-stranded DNA-binding protein	Cyto	-	Not_DE	-1.39	0.00024819	-	-1.19571	0.687117	-	-1.32399	5.98459e-06	-	-1.14666	0.012583232035763	-	1.07767	0.645014431102622	-	-1.14284	0.0551333197309731	-	-1.00654	0.934424468794021	-	-1.07	0.585950322836401	-	1.22114	0.216773972296591	-	-1.05378	0.978310010415632	-	-1.016	0.998993638143023	-	-3.24705	4.08629e-80	DOWN	-2.8944	1.25662e-11	-	-1.3832	6.40974e-05	-	-1.14013
BB_0115	BB0115	rpsF	30S ribosomal protein S6	Cyto	-	Not_DE	-1.26	0.0147859	-	-1.24018	0.61325	-	-1.4452	3.16722e-12	-	-1.04657	0.422629662825722	-	1.073	0.6438293203934	-	1.01826	0.790721932400947	-	1.11205	0.105256008818558	-	1.05054	0.70177899698903	-	1.24373	0.186895464852614	-	-1.05148	0.978310010415632	-	1.01619	0.998993638143023	-	-2.64724	2.76026e-39	-	-2.24243	3.33478e-07	-	-1.25509	0.00421548	-	-1.23477
BB_0116	BB0116	malX-1	PTS system maltose and glucose-specific transporter subunit IIABC	IM	-	Not_DE	5.22	1.18e-41	UP	1.16431	0.77063	-	5.89562	2.7732e-36	UP	6.61893	2.18866879164229e-107	UP	-1.01348	0.970563063516747	-	3.9452	1.84992705069151e-116	UP	5.67678	2.72859273620072e-130	UP	5.84372	5.66242448472049e-23	UP	-2.41648	8.3960314300957e-07	-	1.10182	0.94033384212434	-	-1.12126	0.998993638143023	-	5.74751	1.65057e-27	UP	1.16075	0.289827	-	5.41379	3.73349e-46	UP	3.76742
BB_0117	BB0117	yplQ	hemolysin III	IM	-	Not_DE	1.65	0.000546728	-	-1.1141	0.857495	-	1.68464	8.20297e-09	-	1.78226	7.80615574652661e-13	-	1.20156	0.28365311108708	-	1.6272	9.63907911888168e-07	-	1.58021	2.19763447788079e-06	-	1.33459	0.0457942003261338	-	-1.69297	0.00631942201509213	-	1.0881	0.978310010415632	-	-1.1016	0.998993638143023	-	2.52491	3.45569e-10	-	1.38101	0.0118162	-	1.68708	5.70209e-05	-	1.48659
BB_0118	BB0118	rseP	RIP metalloprotease RseP	IM	-	Not_DE	1.35	0.0152324	-	-1.05031	0.902557	-	1.57599	2.43696e-05	-	1.74672	4.15906721629716e-26	-	1.04616	0.82828036828762	-	1.63834	5.11235703232387e-12	-	1.41862	2.91429715875418e-05	-	1.37561	0.0272406728900133	-	-1.56885	0.000168594720231972	-	1.02294	0.978310010415632	-	-1.04444	0.998993638143023	-	1.14424	0.27563	-	-1.40728	0.00079049	-	1.37472	0.00440141	-	1.49966
BB_0120	BB0120	.	isoprenyl transferase	Cyto	-	Not_DE	-1.2	0.0171913	-	-1.16395	0.726435	-	-1.06	0.331671	-	-1.033	0.72233917752827	-	-1.04485	0.807824533751902	-	-1.04879	0.549938149873505	-	1.14641	0.0425187252967264	-	1.21508	0.0986413617043089	-	-1.30675	0.0583082992868009	-	1.05131	0.978310010415632	-	-1.09532	0.998993638143023	-	-2.08297	1.41314e-26	-	-2.25635	1.76945e-08	-	-1.18972	0.00555097	-	1.01882
BB_0121	BB0121	frr	ribosome recycling factor	Cyto	-	Not_DE	-1.12	0.207898	-	-1.15267	0.776616	-	-1.07125	0.332406	-	-1.13061	0.105589681626165	-	-1.10462	0.559623163882187	-	-1.15509	0.0735116382381635	-	-1.03041	0.77536740631451	-	1.08687	0.537508737856809	-	-1.07266	0.687990759218383	-	1.05555	0.978310010415632	-	-1.07637	0.998993638143023	-	-2.36808	3.16605e-25	-	-2.51677	2.06489e-07	-	-1.10391	0.226196	-	-1.0612
BB_0122	BB0122	tsf	elongation factor Ts	Cyto	-	Not_DE	-1.1	0.368769	-	1.02937	0.94423	-	-1.11646	0.0621281	-	-1.07114	0.183554944248171	-	1.00096	0.995208389405284	-	-1.06696	0.299183925651772	-	1.1148	0.0673065991031003	-	1.1294	0.250086474525868	-	1.00134	0.997792304703375	-	1.05493	0.978310010415632	-	-1.04353	0.998993638143023	-	-2.90258	1.68768e-28	-	-2.48176	2.31998e-10	-	-1.08353	0.408759	-	-1.06898
BB_0123	BB0123	rpsB	30S ribosomal protein S2	Cyto	-	Not_DE	-1.21	0.074672	-	1.01679	0.967804	-	-1.18529	0.00624478	-	-1.15743	0.0231682887093345	-	-1.04051	0.827292021134912	-	-1.12752	0.103988338286326	-	1.02109	0.818981646003769	-	1.07741	0.537847366420644	-	1.12053	0.446194011690063	-	1.04654	0.978310010415632	-	-1.00763	0.998993638143023	-	-2.86913	2.38806e-18	-	-2.3306	2.41968e-10	-	-1.19668	0.0660318	-	-1.09479
BB_0124	BB0124	.	hypothetical protein	IM	-	Not_DE	-1.02	0.955694	-	-1.15777	0.798312	-	-1.12224	0.135618	-	1.13685	0.390169388495878	-	1.1756	0.592432259845529	-	1.91138	0.000397710882756944	-	1.84151	0.0233823320700359	-	1.58842	0.191293445007846	-	1.00348	0.990516660505896	-	-1.02932	0.978310010415632	-	-1.10992	0.998993638143023	-	-2.44675	1.00061e-05	-	-2.47238	3.7862e-15	-	-1.0279	0.920429	-	1.0275
BB_0125	BB0125	.	hypothetical protein	OM	-	Not_DE	-1.03	0.790037	-	-1.0863	0.852543	-	1.02738	0.756168	-	1.1109	0.022047319856263	-	1.00487	0.981581718023369	-	1.1774	0.0601339962372616	-	1.32224	6.1276495919591e-05	-	1.33412	0.0191114193568731	-	-1.16562	0.312181771273267	-	-1.01634	0.97907486989314	-	-1.04071	0.998993638143023	-	-1.84019	2.96247e-05	-	-2.00661	1.54266e-12	-	-1.01671	0.851003	-	1.01837
BB_0126	BB0126	.	hypothetical protein	IM	-	Not_DE	-1.12	0.233788	-	-1.3143	0.499855	-	-1.02984	0.736088	-	1.0764	0.417835095687587	-	-1.0102	0.970563063516747	-	1.19842	0.100130341533032	-	1.24736	0.0243118497700041	-	1.27629	0.0772921142325079	-	-1.10018	0.525836074032016	-	1.03874	0.978310010415632	-	-1.0864	0.998993638143023	-	-1.54686	0.00133647	-	-1.91688	4.0983e-11	-	-1.10823	0.153568	-	-1.02211
BB_0127	BB0127	rpsA	30S ribosomal protein S1	Cyto	-	Not_DE	-1.06	0.588199	-	-1.12187	0.781269	-	-1.03445	0.702888	-	1.04261	0.510608033043896	-	1.07339	0.629388406513838	-	1.16179	0.046507818466447	-	1.26167	0.000426168836364863	-	1.19141	0.0477078364962319	-	1.01997	0.921961357042414	-	1.03099	0.978310010415632	-	-1.02044	0.998993638143023	-	-2.31732	2.14972e-16	-	-2.46792	9.67303e-12	-	-1.04403	0.631053	-	-1.02823
BB_0128	BB0128	cmk-1	cytidylate kinase	Cyto	-	Not_DE	1.23	0.0524503	-	-1.02885	0.944681	-	1.48269	0.000169967	-	1.814	5.65036593048922e-21	-	1.33413	0.151154623713591	-	2.01742	1.913861600054e-14	-	1.39652	1.08854565276015e-05	-	1.05994	0.783966148559558	-	-1.34021	0.135894646992336	-	1.14241	0.878946231985265	-	-1.19417	0.998993638143023	-	-1.38665	0.0181122	-	-2.07064	2.22524e-09	-	1.25292	0.00804177	-	1.36245
BB_0129	BB0129	.	hypothetical protein	Cyto	-	Not_DE	1.64	3.79e-07	-	1.14389	0.852543	-	1.88571	2.08597e-08	-	1.64612	9.28523105728155e-09	-	1.15263	0.28365311108708	-	1.79737	6.70461239539425e-10	-	1.33928	6.94400296673672e-05	-	1.17777	0.126348056497921	-	-1.77394	0.00162274896848422	-	1.08	0.978310010415632	-	-1.21917	0.998993638143023	-	1.75018	0.000145516	-	1.12338	0.653144	-	1.6494	4.20204e-09	-	1.56105
BB_0130	BB0130	.	hypothetical protein	Cyto	-	Not_DE	1.06	0.664279	-	-1.00751	0.990266	-	1.40539	0.00107689	-	1.18379	0.00700065592696618	-	-1.01549	0.942527967707025	-	1.1593	0.103988338286326	-	1.08771	0.360490827228966	-	1.11915	0.419862099811136	-	-1.31649	0.2307438465859	-	-1.01742	0.986582392386652	-	-1.09871	0.998993638143023	-	1.12562	0.385099	-	-1.20363	0.348583	-	1.06659	0.54269	-	1.3113
BB_0131	BB0131	recA	recombinase A	Cyto	-	Not_DE	1.21	0.13395	-	-1.08267	0.83899	-	1.1731	0.0541262	-	1.12465	0.117372759611456	-	1.02562	0.912799234882856	-	1.25833	0.0060053156060891	-	1.13679	0.116369840395425	-	1.12264	0.446900031470287	-	-1.21928	0.148197435988207	-	-1.04445	0.978310010415632	-	-1.02701	0.998993638143023	-	1.08194	0.358851	-	-1.14057	0.132446	-	1.22389	0.0916275	-	1.13238
BB_0132	BB0132	greA	transcription elongation factor GreA	Cyto	-	Not_DE	1.01	0.894414	-	-1.25016	0.519515	-	1.05259	0.555028	-	1.14309	0.0022230447042912	-	1.07341	0.669039373021922	-	1.16782	0.00732297728965002	-	1.23519	0.00108440998569386	-	1.16632	0.214126226097316	-	-1.18956	0.286657644804573	-	-1.04908	0.978310010415632	-	-1.11483	0.998993638143023	-	-1.49728	7.92823e-06	-	-1.93376	7.95449e-08	-	1.02239	0.832944	-	1.00654
BB_0133	BB0133	.	hypothetical protein	Cyto	-	Not_DE	-1.06	0.629872	-	-1.26229	0.563803	-	-1.08789	0.240211	-	1.0107	0.860461429536981	-	1.14699	0.484665319865829	-	1.13712	0.0501686832499958	-	1.20328	0.00373422052704358	-	1.06253	0.728346096727153	-	-1.39423	0.0152392433221145	-	1.00491	0.991355429358623	-	-1.10266	0.998993638143023	-	-1.3991	1.99002e-05	-	-1.60144	0.00137252	-	-1.05002	0.689128	-	-1.03468
BB_0134	BB0134	.	hypothetical protein	Cyto	-	Not_DE	-1.14	0.364185	-	-1.00024	0.999486	-	-1.08134	0.506434	-	-1.04896	0.552298872589758	-	1.30607	0.0283784343998666	-	-1.0628	0.498286352548411	-	1.18376	0.0656655871819237	-	-1.08828	0.51212162072039	-	-1.10094	0.595637818730631	-	-1.08443	0.978310010415632	-	-1.08069	0.998993638143023	-	3.42114	6.25025e-09	UP	3.90569	2.25763e-13	UP	-1.12982	0.384238	-	-1.01024
BB_0135	BB0135	hisS	histidine--tRNA ligase	Cyto	-	Not_DE	-1.06	0.598918	-	1.16333	0.747579	-	-1.18596	0.099872	-	-1.02353	0.739958121342324	-	1.34965	7.199764409024e-07	-	-1.05265	0.421139669617008	-	1.31901	4.90580005982687e-06	-	-1.00934	0.941602117255449	-	1.02102	0.890789482575071	-	-1.05589	0.978310010415632	-	-1.1423	0.998993638143023	-	1.28881	0.0603238	-	1.82687	6.68618e-10	-	-1.06493	0.575246	-	-1.14223
BB_0136	BB0136	pbp-1	penicillin-binding protein	IM	-	Not_DE	-1.55	0.000946648	-	-1.17417	0.781269	-	-1.28515	0.0113911	-	-1.25271	0.00513584528573205	-	1.1435	0.366322015590656	-	-1.10706	0.356471824677011	-	1.122	0.337762553537103	-	-1.00521	0.978706993156495	-	1.5703	0.00378576727096908	-	1.31044	0.462883642984004	-	-1.16094	0.998993638143023	-	-2.29602	4.31507e-13	-	-2.07642	0.000282908	-	-1.55083	0.000394986	-	-1.22312
BB_0137	BB0137	.	long-chain-fatty-acid CoA ligase	IM	-	Not_DE	-1.29	0.0827989	-	-1.35682	0.507864	-	-1.60152	1.45357e-07	-	-1.27655	8.79769174577397e-05	-	1.13396	0.410459482621413	-	-1.32954	4.58859846666039e-05	-	1.03126	0.725822145312349	-	-1.08536	0.563783411679134	-	1.35226	0.0416517338865686	-	-1.2202	0.513032681105846	-	-1.04005	0.998993638143023	-	-4.83132	6.29706e-65	DOWN	-4.06324	2.02154e-12	DOWN	-1.27242	0.0892646	-	-1.36272
BB_0138	BB0138	.	hypothetical protein	OM	-	Not_DE	-1.04	0.95151	-	-1.01172	0.990266	-	-1.42851	0.0291577	-	1.32314	0.480805700009016	-	1.16355	0.868941260259556	-	1.34039	0.450787999030142	-	1.47211	0.373567350563158	-	1.28085	0.690005911191456	-	-1.25768	0.586999014933064	-	1.05503	0.979255492507932	-	-1.40007	0.998993638143023	-	-2.0704	0.038949	-	-1.40667	0.0521899	-	-1.12091	0.856744	-	-1.3319
BB_0139	BB0139	.	hypothetical protein	Cyto	-	Not_DE	-1.65	0.00246153	-	-1.49254	0.207502	-	-1.46711	1.40814e-05	-	-1.30432	0.00146920412005788	-	1.10509	0.770907885316693	-	-1.3969	0.000382870773596861	-	-1.26799	0.00939780100051518	-	-1.38289	0.142155353512169	-	1.28477	0.261788019141751	-	-1.15876	0.978310010415632	-	1.15805	0.998993638143023	-	-3.35046	2.57509e-20	DOWN	-3.32008	3.66374e-29	DOWN	-1.59185	0.002634	-	-1.17387
BB_0141	BB0141	besA	membrane fusion protein	Lipo	-	Not_DE	-1.52	0.00890571	-	-1.17069	0.728524	-	-1.41793	4.23504e-08	-	-1.59022	2.54319391410741e-14	-	-1.03051	0.90155062259167	-	-1.57283	1.15271037425026e-08	-	-1.33316	0.000395597084713322	-	-1.27671	0.0981746913150092	-	1.14555	0.338024811814425	-	-1.14555	0.727029647790892	-	-1.01862	0.998993638143023	-	-3.08526	1.61375e-15	DOWN	-2.47962	5.35787e-24	-	-1.5183	0.00597356	-	-1.16994
BB_0142	BB0142	besC	outer membrane efflux protein	OM	-	Not_DE	-2.13	8.35e-06	-	-1.23408	0.581084	-	-1.89576	4.39452e-30	-	-1.98299	3.49913605981548e-40	-	-1.19015	0.314045112640138	-	-2.03615	9.07374396457255e-14	-	-1.62226	2.09264588104553e-10	-	-1.34482	0.0364080103922747	-	1.35208	0.0474313987357104	-	-1.14855	0.878946231985265	-	-1.02983	0.998993638143023	-	-2.78961	1.4403e-22	-	-1.77988	9.30257e-07	-	-2.09978	3.27677e-06	-	-1.43162
BB_0143	BB0143	hlyA	membrane protein insertion efficiency factor (check)	IM	-	Not_DE	-1.45	0.0368172	-	-1.0888	0.852543	-	-1.35151	0.00357429	-	-1.09499	0.20519254717816	-	1.03594	0.857111753124891	-	-1.06275	0.538071903169288	-	1.05141	0.706199766637983	-	1.02938	0.893913346328373	-	1.09654	0.640282940477096	-	-1.05772	0.978310010415632	-	-1.1742	0.998993638143023	-	-2.66736	1.11338e-26	-	-2.11405	1.41074e-05	-	-1.43272	0.0307951	-	-1.21315
BB_0144	BB0144	proX	glycine/betaine ABC transporter substrate-binding protein	Lipo	-	Not_DE	-1.22	0.201452	-	-1.11739	0.821245	-	-1.29498	0.00488759	-	-1.13039	0.00165579432318665	-	1.04228	0.8210646058056	-	-1.05448	0.508964835060222	-	1.01559	0.85046494028693	-	-1.0123	0.948010992510815	-	1.0781	0.572662679022709	-	-1.03766	0.978310010415632	-	-1.00186	0.998993638143023	-	-1.83096	6.31146e-05	-	-1.54288	0.00575029	-	-1.2051	0.196955	-	-1.14935
BB_0145	BB0145	proW	glycine/betaine ABC transporter permease	IM	-	Not_DE	1.07	0.693796	-	-1.18258	0.747579	-	1.23924	0.0400971	-	1.13175	0.0170945386924385	-	1.08202	0.698907141329288	-	1.20724	0.00462721188927499	-	1.13152	0.0337173905084706	-	1.05939	0.729448024388117	-	-1.53075	0.00750200587727736	-	-1.06254	0.978310010415632	-	-1.07895	0.998993638143023	-	-1.75067	1.16225e-05	-	-2.52737	2.6989e-07	-	1.08163	0.633925	-	1.1624
BB_0146	BB0146	proV	glycine/betaine ABC transporter ATP-binding protein	Cyto	-	Not_DE	1.12	0.304998	-	-1.00096	0.998788	-	1.19915	0.0646702	-	1.15738	0.0317495358910836	-	1.15052	0.371497632948511	-	1.14954	0.0637128259894688	-	1.00998	0.921661914697985	-	-1.12386	0.35481267153277	-	-1.73252	0.000105760499848741	-	-1.03598	0.978310010415632	-	-1.1295	0.998993638143023	-	1.9498	2.40205e-09	-	1.6636	1.69e-06	-	1.12549	0.153713	-	1.20712
BB_0147	BB0147	flaB	flagellin	OM	-	Not_DE	1.35	0.0343564	-	-1.07329	0.836686	-	1.13687	0.352889	-	1.3083	0.00968264010115803	-	1.25351	0.231379505046393	-	1.29638	0.00885189499793605	-	1.44527	0.00192538111062021	-	1.16937	0.364605474848793	-	-1.35928	0.0114457174089581	-	-1.04413	0.978310010415632	-	1.0539	0.998993638143023	-	-3.415	1.05653e-24	DOWN	-4.06313	4.71949e-41	DOWN	1.36961	0.0164438	-	1.17257
BB_0149	BB0149	fliD	flagellar hook-associated protein FliD	Cyto	-	Not_DE	1.02	0.902349	-	-1.21684	0.598951	-	1.19329	0.160913	-	1.35258	1.14135760640194e-06	-	1.14645	0.480184759202514	-	1.31676	1.69994850533929e-05	-	1.2341	0.00347057864165755	-	1.09125	0.630992491716391	-	-1.29971	0.0532567979367976	-	-1.14737	0.778772558264205	-	1.04178	0.998993638143023	-	-2.00784	5.73998e-09	-	-2.86196	6.41234e-14	-	1.03346	0.832944	-	1.19024
BB_0151	BB0151	nagA	N-acetylglucosamine-6-phosphate deacetylase	Cyto	-	Not_DE	-1.59	0.0041467	-	-1.06546	0.92753	-	-1.74728	1.45122e-10	-	-1.34492	2.62469608577146e-05	-	1.15437	0.394644416079736	-	-1.47694	1.88933049281109e-06	-	1.03945	0.733018286385163	-	-1.09536	0.605033068112696	-	1.78538	5.34914814461101e-05	-	-1.02308	0.978310010415632	-	1.09292	0.998993638143023	-	-3.58124	5.87191e-13	DOWN	-2.18196	0.00220762	-	-1.56264	0.00417152	-	-1.39685
BB_0152	BB0152	nagB	glucosamine-6-phosphate deaminase	Cyto	-	Not_DE	-1.52	0.0160389	-	-1.26967	0.690155	-	-1.36615	0.00839376	-	-1.13395	0.174095736871606	-	1.10631	0.612610573999074	-	-1.19963	0.0721720373364662	-	1.04259	0.735872064283535	-	-1.04603	0.764223179238895	-	1.45676	0.0239187285775485	-	1.14896	0.910905656688853	-	-1.06257	0.998993638143023	-	-1.94181	0.000186551	-	-1.78784	0.000715638	-	-1.50836	0.0147149	-	-1.26883
BB_0153	BB0153	sodA	superoxide dismutase	Cyto	-	Not_DE	-1.25	0.072039	-	-1.20496	0.71556	-	-1.22416	0.000603757	-	1.09113	0.2085506200622	-	1.18397	0.188570835378779	-	-1.00027	0.997085560925953	-	1.20843	0.0457824691365049	-	1.03512	0.825118457037121	-	-1.06765	0.71119367495289	-	1.09586	0.978310010415632	-	-1.04902	0.998993638143023	-	-1.42503	0.0174448	-	-1.36773	0.00587696	-	-1.22306	0.0861744	-	-1.14004
BB_0154	BB0154	secA	protein translocase subunit SecA	Cyto	-	Not_DE	-1.25	0.0326311	-	-1.03106	0.931817	-	-1.4356	8.88023e-08	-	-1.304	3.17583465193209e-06	-	1.04918	0.770907885316693	-	-1.22501	0.00132653561299956	-	-1.08403	0.308196068707945	-	-1.12231	0.312923957018384	-	1.20153	0.126076552609996	-	-1.04269	0.978310010415632	-	-1.10615	0.998993638143023	-	-3.91159	1.36237e-46	DOWN	-2.74088	2.66894e-32	-	-1.23478	0.0278337	-	-1.27811
BB_0155	BB0155	.	lipoprotein	Lipo	-	Not_DE	-1.56	0.000404824	-	1.00567	0.992289	-	-1.46006	0.000813983	-	-1.29249	0.000574742693768911	-	1.07035	0.67717578203269	-	-1.32672	0.00164139233201154	-	1.05651	0.569676593414642	-	1.00121	0.994598237398447	-	1.30277	0.153290687712799	-	1.03152	0.978310010415632	-	-1.12717	0.998993638143023	-	-2.71801	1.41761e-08	-	-1.82638	0.00100557	-	-1.5515	9.17406e-05	-	-1.27318
BB_0156	BB0156	.	hypothetical protein	OM	-	Not_DE	-1.15	0.563901	-	-1.45027	0.621263	-	-1.10382	0.453834	-	1.11267	0.288581053509257	-	1.2621	0.11173595512357	-	1.10939	0.422771015254921	-	1.41002	0.0464099738544447	-	1.13367	0.626542487848708	-	1.2783	0.398983017852698	-	-1.05043	0.978310010415632	-	-1.17107	0.998993638143023	-	-1.97123	0.000534095	-	-2.58704	3.12936e-05	-	-1.12657	0.618129	-	-1.05579
BB_0157	BB0157	.	hypothetical protein	IM	-	Not_DE	-1.92	0.000122739	-	-1.44146	0.531323	-	-1.47892	0.000204408	-	-1.19811	0.0369072579933976	-	1.13482	0.414867815601134	-	-1.14895	0.138202043200145	-	1.32826	0.142931354850544	-	1.18792	0.546378599662501	-	1.2379	0.210336966227827	-	-1.03952	0.978310010415632	-	1.048	0.998993638143023	-	-2.81779	4.79563e-10	-	-2.7295	3.75855e-06	-	-1.8427	0.000205011	-	-1.27542
BB_0158	BB0158	.	S2 lipoprotein	Lipo	-	Not_DE	-1.58	0.000173072	-	-1.71256	0.0669106	-	-2.76322	1.37719e-24	-	-1.9862	3.80244754740271e-52	-	-1.11081	0.588969909878233	-	-2.18083	4.79883058620175e-29	-	-1.58416	4.79942069099493e-14	-	-1.40666	0.00630460370117357	-	1.9577	8.38134820128963e-06	-	-1.14545	0.915064185395587	-	1.08348	0.998993638143023	-	-1.7473	1.50261e-05	-	-1.07386	0.670642	-	-1.56724	3.40599e-05	-	-1.89483
BB_0159	BB0159	.	hypothetical protein	OM	-	Not_DE	-3.6	5.9e-18	Down	-1.21098	0.787985	-	-3.67045	9.85521e-48	DOWN	-4.07707	1.72581474780357e-35	DOWN	-1.19002	0.394644416079736	-	-4.01829	2.53892450298535e-33	DOWN	-2.9344	2.32865869983199e-22	-	-2.43183	7.06268010342465e-32	-	2.80462	4.95528079116509e-06	-	-1.0588	0.978310010415632	-	1.29587	0.998993638143023	-	-2.21433	6.90886e-08	-	1.36981	0.200178	-	-3.63831	1.37155e-22	DOWN	-2.21223
BB_0160	BB0160	alr	alanine racemase	Cyto	-	Not_DE	-1.59	0.00142534	-	-1.54566	0.471203	-	-1.38563	0.00605939	-	-1.25955	0.0281284677112249	-	1.22404	0.239986251234723	-	-1.17663	0.174340821183633	-	-1.02953	0.845509435032149	-	-1.24308	0.115377462786392	-	1.4168	0.098023035715524	-	1.18765	0.94033384212434	-	-1.11248	0.998993638143023	-	-1.19205	0.371289	-	-1.32069	0.130019	-	-1.60581	0.000478147	-	-1.29995
BB_0161	BB0161	.	hypothetical protein	OM	-	Not_DE	-1.1	0.514646	-	-1.30396	0.533004	-	-1.06912	0.622883	-	1.20147	0.000128477814310759	-	1.20681	0.394644416079736	-	1.14928	0.0409502789098298	-	1.39997	0.000896997582689686	-	1.17655	0.474964251620272	-	-1.04176	0.835837294237194	-	1.09191	0.955797426024889	-	-1.1746	0.998993638143023	-	-1.3226	0.0447751	-	-1.55526	0.000642793	-	-1.08148	0.560916	-	1.00067
BB_0162	BB0162	.	hypothetical protein	Cyto	-	Not_DE	1.52	0.0409057	-	-1.62473	0.337512	-	1.02936	0.791761	-	1.12752	0.141121022428518	-	1.11444	0.53345050844976	-	1.04676	0.699532139726087	-	1.22768	0.0276111429961429	-	1.11684	0.403755011692386	-	-1.19876	0.372472245060914	-	1.08453	0.978310010415632	-	-1.22254	0.998993638143023	-	-1.21661	0.23335	-	-2.0049	0.000490739	-	1.52429	0.0324567	-	1.05912
BB_0163	BB0163	.	hypothetical protein	Cyto	-	Not_DE	1.17	0.201784	-	-1.27236	0.570956	-	1.23278	0.0476975	-	1.37795	3.38120286823648e-09	-	1.17328	0.282548465215259	-	1.34854	9.28023356496583e-06	-	1.3202	0.000147258888036537	-	1.14053	0.373033796069872	-	-1.47439	0.00295734169770675	-	1.02941	0.978310010415632	-	-1.2481	0.942765887901723	-	-1.96965	1.79679e-09	-	-3.04756	2.35974e-12	DOWN	1.18424	0.105833	-	1.17932
BB_0164	BB0164	.	K+-dependent Na+/Ca+ exchanger-like protein	IM	-	Not_DE	1.17	0.364267	-	-1.0263	0.965301	-	1.51191	0.000340479	-	1.42665	4.76932657812062e-08	-	1.15297	0.448021283368667	-	1.20418	0.116251752806036	-	1.26644	0.0424637064233075	-	1.11408	0.59979931681999	-	-1.69149	0.000575226061837105	-	-1.126	0.915064185395587	-	-1.09836	0.998993638143023	-	2.08513	9.44457e-06	-	1.36277	0.0317132	-	1.1562	0.395035	-	1.29488
BB_0165	BB0165	.	hypothetical protein	OM	-	Not_DE	1.29	0.0697142	-	-1.13372	0.840689	-	1.49634	0.00148452	-	1.2525	0.0362993410574895	-	1.1748	0.0784916443919824	-	-1.01647	0.869182703476481	-	1.11601	0.210997006187916	-	-1.0381	0.773149525035261	-	-1.61814	0.00228234946465205	-	-1.02822	0.978310010415632	-	-1.1852	0.998993638143023	-	2.0165	5.17043e-07	-	1.23279	0.283164	-	1.30706	0.0428296	-	1.31164
BB_0166	BB0166	malQ	4-alpha-glucanotransferase	IM	-	Not_DE	-1.4	0.311396	-	-1.20746	0.674632	-	-1.43248	0.0360388	-	-1.6009	0.00252865695099597	-	-1.33313	0.423721287035476	-	-1.33614	0.0953010644321153	-	1.27767	0.173287695251005	-	1.72965	0.0342981903727084	-	1.35018	0.440153524936686	-	-1.27789	0.964803056563665	-	1.59807	0.998993638143023	-	-15.7126	1.18447e-75	DOWN	-12.9985	6.70114e-44	DOWN	-1.4709	0.274212	-	-1.21154
BB_0167	BB0167	tpn50	outer membrane protein (tpn50)	periplasm?	-	Not_DE	-1.61	3.3e-06	-	-1.26219	0.70514	-	-1.35707	0.000168659	-	-1.32316	0.00190302862172894	-	1.08414	0.649764770768093	-	-1.26564	0.0144304309959979	-	1.03763	0.743693871229601	-	-1.03035	0.795521292823351	-	1.20067	0.330675546328215	-	1.00709	0.992417906852563	-	-1.05314	0.998993638143023	-	-1.26091	0.152716	-	-1.14275	0.298769	-	-1.58692	1.91709e-07	-	-1.29233
BB_0168	BB0168	dnaK-1	dnaK suppressor	Cyto	-	Not_DE	-1.74	0.000192275	-	-1.4369	0.414237	-	-1.84329	1.84985e-12	-	-1.62027	4.50131316961031e-11	-	1.13331	0.414867815601134	-	-1.75335	6.17955822911193e-08	-	-1.04558	0.736850584700226	-	-1.16862	0.306099105749685	-	1.40532	0.044735308703252	-	-1.01083	0.991355429358623	-	-1.1232	0.998993638143023	-	1.06608	0.714663	-	1.40812	0.0101144	-	-1.7395	0.000210564	-	-1.56085
BB_0169	BB0169	infA	translation initiation factor IF-1	Cyto	-	Not_DE	-1.41	0.0301948	-	-1.73111	0.219473	-	-1.67795	1.51786e-05	-	-1.20352	0.0190890485558463	-	1.11202	0.618896847855106	-	-1.31129	0.00191855110387668	-	1.11442	0.215097386304036	-	1.01627	0.941203191712444	-	1.52321	0.0462203859935589	-	1.04315	0.978310010415632	-	-1.0403	0.998993638143023	-	-1.41516	0.103985	-	-1.42935	0.0299347	-	-1.42354	0.0165423	-	-1.46344
BB_0170	BB0170	.	hypothetical protein	uncertain	-	Not_DE	1.05	0.697062	-	-1.27007	0.559942	-	1.1797	0.0851529	-	1.0859	0.141166663638303	-	1.03145	0.876580608133261	-	-1.04342	0.610957149302494	-	-1.10662	0.294005423550675	-	-1.12577	0.446411056057626	-	-1.34394	0.0369096963578547	-	-1.02108	0.978310010415632	-	-1.12355	0.998993638143023	-	1.63975	6.93998e-05	-	1.13297	0.153118	-	1.05891	0.581905	-	1.17719
BB_0171	BB0171	.	hypothetical protein	Lipo	-	Not_DE	-1.09	0.525946	-	-1.16968	0.737567	-	-1.05697	0.472177	-	-1.14257	0.0468746826576707	-	-1.06506	0.696993764308424	-	-1.27736	0.00348323261789844	-	-1.23449	0.00233543807493989	-	-1.14334	0.1967940003587	-	-1.23312	0.213055959417341	-	-1.15971	0.881825302072463	-	-1.11652	0.998993638143023	-	-1.56683	0.000416083	-	-1.67418	3.02005e-09	-	-1.0863	0.45714	-	-1.00884
BB_0172	BB0172	.	von Willebrand factor type A domain-containing protein	IM	-	Not_DE	1.1	0.481226	-	-1.35939	0.554596	-	1.46727	5.81349e-05	-	1.24159	0.0154384762956247	-	-1.08531	0.687368187202737	-	1.0998	0.290800532914241	-	-1.02516	0.81555846443108	-	1.07316	0.639004795267134	-	-1.82976	7.52517912666328e-05	-	-1.2155	0.625355108815635	-	-1.0033	0.998993638143023	-	1.14684	0.338336	-	-1.67474	0.00100926	-	1.10257	0.397506	-	1.43959
BB_0173	BB0173	.	hypothetical protein	IM	-	Not_DE	1.27	0.0219821	-	-1.05733	0.92753	-	1.78549	7.33977e-09	-	1.56879	5.23341749910085e-08	-	1.14769	0.556526965385483	-	1.5331	2.56438081202793e-07	-	1.12893	0.192060312226362	-	-1.00361	0.986582740142392	-	-1.81666	0.000351473185260325	-	-1.19028	0.73060972895011	-	-1.06839	0.998993638143023	-	1.27254	0.118554	-	-1.41535	0.0719182	-	1.30765	0.00269248	-	1.57219
BB_0174	BB0174	.	hypothetical protein	periplasm?	-	Not_DE	1.53	5.65e-05	-	-1.17629	0.861242	-	2.26331	4.531e-13	-	1.76007	1.09197404753509e-07	-	1.04306	0.890963779758181	-	1.7128	5.27449380412285e-07	-	1.24896	0.0566041847953571	-	1.21313	0.228094900213865	-	-2.11093	0.000161259149068958	-	-1.16295	0.887593540810277	-	-1.02224	0.998993638143023	-	3.16642	4.25356e-14	UP	1.26254	0.530579	-	1.53384	6.83142e-06	-	1.8732
BB_0175	BB0175	.	hypothetical protein	Cyto	-	Not_DE	1.29	0.0177494	-	-1.23952	0.700818	-	1.55549	2.04924e-07	-	1.23867	0.00707691052390794	-	1.04652	0.818752947310804	-	1.2324	0.00530540587850149	-	1.10383	0.296241018809154	-	1.06914	0.639004795267134	-	-1.38851	0.0279137111471975	-	-1.05274	0.978310010415632	-	-1.03217	0.998993638143023	-	1.46013	0.00118893	-	-1.26882	0.120251	-	1.30772	0.00298704	-	1.41193
BB_0176	BB0176	moxR	methanol dehydrogenase regulator	Cyto	-	Not_DE	1.21	0.100747	-	-1.25483	0.605914	-	1.13078	0.181929	-	1.12351	0.0716330858877532	-	1.13841	0.47115370147773	-	1.07585	0.355725599402719	-	1.08162	0.38424594845149	-	-1.03868	0.820217696985633	-	-1.23431	0.132794465231049	-	-1.13016	0.862122600912181	-	1.00065	0.998993638143023	-	1.00775	0.949199	-	-1.3621	0.00889588	-	1.23446	0.0454221	-	1.13639
BB_0177	BB0177	gidB	glucose inhibited cell division protein B	Cyto	-	Not_DE	1.05	0.771044	-	-1.0922	0.89129	-	1.15412	0.120204	-	1.19923	0.0104263371891892	-	1.17238	0.239986251234723	-	1.2161	0.0260917322574441	-	1.20726	0.0199264028570623	-	1.04369	0.749120266594553	-	-1.14318	0.551045052609383	-	-1.09027	0.978310010415632	-	-1.13053	0.998993638143023	-	-1.23718	0.391482	-	-1.49034	0.00867732	-	1.06984	0.6619	-	1.19826
BB_0178	BB0178	gidA	glucose inhibited cell division protein A	Cyto	-	Not_DE	-1.13	0.322849	-	-1.20029	0.572691	-	-1.08738	0.387898	-	-1.09316	0.120611606281933	-	1.08867	0.58916061781624	-	-1.15817	0.0180479456677879	-	1.0344	0.638267480596401	-	-1.03831	0.787930669350414	-	1.08675	0.5805716144207	-	-1.13686	0.811402909781836	-	1.01115	0.998993638143023	-	-2.8312	3.19154e-33	-	-3.06059	7.9986e-33	DOWN	-1.11896	0.332991	-	1.02181
BB_0179	BB0179	thdF	thiophene and furan oxidation protein (thdF)	Cyto	-	Not_DE	-1.4	0.00062205	-	-1.19929	0.674632	-	-1.38594	0.000183122	-	-1.39714	2.45675418917226e-09	-	1.03854	0.860381542086162	-	-1.5249	1.3121087991018e-10	-	1.00764	0.934732395491334	-	-1.01719	0.932655361168935	-	1.32724	0.0399157141661567	-	-1.1092	0.910905656688853	-	1.0018	0.998993638143023	-	-3.94888	6.86214e-29	DOWN	-3.33404	5.38689e-32	DOWN	-1.39577	0.000220191	-	-1.21249
BB_0180	BB0180	flbF	flagellar protein FlbF	Cyto	-	Not_DE	-1.63	1.68e-06	-	-1.11308	0.871915	-	-1.77024	5.56052e-11	-	-1.5349	2.66623925066739e-17	-	1.08504	0.628072499297239	-	-1.63196	6.32941330884347e-10	-	-1.01718	0.826788761384486	-	-1.08824	0.541328866210329	-	1.40336	0.0576839007109966	-	1.11509	0.916005303148838	-	1.00155	0.998993638143023	-	-6.28659	2.67643e-26	DOWN	-3.95382	2.11778e-08	DOWN	-1.60096	5.32497e-07	-	-1.42315
BB_0181	BB0181	flgK	flagellar hook-associated protein FlgK	Cyto	-	Not_DE	-1.2	0.0901787	-	-1.14981	0.831869	-	-1.17236	0.0515925	-	-1.178	0.0154382299710265	-	1.10867	0.387243951866764	-	-1.13697	0.183492475716763	-	1.08896	0.353816199908097	-	-1.00436	0.978706993156495	-	1.30954	0.12062502123575	-	1.33362	0.0849074385170776	-	-1.07328	0.998993638143023	-	-4.76949	8.55413e-32	DOWN	-4.67648	1.74622e-10	DOWN	-1.18132	0.0823165	-	-1.1437
BB_0182	BB0182	flgL	flagellar hook-associated protein FlgL	OM	-	Not_DE	1.05	0.806195	-	-1.19096	0.770386	-	1.09236	0.408442	-	1.27499	0.00036263237563706	-	1.29291	0.0120879138883528	-	1.17497	0.01938676431254	-	1.32973	0.000586651712362727	-	1.04206	0.792239558760443	-	1.18662	0.242031991789654	-	1.40618	0.0511687342555191	-	-1.15039	0.998993638143023	-	-2.67132	3.58894e-13	-	-3.45427	4.22292e-10	DOWN	1.03966	0.833351	-	1.03533
BB_0183	BB0183	fliW	flagellar assembly protein FliW	Cyto	-	Not_DE	1.15	0.342265	-	-1.24772	0.778128	-	1.21648	0.0862645	-	1.41533	0.00194069984696343	-	1.22553	0.17696261420189	-	1.23313	0.0190619336423887	-	1.3719	0.00185740148118142	-	1.13518	0.435584082334471	-	1.06406	0.762514396310635	-	1.39979	0.264922441760808	-	-1.16509	0.998993638143023	-	-1.62079	0.0656017	-	-2.46434	1.65873e-06	-	1.15322	0.349329	-	1.19933
BB_0184	BB0184	csrA	carbon storage regulator	Cyto	-	Not_DE	1.36	0.0643298	-	-1.09947	0.92753	-	1.77341	1.78544e-05	-	1.77296	4.49618947845497e-06	-	1.23855	0.207513365256511	-	1.73367	0.000519476515271933	-	1.8754	3.29744419259493e-07	-	1.5353	0.00318873438688238	-	-1.14788	0.631652364922627	-	1.2212	0.915064185395587	-	-1.20773	0.998993638143023	-	1.12795	0.754653	-	-1.7648	0.00535731	-	1.41535	0.0374077	-	1.50798
BB_0185	BB0185	.	glycoprotease family protein	Cyto	-	Not_DE	1.39	0.0531324	-	-1.49102	0.567773	-	1.91595	3.73552e-07	-	2.1511	1.93061341907206e-37	-	1.1703	0.216193352914896	-	1.82048	4.64170799256301e-14	-	1.38038	3.42861725570681e-05	-	1.19569	0.137161007401665	-	-1.34184	0.181177172788778	-	1.03861	0.978310010415632	-	-1.11054	0.998993638143023	-	2.60005	7.09549e-06	-	-1.05991	0.661982	-	1.39479	0.0459481	-	1.53533
BB_0186	BB0186	.	tRNA threonylcarbamoyladenosine biosynthesis protein	Cyto	-	Not_DE	1.08	0.450346	-	-1.62847	0.108406	-	1.20213	0.0461403	-	1.28515	3.22535929316337e-09	-	1.1632	0.314885471388361	-	1.27073	0.000235206733215842	-	1.16586	0.0194230801231058	-	1.01599	0.933570561579781	-	-1.1933	0.295514172755314	-	-1.01079	0.990335569343228	-	-1.09011	0.998993638143023	-	1.06983	0.596491	-	-1.78157	1.07692e-06	-	1.10468	0.28264	-	1.1915
BB_0187	BB0187	.	hypothetical protein	Cyto	-	Not_DE	-1.05	0.760259	-	-1.34599	0.473871	-	1.14352	0.213993	-	1.30764	0.000116132884988381	-	1.21975	0.199664346522444	-	1.27823	0.0165593200835427	-	1.27622	0.00830156719677879	-	1.06071	0.727631808957657	-	-1.27669	0.203086735796278	-	1.05306	0.978310010415632	-	-1.11999	0.998993638143023	-	-1.88456	1.09199e-06	-	-2.83481	3.30453e-17	-	-1.03084	0.851408	-	1.14883
BB_0188	BB0188	rplT	50S ribosomal protein L20	Cyto	-	Not_DE	-1.53	0.000362984	-	-1.13169	0.781269	-	-1.33799	0.000121408	-	-1.19787	0.00501670417943394	-	1.01344	0.95670929700998	-	1.0377	0.734597819222145	-	-1.02575	0.775438687327234	-	-1.02603	0.870417531848954	-	1.03518	0.816689261542883	-	1.02525	0.978310010415632	-	1.0567	0.998993638143023	-	-4.71874	2.02919e-40	DOWN	-3.91341	1.99637e-22	DOWN	-1.51537	0.00152307	-	-1.12225
BB_0189	BB0189	rpmI	50S ribosomal protein L35	Cyto	-	Not_DE	-1.63	0.000369761	-	-1.14708	0.798312	-	-1.61841	1.91845e-07	-	-1.49588	0.000450103379767243	-	-1.10664	0.669039373021922	-	-1.24497	0.135860952045509	-	-1.22447	0.165331672310799	-	-1.09227	0.649570856844011	-	1.16506	0.447209045843516	-	-1.1399	0.887867928649856	-	1.04412	0.998993638143023	-	-9.35808	1.33626e-161	DOWN	-6.57425	2.2657e-18	DOWN	-1.62229	0.00052567	-	-1.28313
BB_0190	BB0190	infC	translation initiation factor IF-3	Cyto	-	Not_DE	-1.2	0.230183	-	1.08491	0.852543	-	-1.55257	4.56448e-06	-	-1.48337	6.50572990305966e-11	-	1.05451	0.770907885316693	-	-1.26292	0.0101371104374633	-	-1.08469	0.304364135278268	-	-1.12881	0.287814561358974	-	1.09029	0.658721522989568	-	-1.13512	0.851389446625551	-	1.08972	0.998993638143023	-	-7.2002	1.8656e-101	DOWN	-4.20121	1.30076e-17	DOWN	-1.19445	0.226196	-	-1.27382
BB_0192	BB0192	.	hypothetical protein	IM	-	Not_DE	-1.45	0.144688	-	-1.4998	0.493727	-	-1.58201	0.00395837	-	-1.30851	0.0222899188336068	-	1.1336	0.68800853677989	-	-1.64088	0.00265655134647916	-	1.1298	0.520529381266543	-	1.01237	0.972477861757946	-	1.27974	0.371611892852533	-	-1.1046	0.978310010415632	-	1.04658	0.998993638143023	-	-3.562	4.04753e-09	DOWN	-3.3333	1.76945e-08	DOWN	-1.39929	0.191423	-	-1.38456
BB_0193	BB0193	.	lipoprotein	Lipo	-	Not_DE	-1.1	0.760259	-	-1.54726	0.584349	-	-1.2464	0.0358858	-	-1.00579	0.980182602904293	-	1.01928	0.970563063516747	-	1.03389	0.901200227374064	-	1.00207	0.994552033628847	-	-1.00207	0.996248125786322	-	1.18755	0.56693533114265	-	-1.03364	0.982170337856452	-	1.0107	0.998993638143023	-	1.03121	0.899399	-	-1.17924	0.328513	-	-1.11253	0.736215	-	-1.1662
BB_0194	BB0194	.	TatD family hydrolase	Cyto	-	Not_DE	-1.27	0.0342583	-	-1.33134	0.493902	-	-1.3182	0.000257313	-	-1.29259	2.13903386136585e-05	-	1.04928	0.698907141329288	-	-1.46264	0.000213473787285414	-	-1.15788	0.168000834676314	-	-1.19806	0.166419148697477	-	1.41494	0.0203244469709278	-	1.07475	0.978310010415632	-	-1.1215	0.998993638143023	-	-1.375	0.0427997	-	-1.35027	0.0069908	-	-1.27075	0.0221529	-	-1.13373
BB_0195	BB0195	.	cell division control protein 27, putative	Cyto	-	Not_DE	-1.39	0.0010444	-	-1.31306	0.369505	-	-1.53937	3.65985e-07	-	-1.5187	3.65434657587181e-08	-	1.10254	0.430305265626924	-	-1.74313	2.7222883395082e-13	-	-1.29511	0.00224682847155979	-	-1.40845	0.000614665161177995	-	1.3441	0.0185079125932827	-	-1.12514	0.830031195368743	-	1.09952	0.998993638143023	-	-1.39307	0.000185422	-	-1.1634	0.257467	-	-1.36836	0.000176901	-	-1.23259
BB_0196	BB0196	prfA	peptide chain release factor 1	Cyto	-	Not_DE	-1.08	0.538224	-	-1.46167	0.486303	-	-1.0983	0.413881	-	1.006	0.932805356426053	-	1.05543	0.781299646119495	-	-1.07895	0.433986122817917	-	1.04983	0.542405775314539	-	1.00945	0.965120795111464	-	-1.01613	0.931334611021411	-	1.08541	0.964803056563665	-	1.14486	0.998993638143023	-	-1.23228	0.279876	-	-1.61301	0.0100961	-	-1.07026	0.567721	-	-1.01134
BB_0197	BB0197	.	release factor glutamine methyltransferase (protoporphyrinogen oxidase, putative)	Cyto	-	Not_DE	-1.62	1.78e-06	-	-1.42156	0.328456	-	-1.41732	7.3973e-07	-	-1.68417	2.57335742040905e-11	-	1.00471	0.982022930487609	-	-1.62252	2.27900531409406e-09	-	-1.33643	0.00239480174091484	-	-1.3239	0.00528900629114177	-	1.38106	0.0606868874553895	-	1.09061	0.978310010415632	-	1.09906	0.998993638143023	-	-1.34858	0.01552	-	-1.32188	0.00684789	-	-1.59116	9.31613e-08	-	-1.20428
BB_0198	BB0198	rel/spoT	guanosine-3'5'-bis(diphosphate) 3'-pyrophosphohydrolase	Cyto	-	Not_DE	-1.95	1.5e-06	-	-1.85023	0.0283112	-	-2.00453	1.35912e-21	-	-2.37246	4.879576515118e-30	-	-1.29346	0.0167920281979599	-	-2.30501	1.31904311609722e-36	-	-1.85081	1.07193361128516e-28	-	-1.41084	0.000477202534682384	-	2.02927	0.000236195687350201	-	1.32956	0.362716940000252	-	1.0046	0.998993638143023	-	-1.39853	0.00369059	-	-1.27517	0.179819	-	-1.93314	8.89358e-07	-	-1.5656
BB_0199	BB0199	.	hypothetical protein	periplasm?	-	Not_DE	-1.39	0.147622	-	-1.2007	0.762144	-	-1.1628	0.104958	-	1.11072	0.575595486043979	-	1.08904	0.779189038860251	-	1.0707	0.6925872376944	-	1.26284	0.21911786193294	-	1.17653	0.541085676010887	-	1.06829	0.74403593577438	-	1.02022	0.980224527333794	-	1.04663	0.998993638143023	-	1.61891	0.000907921	-	1.60273	1.00008e-05	-	-1.33751	0.22626	-	-1.04991
BB_0200	BB0200	ddlA	D-alanine--D-alanine ligase	Cyto	-	Not_DE	1.01	0.95151	-	-1.18491	0.769145	-	1.04054	0.74396	-	1.27193	1.97433347435248e-05	-	1.17635	0.394644416079736	-	1.0889	0.348325620607602	-	1.24612	0.0430810627214446	-	1.07471	0.741815275427129	-	-1.04322	0.787646974605864	-	-1.05885	0.978310010415632	-	1.01076	0.998993638143023	-	-1.91211	0.0012226	-	-2.28134	1.79737e-11	-	1.04897	0.763494	-	1.07224
BB_0201	BB0201	murE	UDP-N-acetylmuramyl-tripeptide synthetase	IM	-	Not_DE	-1	0.986472	-	-1.0723	0.852543	-	1.01481	0.902841	-	1.15621	0.0439816878944992	-	1.18123	0.245486674813051	-	1.05467	0.521483220653451	-	1.22859	0.0259445944845744	-	1.05479	0.741815275427129	-	-1.21343	0.187980466069584	-	-1.09808	0.914146822862362	-	-1.02524	0.998993638143023	-	-3.03271	2.08414e-18	DOWN	-3.2066	2.68652e-30	DOWN	-1.00233	0.986448	-	1.02642
BB_0202	BB0202	.	hemolysin	IM	-	Not_DE	-1.66	3.72e-05	-	-1.61576	0.407566	-	-1.4926	2.20717e-06	-	-1.56574	2.79093565272113e-09	-	1.02268	0.911743516455913	-	-1.60258	5.67920727488936e-10	-	-1.17312	0.0519854228886816	-	-1.18362	0.0809958730412238	-	1.27946	0.152332187782559	-	-1.05874	0.978310010415632	-	1.07362	0.998993638143023	-	-3.32684	2.30238e-27	DOWN	-3.59441	6.22597e-06	DOWN	-1.65032	1.3214e-05	-	-1.26674
BB_0203	BB0203	hflK	protein HflK	IM	-	Not_DE	-1.3	0.156052	-	-1.16374	0.747579	-	-1.29569	0.0101667	-	-1.39512	1.68477354617565e-11	-	-1.06246	0.670227084923255	-	-1.33989	0.000437575000163952	-	-1.22512	0.000781385126502421	-	-1.13701	0.232334011952087	-	1.4688	0.0226466725194556	-	1.18449	0.784388075849399	-	-1.04233	0.998993638143023	-	-3.61995	1.63435e-32	DOWN	-3.19789	3.40076e-15	DOWN	-1.27443	0.167736	-	-1.20292
BB_0204	BB0204	hflC	Lambda CII stability governing protein HflC	Cyto	-	Not_DE	-1.3	0.11665	-	-1.23942	0.74351	-	-1.1745	0.143904	-	-1.24955	0.00051991630607299	-	1.04047	0.82827778508722	-	-1.23512	0.0132280374820304	-	-1.08106	0.327667521911863	-	-1.10898	0.444786954983582	-	1.34163	0.0414990919704551	-	1.10254	0.915064185395587	-	-1.0371	0.998993638143023	-	-4.37721	6.37731e-24	DOWN	-4.57664	2.20434e-11	DOWN	-1.27837	0.125473	-	-1.10807
BB_0205	BB0205	.	hypothetical protein	Cyto	-	Not_DE	1.3	0.0063475	-	1.26254	0.777617	-	1.17377	0.228411	-	1.5251	8.84230200281628e-13	-	1.30738	0.00987708821956905	-	1.68813	1.36499429309364e-09	-	1.45163	5.76814415831566e-07	-	1.12567	0.366386672164619	-	-1.38597	0.0295049778622366	-	1.11875	0.887593540810277	-	-1.10763	0.998993638143023	-	1.87468	0.0039727	-	2.02078	0.00431534	-	1.32765	0.00271409	-	1.02092
BB_0206	BB0206	.	16S rRNA (guanine(966)-N(2))-methyltransferase RsmD	Cyto	-	Not_DE	1.19	0.162709	-	1.90186	0.512423	-	-1.20434	0.17088	-	1.00847	0.940718466059687	-	1.41056	0.0691169321276955	-	1.04509	0.686990898078365	-	1.20686	0.0566807046664427	-	-1.15334	0.463461137377514	-	-1.50724	0.0492970387672681	-	-1.08602	0.978310010415632	-	1.0156	0.998993638143023	-	1.72219	0.0775207	-	3.9465	2.85179e-09	UP	1.20024	0.144967	-	-1.10565
BB_0208	BB0208	.	hypothetical protein	Cyto	-	Not_DE	2.55	5.94e-16	-	1.89597	0.128659	-	3.59342	2.96922e-13	UP	4.54361	1.12564964204332e-20	UP	2.16378	0.076727920384889	-	4.1254	9.31787281224802e-34	UP	2.66134	8.3876904356751e-17	-	1.24375	0.64649359674063	-	-1.8231	0.00176301050643174	-	1.4489	0.254400395772388	-	-1.23085	0.998993638143023	-	-1.06045	0.812584	-	-1.99738	0.000290756	-	2.65327	3.12248e-18	-	2.36383
BB_0209	BB0209	.	hypothetical protein	IM	-	Not_DE	-1.6	8.59e-06	-	-1.25717	0.769145	-	-1.34329	0.00969918	-	-1.4056	1.66900685696e-05	-	-1.05511	0.847182258757959	-	-1.31169	0.0258763022369419	-	-1.32272	0.0100330814271132	-	-1.23796	0.234624344208733	-	1.61458	0.00264673431499056	-	1.10609	0.928797449555947	-	1.06018	0.998993638143023	-	-11.0336	9.75186e-41	DOWN	-10.3246	5.63547e-18	DOWN	-1.60071	1.83279e-07	-	-1.1835
BB_0210	BB0210	lmp1	surface-located membrane protein 1 (check)	Cyto	-	Not_DE	-1.39	0.0675192	-	-1.20037	0.836686	-	-1.43572	1.26458e-06	-	-1.40225	2.78509211552545e-05	-	-1.02963	0.860914111847574	-	-1.19717	0.121863518132652	-	-1.15704	0.191278043615704	-	-1.10916	0.521974946812254	-	1.73065	0.00793174554731358	-	1.42879	0.0819293110084985	-	1.07675	0.998993638143023	-	-9.76972	1.92531e-23	DOWN	-8.25428	1.61026e-10	DOWN	-1.38299	0.0779046	-	-1.22365
BB_0211	BB0211	mutL	DNA mismatch repair protein	Cyto	-	Not_DE	1.05	0.742571	-	-1.07766	0.916936	-	1.16341	0.153842	-	1.16083	0.00932639444588101	-	1.10445	0.410459482621413	-	1.22984	0.0610372308564772	-	1.04696	0.643090875044078	-	-1.0408	0.793203141145075	-	1.05374	0.837722396441789	-	1.39351	0.0511687342555191	-	1.05594	0.998993638143023	-	-1.60117	0.0482128	-	-2.0057	0.00128364	-	1.05895	0.668134	-	1.11763
BB_0212	BB0212	.	hypothetical protein	Cyto	-	Not_DE	-1.35	0.139183	-	-2.56258	0.114858	-	-1.42243	0.00821242	-	1.25819	0.201668921599627	-	1.28693	0.269711203014846	-	1.30949	0.0827200702032689	-	1.44946	0.0952877274168925	-	1.14263	0.671553780303864	-	1.31325	0.136595095817635	-	1.00922	0.991355429358623	-	1.11118	0.998993638143023	-	-2.67008	9.55699e-11	-	-4.84412	0.000104603	DOWN	-1.37135	0.136305	-	-1.3048
BB_0213	BB0213	.	lipoprotein	Lipo	-	Not_DE	-1.02	0.884717	-	-1.16836	0.833607	-	1.09385	0.321823	-	1.10869	0.0962036172947417	-	1.32025	0.00423178736001167	-	1.12117	0.196479530391439	-	1.54271	1.39541300606163e-05	-	1.18559	0.240103963805129	-	-1.30371	0.27831858614303	-	-1.00299	0.998368079018076	-	-1.15195	0.998993638143023	-	3.26516	8.7541e-14	UP	2.63384	5.74152e-13	-	-1.01937	0.903536	-	1.03784
BB_0214	BB0214	efp	elongation factor P	Cyto	-	Not_DE	1.07	0.608253	-	1.05897	0.901443	-	-1.12325	0.155296	-	1.05678	0.383236915356669	-	1.25305	0.0420691273804982	-	1.00694	0.93264774662054	-	1.36578	0.00381071163777329	-	1.10538	0.551177480339648	-	-1.09133	0.549567558684228	-	-1.09681	0.92227380280654	-	-1.09831	0.998993638143023	-	1.39876	0.00433405	-	1.7113	1.66105e-07	-	1.07844	0.499537	-	-1.07251
BB_0215	BB0215	pstS	phosphate ABC transporter substrate-binding protein	Lipo	-	Not_DE	-1.81	4.8e-06	-	-1.19678	0.813428	-	-1.80237	8.35198e-12	-	-1.97588	6.04143757109096e-13	-	-1.05348	0.82544588829566	-	-1.98519	1.04253060088029e-14	-	-1.14855	0.178371999092623	-	-1.07458	0.634215302933147	-	1.60332	0.0142279730177042	-	1.05688	0.978310010415632	-	1.09086	0.998993638143023	-	-2.62566	2.82222e-15	-	-1.74894	0.0756916	-	-1.79365	2.39199e-06	-	-1.3737
BB_0216	BB0216	pstC	phosphate ABC transporter permease PstC	IM	-	Not_DE	1.24	0.0246188	-	1.14687	0.798312	-	1.27834	0.0132183	-	1.29487	0.000550402820685156	-	1.10963	0.618896847855106	-	1.20448	0.0174522598842925	-	1.29812	0.00108440998569386	-	1.18717	0.285130009612029	-	-1.02105	0.910722008256103	-	-1.03317	0.978310010415632	-	1.02242	0.998993638143023	-	1.21115	0.139837	-	1.09569	0.584271	-	1.27342	0.00458494	-	1.2509
BB_0217	BB0217	pstA	phosphate ABC transporter permease PstA	IM	-	Not_DE	1.15	0.228848	-	-1.22466	0.697043	-	1.30818	0.0140385	-	1.20171	0.00612808929512908	-	1.08938	0.616815720938243	-	1.19017	0.0372816546846426	-	1.20209	0.0233823320700359	-	1.11909	0.365996927201367	-	-1.06656	0.71119367495289	-	1.05198	0.978310010415632	-	-1.0201	0.998993638143023	-	1.38798	0.00931335	-	-1.14117	0.414391	-	1.17931	0.120076	-	1.25969
BB_0218	BB0218	pstB	phosphate ABC transporter ATP-binding protein	Cyto	-	Not_DE	1.14	0.458631	-	-1.2378	0.663749	-	-1.02181	0.819943	-	-1.04003	0.569029708282767	-	1.04914	0.729511119835959	-	-1.08534	0.340854887725972	-	1.0729	0.351775130042685	-	1.03699	0.773149525035261	-	1.05912	0.817909649855478	-	1.07055	0.978310010415632	-	-1.03239	0.998993638143023	-	1.04131	0.763055	-	-1.14417	0.248074	-	1.15251	0.394925	-	1.00536
BB_0219	BB0219	gufA	metal cation transporter permease (BmtA)	IM	-	Not_DE	-1.06	0.750843	-	-1.14184	0.798312	-	-1.16495	0.0355469	-	-1.13941	0.0742743719615389	-	-1.1252	0.476428345816692	-	-1.19503	0.00970177404163053	-	1.02639	0.725822145312349	-	1.17153	0.25487729798004	-	1.10819	0.525836074032016	-	-1.12062	0.878946231985265	-	-1.00302	0.998993638143023	-	-2.39289	1.2355e-14	-	-2.25204	5.4661e-08	-	-1.04562	0.793282	-	-1.08205
BB_0220	BB0220	alaS	alanine--tRNA ligase	Cyto	-	Not_DE	1.19	0.0940916	-	1.02648	0.94896	-	1.15029	0.14267	-	1.01633	0.834144758359064	-	-1.04914	0.801827258582454	-	-1.00181	0.977926267693771	-	1.20233	0.00187389957489874	-	1.27967	0.0479545207041825	-	-1.04241	0.729164506190917	-	-1.01863	0.978310010415632	-	-1.05246	0.998993638143023	-	-1.989	6.50093e-09	-	-2.15702	2.60906e-14	-	1.20664	0.0349711	-	1.13701
BB_0221	BB0221	fliG-1	flagellar motor switch protein	Cyto	-	Not_DE	1.28	0.00187846	-	-1.14421	0.769145	-	1.30066	0.00893009	-	1.16518	0.00641437119716566	-	1.02603	0.860914111847574	-	1.14262	0.044386420027648	-	1.22222	0.00189218033379821	-	1.20807	0.0342981903727084	-	-1.17803	0.377554687944089	-	1.02511	0.978310010415632	-	-1.2353	0.998993638143023	-	1.14104	0.230817	-	-1.28551	0.0605919	-	1.29877	1.41285e-05	-	1.2241
BB_0222	BB0222	.	6-phosphogluconolactonase (glucose-6P-1-dehydrogenase)	Cyto	-	Not_DE	1.17	0.206172	-	-1.20902	0.776616	-	1.1425	0.132442	-	1.16125	0.00700077575771129	-	1.05304	0.785936056860483	-	-1.01371	0.924651253562047	-	1.23797	0.0263308950088926	-	1.19271	0.266147037647614	-	-1.11778	0.533830760229047	-	1.02926	0.978310010415632	-	-1.1988	0.998993638143023	-	1.05295	0.82069	-	-1.27323	0.118071	-	1.16019	0.185486	-	1.1311
BB_0225	BB0225	.	tRNA-dihydrouridine synthase A	Cyto	-	Not_DE	1.12	0.448651	-	-1.31614	0.711581	-	1.21209	0.0552342	-	1.25259	0.00283900690486019	-	1.22556	0.0987394780364093	-	1.18167	0.0310265624465093	-	1.28801	0.0041169235899095	-	1.06607	0.656018414055209	-	-1.20638	0.388990805149427	-	1.06613	0.978310010415632	-	-1.10179	0.998993638143023	-	1.62846	0.0132909	-	1.0592	0.643961	-	1.14493	0.333468	-	1.19794
BB_0226	BB0226	serS	serine--tRNA ligase	Cyto	-	Not_DE	1.07	0.458775	-	-1.30846	0.337293	-	-1.06349	0.393718	-	-1.05522	0.535705521404884	-	1.06099	0.753034277551483	-	-1.19751	0.021017164597207	-	1.08693	0.367646909154979	-	1.03934	0.805086656531271	-	-1.1073	0.537850943868292	-	-1.02067	0.978310010415632	-	-1.03609	0.998993638143023	-	-1.43508	0.000164892	-	-1.72559	1.62523e-09	-	1.09354	0.235003	-	1.00434
BB_0227	BB0227	.	hypothetical protein	Lipo	-	Not_DE	-1.34	0.0204256	-	-1.27899	0.704695	-	-1.25853	0.0105638	-	-1.32816	0.000137114574887541	-	1.04239	0.856410706166477	-	-1.53525	6.02673045676175e-06	-	-1.02571	0.830927968444365	-	-1.05417	0.764223179238895	-	-1.05149	0.837454979834778	-	1.16851	0.895015189449559	-	1.01615	0.998993638143023	-	-1.36135	0.0531244	-	-1.37406	0.0997308	-	-1.35779	0.00773382	-	-1.11499
BB_0228	BB0228	.	hypothetical protein	Cyto	-	Not_DE	-1.16	0.135444	-	-1.24048	0.658982	-	-1.13806	0.0909783	-	-1.02034	0.622418423910387	-	1.17163	0.0551859635968871	-	-1.07224	0.282725862042908	-	1.14411	0.0331479114108868	-	-1.00965	0.941890622655448	-	1.18226	0.167573837703619	-	1.24067	0.205039449766642	-	-1.08748	0.998993638143023	-	-1.34456	0.0351348	-	-1.44132	0.00413113	-	-1.13983	0.123706	-	-1.05405
BB_0229	BB0229	rpmE	50S ribosomal protein L31 type B	Cyto	-	Not_DE	-1.02	0.884105	-	1.01708	0.974418	-	-1.08573	0.334765	-	1.24117	0.00540781731640546	-	1.20953	0.322305111855147	-	1.41248	2.37432977004934e-05	-	1.25885	0.0275065527596911	-	1.05397	0.80268745509456	-	-1.02256	0.90971134461055	-	1.05898	0.978310010415632	-	-1.11696	0.998993638143023	-	1.21155	0.255768	-	1.3976	0.0344584	-	-1.01104	0.93361	-	-1.07152
BB_0230	BB0230	rho	transcription termination factor Rho	Cyto	-	Not_DE	1.56	6.28e-06	-	-1.08106	0.870721	-	1.61269	5.44311e-07	-	1.85901	2.98220454382614e-25	-	1.02925	0.90155062259167	-	1.72831	7.15617240394952e-20	-	1.18478	0.0628282645929572	-	1.16657	0.387950340420831	-	-1.53511	0.000281066069621511	-	1.02206	0.978310010415632	-	-1.0505	0.998993638143023	-	-1.17732	0.152716	-	-1.97071	1.18932e-06	-	1.57829	9.75481e-08	-	1.36606
BB_0231	BB0231	.	hypothetical protein	Cyto	-	Not_DE	1.2	0.0873635	-	1.12389	0.781269	-	1.70511	6.21439e-07	-	2.09164	1.02231682131124e-23	-	1.32576	0.192061268337065	-	2.30057	1.08006816210338e-18	-	1.38438	1.51980052716265e-06	-	1.05698	0.811306796774434	-	-1.99607	7.60561210383746e-08	-	1.0367	0.978310010415632	-	-1.09144	0.998993638143023	-	-1.30141	0.00692827	-	-1.93227	3.50265e-08	-	1.212	0.0273305	-	1.47027
BB_0232	BB0232	hbb	DNA-binding protein HU	Cyto	-	Not_DE	1.02	0.899597	-	-1.05878	0.873351	-	1.27109	0.00127065	-	1.53786	2.81490693328196e-08	-	1.17882	0.251048757958488	-	1.37803	1.05365331780722e-05	-	1.21558	0.0306921570317101	-	1.04499	0.802479982767309	-	-1.23704	0.0963327228066883	-	-1.01654	0.978310010415632	-	-1.10496	0.998993638143023	-	-1.719	6.73346e-11	-	-2.26784	5.7129e-13	-	1.04099	0.718414	-	1.13983
BB_0233	BB0233	rpsT	30S ribosomal protein S20	Cyto	-	Not_DE	-1.12	0.309329	-	-1.31712	0.315102	-	1.20227	0.0704097	-	1.09453	0.14100349362947	-	1.05908	0.76175259194353	-	1.04667	0.480290736802374	-	1.02422	0.762837777937466	-	-1.0202	0.912138541092891	-	-1.21547	0.117291051837994	-	1.03267	0.978310010415632	-	-1.09685	0.998993638143023	-	-1.69868	5.70411e-07	-	-2.62742	3.2151e-18	-	-1.10586	0.292979	-	1.07156
BB_0234	BB0234	.	integral membrane protein	IM	-	Not_DE	1.43	0.160524	-	-1.37538	0.681574	-	1.46178	0.00012632	-	1.46838	0.0036930564872675	-	1.03893	0.897746994088211	-	1.26384	0.0874266391859173	-	1.19641	0.269371988146464	-	1.16812	0.500274088372408	-	-1.74657	0.000596852728640064	-	-1.02439	0.978310010415632	-	-1.10069	0.998993638143023	-	2.38244	4.22262e-07	-	1.24715	0.279828	-	1.4953	0.114395	-	1.29717
BB_0235	BB0235	ychF	ribosome-binding ATPase	Cyto	-	Not_DE	1.13	0.243727	-	-1.15519	0.726435	-	1.37271	0.0013986	-	1.41362	1.11746533952106e-05	-	1.10957	0.650131135022421	-	1.28458	0.000467761842946109	-	1.24141	0.00461260090517999	-	1.13354	0.474964251620272	-	-1.45671	0.00316965467500458	-	-1.00956	0.986582392386652	-	-1.07037	0.998993638143023	-	1.07194	0.567602	-	-1.43633	5.84136e-07	-	1.14162	0.136305	-	1.26875
BB_0236	BB0236	.	hypothetical protein	OM	-	Not_DE	1.04	0.729579	-	-1.07409	0.852543	-	1.07773	0.386022	-	1.17742	0.0213753578850114	-	1.02677	0.905535548178803	-	1.04796	0.512622350747012	-	1.103	0.188857625853912	-	1.08866	0.54687155727745	-	-1.35689	0.0611867258887423	-	-1.1045	0.920089547168969	-	-1.06755	0.998993638143023	-	-3.24472	3.06964e-33	DOWN	-3.67476	2.36555e-28	DOWN	1.05167	0.626633	-	1.13604
BB_0237	BB0237	lnt	apolipoprotein N-acyltransferase	IM	-	Not_DE	-1.11	0.379655	-	1.25997	0.556854	-	-1.1529	0.19161	-	1.03818	0.394017938058503	-	1.15633	0.17353146527208	-	1.08897	0.281939636693005	-	1.23563	0.0110457682108405	-	1.08375	0.566273659742157	-	1.16125	0.413789062569768	-	1.02915	0.978310010415632	-	-1.02633	0.998993638143023	-	-1.2532	0.0606096	-	1.19275	0.0750605	-	-1.08172	0.429738	-	-1.12375
BB_0238	BB0238	.	hypothetical protein	periplasm?	-	Not_DE	-1.54	0.00110943	-	1.37758	0.279134	-	-1.22664	0.0644317	-	-1.02306	0.644380169617093	-	1.02653	0.904111027989988	-	-1.03413	0.611186675608986	-	1.19911	0.0454244904489156	-	1.18543	0.288796974872344	-	1.40346	0.0493172752890323	-	1.08944	0.911276119769206	-	-1.00686	0.998993638143023	-	-3.45282	3.48032e-28	DOWN	-2.00042	9.64802e-07	-	-1.52811	0.000676773	-	-1.13238
BB_0239	BB0239	dck	deoxyguanosine/deoxyadenosine kinase	Cyto	-	Not_DE	-1.25	0.123022	-	1.02467	0.965301	-	-1.37041	0.000173858	-	-1.14418	0.0638050122501358	-	-1.05228	0.857111753124891	-	-1.39815	0.000137293572365997	-	-1.04219	0.705110512039072	-	1.02528	0.926140557449368	-	1.30614	0.0884187036029472	-	-1.08422	0.978310010415632	-	1.05377	0.998993638143023	-	1.15095	0.455987	-	1.66665	2.69709e-05	-	-1.24828	0.0973759	-	-1.2186
BB_0240	BB0240	glpF	glycerol uptake facilitator	IM	-	-4.41	-4.41	1.46e-12	Down	-1.57511	0.262089	-	-9.76196	1.42386e-55	DOWN	-13.2419	1.93508542820817e-87	DOWN	-2.51209	1.7222887546325e-06	-	-14.8446	2.11016171907635e-240	DOWN	-6.88249	1.43704414446682e-48	DOWN	-2.6983	1.95559801817319e-06	-	8.4978	1.09001942744739e-15	UP	-1.43806	0.806211792047446	-	2.10621	0.300242348335939	-	-120.304	1.38158e-265	DOWN	-19.0821	1.29335e-31	DOWN	-4.42318	8.30937e-13	DOWN	-2.67477
BB_0241	BB0241	glpK	glycerol kinase	Cyto	-	-5.92	-5.92	1.83e-13	Down	-1.60745	0.328456	-	-7.24347	1.38477e-38	DOWN	-10.5952	1.70344959626582e-80	DOWN	-2.29321	7.9198856310518e-06	-	-12.4845	7.43609666711659e-192	DOWN	-5.55782	2.79572704050321e-50	DOWN	-2.38575	1.02940656087878e-05	-	8.94115	2.76168176704104e-20	UP	-1.33484	0.79599342111905	-	1.74321	0.477210210062285	-	-89.5364	1.56341e-199	DOWN	-19.6525	1.93732e-26	DOWN	-6.02353	4.99198e-13	DOWN	-2.58376
BB_0242	BB0242	orf	hypothetical protein	IM	-	-9.19	-9.19	9.48e-07	Down	-1.676	0.323804	-	-11.1574	5.01688e-52	DOWN	-16.4042	1.15671717731895e-96	DOWN	-2.62418	0.000577461631234622	-	-21.9965	6.8091182885049e-80	DOWN	-7.07859	1.6610186905851e-12	DOWN	-2.65292	0.00397834046121811	-	17.2704	2.24593834871559e-21	UP	-1.08575	0.978310010415632	-	2.12188	0.998993638143023	-	-129.684	2.39675e-180	DOWN	-19.3854	2.2497e-23	DOWN	-11.413	1.41285e-05	DOWN	-2.87445
BB_0243	BB0243	glpA	glycerol-3-phosphate dehydrogenase	Cyto	-	-5.42	-5.42	1.22e-21	Down	-1.91943	0.183558	-	-5.38413	2.93027e-44	DOWN	-6.74704	7.56326646956667e-81	DOWN	-1.66743	0.00987708821956905	-	-8.02177	1.08112683806147e-201	DOWN	-3.46139	7.06115273788934e-27	DOWN	-2.04334	0.000512836233695102	-	5.86267	4.43337812443666e-20	UP	-1.19674	0.878946231985265	-	1.469	0.6780650518804	-	-82.1386	0	DOWN	-29.2412	2.46825e-26	DOWN	-5.41214	5.09062e-22	DOWN	-2.43589
BB_0244	BB0244	.	hypothetical protein	Cyto	-	Not_DE	-1.17	0.276605	-	-1.60549	0.123955	-	-1.09442	0.29371	-	-1.26913	0.000215189672472599	-	-1.06769	0.743115010900373	-	-1.15612	0.0694052415704607	-	-1.07581	0.323300316312891	-	1.00619	0.973444873156867	-	-1.10804	0.599713381423953	-	-1.1822	0.83260816501035	-	-1.05998	0.998993638143023	-	1.07361	0.587634	-	-1.32949	0.00380574	-	-1.15742	0.291969	-	-1.08081
BB_0245	BB0245	.	hypothetical protein	Cyto	-	Not_DE	-1.36	0.0224039	-	-1.24964	0.581084	-	-1.47638	3.56323e-08	-	-1.56648	5.84881628773514e-11	-	-1.10126	0.615064588026681	-	-1.48887	1.1348067274921e-07	-	-1.22618	0.0133038261420673	-	-1.09839	0.496083483967718	-	1.07931	0.683444624785568	-	-1.1479	0.863984106392512	-	-1.05115	0.998993638143023	-	-2.55491	4.2953e-14	-	-2.11395	1.23832e-11	-	-1.35023	0.0173854	-	-1.29306
BB_0246	BB0246	.	M23 peptidase domain-containing protein	IM	-	Not_DE	-1.37	0.0379538	-	-1.20532	0.605914	-	-1.70813	1.02827e-15	-	-1.58948	2.78822287738714e-17	-	1.01516	0.950255179970419	-	-1.5791	4.39654666795362e-10	-	-1.18108	0.0305081627819358	-	-1.18288	0.213186559199216	-	1.2633	0.0658397341316591	-	-1.19557	0.622370902816024	-	1.00015	0.998993638143023	-	-3.45323	7.77832e-35	DOWN	-2.3774	1.10321e-25	-	-1.35956	0.0264932	-	-1.38689
BB_0247	BB0247	rdgB	non-canonical purine NTP pyrophosphatase	Cyto	-	Not_DE	1.09	0.763111	-	-1.28445	0.836686	-	-1.07265	0.662988	-	1.06974	0.66934536554109	-	1.22045	0.51333257019287	-	-1.00137	0.993554222901997	-	1.27016	0.132741793951023	-	1.05549	0.859790723030566	-	1.02686	0.954496496522554	-	1.32811	0.917568060648397	-	-1.25365	0.998993638143023	-	-1.06579	0.853099	-	-1.20724	0.496265	-	1.13812	0.698694	-	-1.12508
BB_0248	BB0248	pepF	oligoendopeptidase F	IM	-	Not_DE	-1.74	3.76e-06	-	-1.18057	0.758393	-	-1.64683	9.11348e-07	-	-1.43953	1.79631984539158e-05	-	-1.02057	0.93594128707317	-	-1.50394	5.57506863352382e-06	-	-1.16672	0.103986944536574	-	-1.12682	0.330521046061852	-	1.75568	3.34760060788076e-05	-	1.29053	0.263779213024332	-	-1.01546	0.998993638143023	-	-2.94369	4.11226e-16	-	-2.08116	1.16989e-05	-	-1.71676	3.23419e-07	-	-1.41273
BB_0249	BB0249	.	phosphatidylcholine synthase	IM	-	Not_DE	-1.55	5.54e-05	-	-1.27225	0.556854	-	-1.35994	0.0091773	-	-1.33867	0.00632611846279627	-	-1.11305	0.64977356147393	-	-1.37749	0.00114758270156562	-	-1.11327	0.456657047926129	-	1.0144	0.960609440410228	-	1.574	0.00301384010835863	-	1.0563	0.978310010415632	-	1.03106	0.998993638143023	-	-1.92537	4.84721e-06	-	-1.76626	7.54048e-11	-	-1.5457	1.09546e-06	-	-1.23865
BB_0250	BB0250	dedA	dedA protein (inner membrane protein)	IM	-	Not_DE	-1.23	0.135283	-	-1.01127	0.982277	-	-1.24641	0.0251711	-	-1.3477	1.38988539218677e-05	-	1.07106	0.651763854361775	-	-1.18139	0.0650062623120387	-	-1.01398	0.88257938654902	-	-1.07077	0.58440024456475	-	1.20679	0.445142351361587	-	1.12047	0.978310010415632	-	-1.05747	0.998993638143023	-	-1.35433	0.115349	-	-1.06479	0.62552	-	-1.21743	0.136305	-	-1.09611
BB_0251	BB0251	leuS	leucine--tRNA ligase	Cyto	-	Not_DE	-1.12	0.413802	-	-1.15053	0.788536	-	-1.24593	0.0123395	-	-1.18598	0.00932639444588101	-	1.1369	0.2310429057545	-	-1.16196	0.0606470203040162	-	1.00252	0.974318987369685	-	-1.11854	0.114793497865445	-	1.1541	0.309196941894811	-	1.05484	0.978310010415632	-	1.02026	0.998993638143023	-	1.96989	9.89634e-09	-	2.22092	1.71616e-08	-	-1.11708	0.38089	-	-1.18776
BB_0252	BB0252	.	hypothetical protein	IM	-	Not_DE	-1.27	0.0998862	-	-1.23148	0.697043	-	-1.15699	0.142445	-	-1.16047	0.0066607874361638	-	1.0478	0.722078168889188	-	-1.1563	0.0650263672407292	-	-1.03602	0.605895604767827	-	-1.07107	0.521974946812254	-	1.1298	0.434408689281896	-	1.07157	0.94033384212434	-	-1.0373	0.998993638143023	-	1.69749	0.000870284	-	1.66467	9.30012e-06	-	-1.25698	0.0994847	-	-1.10444
BB_0253	BB0253	lon-1	ATP-dependent protease La	Cyto	-	Not_DE	-1.01	0.912309	-	-1.34474	0.361757	-	-1.10695	0.146492	-	1.00518	0.937823995026418	-	1.34002	0.0397428093663796	-	1.0414	0.526230658262554	-	1.0121	0.876478166100645	-	-1.30673	0.0326858281722584	-	-1.13856	0.401920411293532	-	1.0248	0.978310010415632	-	-1.06957	0.998993638143023	-	-1.51905	5.01397e-08	-	-1.82027	2.69159e-05	-	1.00294	0.980696	-	-1.00693
BB_0254	BB0254	recJ	single-stranded-DNA-specific exonuclease	IM	-	Not_DE	-1.4	0.0393807	-	-1.43738	0.493727	-	1.13389	0.131861	-	1.04126	0.618859326958718	-	-1.07682	0.713772176615407	-	-1.12447	0.138244094224981	-	-1.27333	0.0041194083796542	-	-1.1661	0.337199962473756	-	1.17701	0.334656042525972	-	1.12005	0.887593540810277	-	1.14479	0.998993638143023	-	-1.58481	0.0186303	-	-2.55748	1.09033e-11	-	-1.38671	0.0356332	-	1.15576
BB_0255	BB0255	.	M23 peptidase domain-containing protein	periplasm?	-	Not_DE	-1.02	0.894414	-	-1.23597	0.711581	-	1.46748	0.000117202	-	1.00161	0.985840270835716	-	-1.25027	0.043799484744042	-	-1.09695	0.284917361493906	-	-1.3558	0.00869384368573661	-	-1.06918	0.712277758557998	-	1.08164	0.698230965220743	-	1.02456	0.979255492507932	-	1.0359	0.998993638143023	-	-2.45755	4.21243e-10	-	-4.32218	3.6934e-30	DOWN	-1.01578	0.917091	-	1.45808
BB_0256	BB0256	rpsU	30S ribosomal protein S21	Cyto	-	Not_DE	-1.11	0.607953	-	1.0044	0.99516	-	-1.38324	0.000444063	-	-1.2939	0.0295244880767464	-	1.06228	0.880220334786776	-	-1.18507	0.268752428940456	-	-1.16808	0.0833956285881826	-	-1.22605	0.434694436640657	-	-1.08868	0.704280566449603	-	-1.10158	0.978310010415632	-	1.10397	0.998993638143023	-	-2.51275	1.47807e-07	-	-1.78916	0.00287136	-	-1.10016	0.622539	-	-1.10485
BB_0257	BB0257	.	DNA translocase FtsK	Cyto	-	Not_DE	2.55	8.21e-31	-	1.63667	0.0635912	-	2.53155	3.78912e-15	-	2.41466	1.69887430585008e-81	-	1.03053	0.895579808738977	-	2.39738	9.67714913530381e-50	-	1.70953	1.22040509183606e-13	-	1.68242	0.000107144783460457	-	-1.93325	8.71496985597941e-07	-	1.02472	0.978310010415632	-	-1.02296	0.998993638143023	-	1.75544	0.000122313	-	1.1717	0.111762	-	2.58162	9.20839e-40	-	2.02497
BB_0258	BB0258	bacA	undecaprenyl-diphosphatase (Bacitracin resistance protein)	IM	-	Not_DE	1.11	0.523021	-	1.01911	0.971908	-	1.70766	4.09672e-06	-	1.4847	0.000822694116197798	-	1.04362	0.819897202134885	-	1.37171	0.000243251027795424	-	1.35025	2.90996122236173e-05	-	1.31167	0.0128412624764997	-	-1.56153	0.00462853831631946	-	-1.12285	0.915064185395587	-	-1.01992	0.998993638143023	-	1.25971	0.147111	-	-1.29335	0.0572797	-	1.14194	0.349329	-	1.49199
BB_0259	BB0259	.	transglycosylase SLT domain-containing protein	periplasm?	-	Not_DE	1.14	0.242615	-	-1.04893	0.910238	-	1.39445	0.00332748	-	1.36802	0.00425832725226448	-	-1.0048	0.978010731729829	-	1.24	0.000400857116510042	-	1.31458	6.59584357010703e-06	-	1.33939	0.00394697555794239	-	-1.46872	0.00486698342906942	-	-1.12114	0.878946231985265	-	-1.02515	0.998993638143023	-	-1.17082	0.251657	-	-1.65019	1.25448e-07	-	1.16061	0.136305	-	1.27875
BB_0260	BB0260	.	hypothetical protein	IM	-	Not_DE	1.08	0.525946	-	-1.14611	0.787985	-	-1.01999	0.87293	-	1.35777	1.782406877767e-08	-	1.28778	0.273250181079092	-	1.27834	0.00202349379581288	-	1.28747	0.0276111429961429	-	1.01314	0.967535547583107	-	-1.72962	0.00195737731705236	-	-1.07139	0.978310010415632	-	-1.14976	0.998993638143023	-	-1.07445	0.684332	-	-1.15961	0.206905	-	1.08766	0.399746	-	-1.0166
BB_0261	BB0261	.	hypothetical protein	Cyto	-	Not_DE	-1.52	0.00206557	-	-1.11882	0.831869	-	-1.40227	0.00425027	-	-1.35459	1.4808290734372e-06	-	-1.13729	0.567887944055834	-	-1.57364	6.00060955720222e-11	-	-1.20602	0.00940355279634113	-	-1.0446	0.837542014643909	-	1.44196	0.0236856148686401	-	1.03355	0.978310010415632	-	1.01217	0.998993638143023	-	-2.42862	4.34633e-09	-	-1.89777	6.94925e-06	-	-1.51246	0.00125828	-	-1.23527
BB_0262	BB0262	.	M23 peptidase domain-containing protein	Cyto	-	Not_DE	1.01	0.935022	-	1.01507	0.979408	-	1.16769	0.147412	-	-1.13259	0.101607402653595	-	1.06975	0.659404320488366	-	-1.10884	0.226958453489708	-	-1.14451	0.144442231506204	-	-1.20682	0.0834879061288197	-	-1.09573	0.729279287880671	-	1.02263	0.986067899457464	-	-1.06797	0.998993638143023	-	1.91113	0.00119347	-	1.73469	0.000146309	-	1.01873	0.91074	-	1.23101
BB_0263	BB0263	lepB-3	signal peptidase I	IM	-	Not_DE	-1.93	2.2e-06	-	-1.38493	0.544496	-	-1.48443	0.00266524	-	-1.87029	1.39281801016451e-09	-	-1.13227	0.487437808491386	-	-1.87829	2.45674975819448e-08	-	-1.4603	0.00243454820294167	-	-1.27265	0.107440138584448	-	1.21205	0.437390745277027	-	1.20054	0.94033384212434	-	-1.13807	0.998993638143023	-	-2.22641	5.03361e-06	-	-2.03749	9.08364e-06	-	-1.95225	1.25362e-06	-	-1.33289
BB_0264	BB0264	dnaK-1	heat shock protein 70	Cyto	-	Not_DE	2.04	9.45e-19	-	1.5213	0.131142	-	2.43385	2.52844e-17	-	2.76149	1.68459991165658e-109	-	1.11677	0.610529141714129	-	2.52912	1.00733565779953e-55	-	1.77565	2.78736093370421e-22	-	1.61252	0.000549047347677716	-	-1.54485	0.00208212297161443	-	1.18307	0.378209078202448	-	-1.06556	0.998993638143023	-	-1.08936	0.527714	-	-1.69848	4.10021e-07	-	2.07023	1.4209e-27	-	1.79839
BB_0265	BB0265	.	hypothetical protein	IM	-	Not_DE	1.98	3.65e-21	-	1.95303	0.00126878	-	2.38208	8.78947e-13	-	2.17751	4.85107387538735e-73	-	-1.02469	0.934972579410052	-	2.08549	2.18787874530229e-33	-	1.53217	4.52126062320971e-06	-	1.59253	0.00538121926415549	-	-1.52301	0.0134166521780966	-	1.03734	0.978310010415632	-	-1.02367	0.998993638143023	-	-2.12152	3.45116e-08	-	-2.54491	2.64702e-13	-	2.02563	3.61227e-24	-	1.79017
BB_0266	BB0266	.	hypothetical protein	Cyto	-	Not_DE	-1.19	0.221209	-	-1.04035	0.937494	-	1.1947	0.0301017	-	1.23932	0.00401798528332566	-	-1.10264	0.713414600134008	-	1.19067	0.119810211695167	-	1.06403	0.674341455785414	-	1.18823	0.478550855563736	-	-1.23241	0.279645299780888	-	1.03592	0.978310010415632	-	-1.14812	0.998993638143023	-	-1.44912	0.0186303	-	-1.76349	4.49761e-06	-	-1.17998	0.214203	-	1.14022
BB_0267	BB0267	.	hypothetical protein	Cyto	-	Not_DE	1.11	0.30454	-	-1.07639	0.857024	-	1.27247	0.00144723	-	1.13874	0.0191914636820931	-	-1.12917	0.536911249462881	-	1.24805	0.000211484622413258	-	1.09544	0.194742152773346	-	1.25312	0.126348056497921	-	-1.29644	0.114868337821096	-	1.00773	0.991355429358623	-	-1.0538	0.998993638143023	-	-1.97643	5.7632e-08	-	-2.64762	4.55622e-15	-	1.12889	0.116488	-	1.17804
BB_0268	BB0268	.	hypothetical protein	Cyto	-	Not_DE	-1.17	0.135371	-	1.0189	0.965301	-	1.21998	0.0115065	-	1.01409	0.83061670092366	-	-1.10954	0.716102024218869	-	1.10388	0.257290312244132	-	1.01514	0.875270737339727	-	1.14055	0.560949191793858	-	-1.30436	0.216287946175236	-	-1.00944	0.991355429358623	-	-1.07151	0.998993638143023	-	-1.97595	4.65318e-07	-	-2.32406	1.43471e-10	-	-1.14634	0.145171	-	1.158
BB_0269	BB0269	ylxH-1	ATP-binding protein	Cyto	-	Not_DE	-1.08	0.523578	-	-1.29922	0.368874	-	1.20578	0.00346383	-	1.13041	0.0916633158578865	-	-1.1699	0.486600786076312	-	1.12455	0.0956227503274258	-	1.05986	0.385279733176519	-	1.25566	0.190023795691809	-	-1.21734	0.25212813827433	-	1.0311	0.978310010415632	-	-1.0277	0.998993638143023	-	-2.06584	4.55232e-15	-	-3.16168	2.23345e-45	DOWN	-1.05807	0.585688	-	1.17559
BB_0270	BB0270	flhF	flagellar biosynthesis regulator FlhF	Cyto	-	Not_DE	1.52	0.000102859	-	-1.09119	0.860432	-	2.11743	3.78037e-14	-	1.87077	1.35958059028427e-64	-	-1.06207	0.82827778508722	-	1.85245	1.23413569234784e-23	-	1.35279	6.54394550943115e-05	-	1.45519	0.0364080103922747	-	-1.88732	0.0062898557079835	-	1.01196	0.991355429358623	-	-1.16082	0.998993638143023	-	1.47214	0.00402634	-	-1.50706	0.0059417	-	1.54901	8.33526e-06	-	1.7317
BB_0271	BB0271	flhA	flagellar biosynthesis protein FlhA	IM	-	Not_DE	1.53	3.2e-06	-	-1.01313	0.972021	-	1.77792	4.23136e-15	-	1.67529	2.87892113294748e-19	-	1.03523	0.908449708363618	-	1.67234	1.69073175609571e-12	-	1.23542	0.0021807441529437	-	1.20848	0.305295602605885	-	-1.89006	0.000119191877628145	-	1.0047	0.992417906852563	-	-1.11886	0.998993638143023	-	-1.04732	0.761923	-	-1.82474	9.40896e-14	-	1.55264	4.48778e-08	-	1.53621
BB_0272	BB0272	flhB	flagellar biosynthesis protein FlhB	IM	-	Not_DE	1.25	0.0188132	-	-1.248	0.674878	-	1.56429	4.50576e-09	-	1.62576	1.55729396105529e-17	-	1.01999	0.94248941223476	-	1.51311	6.18194247876999e-08	-	1.24017	0.00672151897444748	-	1.23178	0.186380676539541	-	-1.64666	0.00028264410049075	-	-1.02588	0.978310010415632	-	-1.09734	0.998993638143023	-	1.63457	0.00402106	-	-1.15172	0.237394	-	1.27295	0.00795213	-	1.39326
BB_0273	BB0273	fliR	flagellar biosynthetic protein FliR	IM	-	Not_DE	1.87	0.00163959	-	-1.02397	0.972021	-	3.17979	4.48664e-18	UP	2.60751	9.49619412725243e-20	-	-1.05914	0.82827778508722	-	2.59181	2.25034052487642e-17	-	1.48418	0.000560608797375592	-	1.59202	0.00397749274169413	-	-2.64776	5.39758795401584e-06	-	1.05671	0.978310010415632	-	-1.15544	0.998993638143023	-	3.17994	9.67226e-20	UP	1.02233	0.932801	-	1.93782	0.000804845	-	2.44234
BB_0274	BB0274	fliQ	flagellar biosynthesis protein FliQ	IM	-	Not_DE	1.72	0.00659211	-	1.12876	0.89129	-	3.11148	3.25331e-21	UP	2.3171	3.13895839923226e-09	-	-1.00757	0.979371194406079	-	2.1421	9.14506358593227e-07	-	1.53895	0.00428553553887267	-	1.57109	0.00647190047745039	-	-2.63311	4.29356671555213e-05	-	1.09285	0.978310010415632	-	-1.22087	0.998993638143023	-	3.32712	1.70311e-06	UP	1.24468	0.25914	-	1.76306	0.00254779	-	2.2943
BB_0275	BB0275	fliP	flagellar biosynthesis protein FliP	IM	-	Not_DE	1.84	6.58e-06	-	1.02452	0.949919	-	2.62461	9.7999e-20	-	2.04529	1.4765533536568e-26	-	-1.05197	0.816964769540535	-	1.94867	7.14452377996125e-16	-	1.33967	0.00983524769462563	-	1.42776	0.0306072530779913	-	-2.24492	1.35765473098114e-05	-	1.09838	0.978310010415632	-	-1.19353	0.998993638143023	-	-1.30495	0.0062035	-	-3.26049	1.13151e-28	DOWN	1.88015	6.97497e-07	-	2.03828
BB_0276	BB0276	fliZ	flagellar biosynthesis protein FliZ	uncertain	-	Not_DE	1.7	8.52e-06	-	-1.13444	0.831869	-	2.2507	1.72663e-17	-	2.08348	1.25509205657853e-27	-	1.11589	0.618841645416849	-	1.99495	4.71255227537776e-17	-	1.45029	8.67654296615145e-06	-	1.31708	0.0656136269947356	-	-1.94937	0.000179060708348375	-	1.13935	0.911276119769206	-	-1.24096	0.998993638143023	-	1.72276	4.97127e-06	-	-1.42189	0.036361	-	1.72418	4.06782e-07	-	1.81626
BB_0277	BB0277	fliN	flagellar motor switch protein FliN	Cyto	-	Not_DE	1.58	0.000275084	-	-1.07383	0.860118	-	1.96908	2.92462e-13	-	1.7997	5.64136217448964e-12	-	-1.00714	0.976808091165181	-	1.72646	2.10309541958579e-11	-	1.18449	0.102932911557577	-	1.20839	0.214503796747538	-	-1.88121	7.0249248583816e-06	-	1.00009	0.999641970989032	-	-1.11596	0.998993638143023	-	1.05647	0.626442	-	-1.94272	3.18282e-12	-	1.57504	5.50443e-05	-	1.6512
BB_0278	BB0278	fliM	flagellar motor switch protein FliM	Cyto	-	Not_DE	1.51	0.00034038	-	1.17041	0.728234	-	1.77494	8.1088e-12	-	1.77655	4.027173194042e-24	-	1.09953	0.619105014777509	-	1.73794	7.12391944693105e-16	-	1.38353	4.68919260454497e-06	-	1.27468	0.077633190493671	-	-1.83748	5.94176768811242e-05	-	1.05043	0.978310010415632	-	-1.10558	0.998993638143023	-	-1.13255	0.100358	-	-1.66696	5.31741e-06	-	1.53411	3.20426e-05	-	1.54757
BB_0279	BB0279	fliL	flagellar basal body-associated protein FliL	IM	-	Not_DE	1.33	0.00737898	-	1.22115	0.619052	-	1.77342	5.13345e-11	-	1.61356	4.39579638135568e-11	-	-1.01403	0.962584273788818	-	1.57231	1.16279781425429e-09	-	1.36909	0.0020569559858091	-	1.407	0.0247399348510426	-	-1.6518	0.00473118907811875	-	1.06411	0.978310010415632	-	-1.11995	0.998993638143023	-	-1.34018	0.000266689	-	-1.89729	7.11568e-09	-	1.32136	0.00529567	-	1.52337
BB_0280	BB0280	motB	flagellar motor protein MotB	IM	-	Not_DE	1.51	0.000265799	-	1.22915	0.598951	-	1.90587	2.96922e-13	-	1.73954	3.9241610538678e-21	-	1.0314	0.880220334786776	-	1.62924	7.27332262775875e-17	-	1.36356	0.000359287937233335	-	1.3396	0.033073163159779	-	-1.77339	0.000214991119689134	-	1.08126	0.978310010415632	-	-1.11636	0.998993638143023	-	-1.60663	1.02205e-11	-	-2.42091	4.18736e-17	-	1.53052	6.04378e-05	-	1.63977
BB_0281	BB0281	motA	flagellar motor rotation protein MotA	IM	-	Not_DE	1.72	0.000136131	-	1.33172	0.478312	-	1.73548	1.34403e-13	-	1.86895	7.54157224340969e-30	-	1.21533	0.0730546855989476	-	1.91578	2.03615014081818e-27	-	1.54647	3.73381447130485e-16	-	1.28937	0.00688038809631433	-	-1.76017	1.37714369538283e-05	-	-1.00414	0.992417906852563	-	-1.05711	0.998993638143023	-	-1.61409	1.44506e-07	-	-2.03062	8.2979e-09	-	1.76095	2.44048e-05	-	1.56377
BB_0282	BB0282	flbD	flagellar protein FlbD	Cyto	-	Not_DE	1.49	0.000124655	-	1.14399	0.765349	-	1.54865	8.46457e-14	-	1.58554	1.67733738520332e-07	-	1.08268	0.647828431650457	-	1.51048	2.39704445409569e-07	-	1.32268	0.0106300608905395	-	1.2387	0.10431247392634	-	-2.13306	3.86012190519513e-06	-	-1.06855	0.978310010415632	-	1.02824	0.998993638143023	-	-1.49509	4.12354e-05	-	-1.95822	1.61021e-14	-	1.49418	2.03581e-05	-	1.40044
BB_0283	BB0283	flgE	flagellar hook protein FlgE	Cyto	-	Not_DE	1.57	0.00146852	-	1.2045	0.570956	-	1.6384	4.07613e-13	-	1.67855	1.06756517652082e-24	-	1.11744	0.393151585528193	-	1.66959	5.10008790561273e-17	-	1.3924	2.78900367450679e-07	-	1.26246	0.0207096836874089	-	-1.48165	0.00425023436148478	-	1.03247	0.978310010415632	-	-1.02876	0.998993638143023	-	-1.72409	1.32693e-09	-	-2.28427	2.65858e-31	-	1.59571	0.000605534	-	1.44506
BB_0284	BB0284	flgD	flagellar hook capping protein	Cyto	-	Not_DE	1.4	0.00135043	-	1.10874	0.792676	-	1.6526	7.24012e-08	-	1.6655	1.21919015367239e-15	-	1.08364	0.645014431102622	-	1.73554	1.81771021178655e-14	-	1.51847	1.95784870117549e-08	-	1.42026	0.00111066661181776	-	-1.53375	0.0104838393237737	-	1.04286	0.978310010415632	-	-1.09107	0.998993638143023	-	-1.6857	1.58093e-05	-	-2.44572	8.01589e-21	-	1.41597	0.000115021	-	1.51064
BB_0285	BB0285	flbC	flagellar protein	Cyto	-	Not_DE	1.56	6.41e-07	-	1.09256	0.841818	-	2.01636	4.34498e-15	-	2.47098	2.6332851807585e-12	-	1.31764	0.222527401051547	-	2.18965	6.37490524947412e-13	-	1.67926	0.000178057205351824	-	1.29127	0.131590208740174	-	-2.42387	7.44404250064498e-10	-	1.16877	0.875976242558098	-	-1.03279	0.998993638143023	-	1.29813	0.0415213	-	-1.37355	0.00390519	-	1.59889	3.48252e-09	-	1.65917
BB_0286	BB0286	flbB	flagellar protein	IM	-	Not_DE	1.49	3.42e-05	-	-1.16921	0.747579	-	2.09496	2.52611e-18	-	1.85834	4.38270620447215e-23	-	1.07039	0.756030228115061	-	1.61188	6.5452078812558e-10	-	1.29102	0.00552296503958944	-	1.22234	0.20591111440753	-	-1.79749	0.00343861105378526	-	1.08256	0.978310010415632	-	-1.041	0.998993638143023	-	1.64164	9.63213e-06	-	-1.44349	0.00104891	-	1.51481	5.56094e-08	-	1.72324
BB_0287	BB0287	flbA	flagellar protein FlbA	Cyto	-	Not_DE	1.77	0.00582732	-	1.0224	0.967559	-	3.80528	3.62105e-28	UP	2.77409	6.12102131948112e-17	-	1.18601	0.63977290566205	-	2.54199	4.34717934222789e-16	-	1.72957	0.000320001749816891	-	1.47718	0.12609061557248	-	-3.37735	0.000438925436585365	DOWN	1.30699	0.910905656688853	-	-1.28905	0.998993638143023	-	5.20613	1.97022e-38	UP	1.42157	0.0170694	-	1.82179	0.00291204	-	2.88474
BB_0288	BB0288	fliI	flagellum-specific ATP synthase FliI	Cyto	-	Not_DE	1.72	3.11e-08	-	-1.1304	0.826498	-	2.16766	6.03267e-21	-	1.92535	3.50324730452725e-19	-	1.25024	0.28365311108708	-	2.18479	1.03352322930889e-21	-	1.47764	1.8317800441034e-07	-	1.19669	0.356603551485628	-	-1.94891	0.00101326530075807	-	1.19721	0.863094336101734	-	-1.09205	0.998993638143023	-	1.87756	7.2319e-06	-	-1.25447	0.126598	-	1.72748	1.0387e-10	-	1.85364
BB_0289	BB0289	fliH	flagellar assembly protein FliH	Cyto	-	Not_DE	1.49	0.000108424	-	-1.07652	0.861152	-	1.97366	2.20157e-18	-	1.8082	3.03262830514608e-26	-	1.19617	0.420944136485237	-	1.96679	7.22359277039364e-25	-	1.40919	0.000146673901330775	-	1.19307	0.383715925808264	-	-1.62572	0.0131838531085276	-	1.21761	0.806211792047446	-	-1.1317	0.998993638143023	-	1.35137	0.0245375	-	-1.52152	6.27579e-06	-	1.5022	1.97933e-05	-	1.702
BB_0290	BB0290	fliG-2	flagellar motor switch protein FliG	Cyto	-	Not_DE	1.75	3.95e-08	-	-1.04959	0.89129	-	1.88792	1.49878e-18	-	2.00468	1.11268750785246e-34	-	1.42027	0.0375139278035291	-	2.05139	2.1610032675259e-35	-	1.45465	1.78632710184292e-06	-	1.03731	0.870417531848954	-	-2.03305	2.0148035259116e-07	-	1.19992	0.595727632845669	-	-1.15639	0.998993638143023	-	1.75311	2.82294e-08	-	-1.10266	0.228871	-	1.7756	1.73727e-10	-	1.67376
BB_0291	BB0291	fliF	flagellar MS-ring protein FliF	IM	-	Not_DE	1.6	3.78e-05	-	1.10055	0.788536	-	1.79023	8.84594e-16	-	1.80823	3.77392219461177e-29	-	1.36363	0.0987350486293818	-	1.88344	1.09352368156072e-21	-	1.36088	3.09347058058857e-05	-	1.0106	0.967535547583107	-	-1.87949	5.1229375952143e-06	-	1.1393	0.827618491554757	-	-1.10853	0.998993638143023	-	1.57408	2.11678e-07	-	-1.01066	0.915596	-	1.6206	2.72699e-06	-	1.60397
BB_0292	BB0292	fliE	flagellar hook-basal body protein FliE	Cyto	-	Not_DE	1.41	0.0219184	-	-1.00942	0.98151	-	1.38159	2.07818e-05	-	1.5082	7.05353407742677e-20	-	1.26249	0.153879075749286	-	1.58238	4.75130807167201e-15	-	1.29673	0.000506123269502203	-	1.0408	0.834033858209216	-	-1.5774	0.00186718330556107	-	1.09891	0.915064185395587	-	-1.12919	0.998993638143023	-	1.28343	0.0809057	-	-1.04603	0.741396	-	1.43789	0.0076307	-	1.24592
BB_0293	BB0293	flgC	flagellar basal body rod protein FlgC	Cyto	-	Not_DE	1.26	0.0998862	-	-1.05441	0.886954	-	1.19199	0.0112412	-	1.37212	4.16363842617401e-07	-	1.29517	0.121636317399683	-	1.4997	7.36823463815472e-09	-	1.24903	0.00137222292239253	-	-1.02367	0.907129149482737	-	-1.2907	0.140092301626304	-	1.01617	0.980264802838313	-	-1.00343	0.998993638143023	-	-1.26473	0.0295838	-	-1.53914	9.1981e-08	-	1.28163	0.0558288	-	1.14097
BB_0294	BB0294	flgB	flagellar basal body rod protein FlgB	Cyto	-	Not_DE	1.01	0.966436	-	-1.04668	0.900113	-	1.10225	0.258408	-	1.19441	0.0255210869578102	-	1.10856	0.547114970959877	-	1.11289	0.226095890314546	-	1.1826	0.125153444812724	-	1.08167	0.635625967327302	-	-1.06159	0.764178491037819	-	1.08624	0.977754294611281	-	-1.07979	0.998993638143023	-	-1.89004	4.94664e-13	-	-2.13765	3.01461e-10	-	1.00305	0.978771	-	1.08331
BB_0295	BB0295	hslU	ATP-dependent protease ATPase subunit HslU	Cyto	-	Not_DE	1.77	2.58e-09	-	1.20785	0.788536	-	2.16051	1.45964e-10	-	1.77115	8.85209184957824e-22	-	1.00909	0.973086134536052	-	1.47945	8.78410625162499e-08	-	1.00908	0.943441700734098	-	1.01265	0.965120795111464	-	1.37145	0.211903786823908	-	1.84606	0.0192678394613782	-	-1.14989	0.998993638143023	-	1.78191	7.42475e-10	-	1.04843	0.860773	-	1.76355	3.50556e-11	-	1.86701
BB_0296	BB0296	hslV	ATP-dependent protease subunit HslV	Cyto	-	Not_DE	1.78	6.47e-07	-	1.27831	0.704812	-	2.19041	1.65848e-12	-	1.79136	2.15410711798508e-11	-	1.09536	0.735389628148229	-	2.02479	7.0723295836178e-10	-	1.30866	0.00935675946404912	-	1.2096	0.307427061531106	-	-1.7531	0.00319761127123386	-	1.24254	0.756919419271613	-	-1.17165	0.998993638143023	-	2.63325	3.37168e-19	-	1.60604	0.0227366	-	1.79496	2.88792e-08	-	1.83229
BB_0297	BB0297	.	protein smf	Cyto	-	Not_DE	1.57	1.51e-05	-	1.10461	0.849266	-	1.8723	4.49556e-07	-	1.64072	2.46608318833959e-16	-	1.11369	0.621444969243342	-	1.77954	6.70692813841426e-15	-	1.14632	0.181055823017679	-	1.04256	0.851144015702828	-	-1.73677	0.00239315768739958	-	1.1335	0.915064185395587	-	-1.135	0.998993638143023	-	1.33277	0.000682299	-	-1.22619	0.263347	-	1.59958	2.47978e-06	-	1.64934
BB_0298	BB0298	.	hypothetical protein	Lipo	-	Not_DE	1.15	0.334267	-	-1.09052	0.856099	-	1.57558	7.60617e-08	-	1.43606	0.000379863684079264	-	1.12055	0.628072499297239	-	1.54573	5.54808033152163e-06	-	1.23128	0.0302368153242763	-	1.11297	0.516168940160052	-	-1.72655	0.0013988273631608	-	1.12685	0.915064185395587	-	-1.15823	0.998993638143023	-	1.42488	8.11354e-05	-	-1.16466	0.299525	-	1.15815	0.279708	-	1.46005
BB_0299	BB0299	ftsZ	cell division protein FtsZ	Cyto	-	Not_DE	1.04	0.812317	-	-1.20694	0.559942	-	1.07084	0.333535	-	1.10821	0.0927552466398827	-	1.26184	0.181968549293235	-	1.25485	0.000591323411237209	-	1.03744	0.659937538691684	-	-1.20129	0.262493777359875	-	-1.12672	0.371611892852533	-	1.01631	0.978310010415632	-	1.02337	0.998993638143023	-	1.18923	0.00628378	-	-1.06374	0.473309	-	1.048	0.779343	-	1.1049
BB_0300	BB0300	ftsA	cell division protein FtsA	Cyto	-	Not_DE	-1.28	0.185007	-	-1.02016	0.968689	-	-1.26988	0.00439369	-	-1.27199	0.00130926331077685	-	1.15819	0.419543031030903	-	-1.14214	0.105681465142851	-	-1.10352	0.371017334066394	-	-1.26208	0.131084096450653	-	1.28458	0.104054231757102	-	-1.07369	0.911276119769206	-	1.05829	0.998993638143023	-	-3.89343	1.10403e-38	DOWN	-3.1144	1.07873e-08	DOWN	-1.2643	0.223059	-	-1.13529
BB_0301	BB0301	divIB	cell division protein B	IM	-	Not_DE	-1.3	0.0255589	-	-1.19506	0.658982	-	-1.42512	1.18352e-05	-	-1.5278	3.35805926210586e-09	-	-1.12014	0.57814086013478	-	-1.41852	4.43982231787565e-06	-	-1.35365	0.000500017652662636	-	-1.19294	0.214421957727432	-	1.2391	0.321647390716482	-	-1.22721	0.487985978908248	-	1.05645	0.998993638143023	-	-2.65797	5.74777e-27	-	-2.19147	4.85601e-11	-	-1.29421	0.0146505	-	-1.26036
BB_0302	BB0302	ftsW	lipid II flippase FtsW	IM	-	Not_DE	1.35	0.0204256	-	-1.21706	0.798312	-	1.86849	3.57745e-08	-	1.68329	8.70664081545607e-15	-	-1.03922	0.863210359533235	-	1.5683	2.01946734106345e-08	-	1.23407	0.0305081627819358	-	1.30055	0.0650588958376914	-	-1.43977	0.0396385471372623	-	-1.04427	0.978310010415632	-	-1.10423	0.998993638143023	-	2.68643	2.48858e-08	-	1.2263	0.369432	-	1.3851	0.00568833	-	1.7092
BB_0303	BB0303	mraY	phospho-N-acetylmuramoyl-pentapeptide-transferase	IM	-	Not_DE	1.44	7.43e-05	-	-1.51774	0.596404	-	1.80511	3.62857e-07	-	1.46351	3.09720096298178e-06	-	-1.09558	0.5898646448069	-	1.43405	0.000383408104769982	-	1.07305	0.449433055419869	-	1.19251	0.0784555696010403	-	-1.76358	0.000376152594804804	-	-1.16597	0.812557096248366	-	1.08387	0.998993638143023	-	2.50234	4.13481e-11	-	-1.04466	0.876929	-	1.48661	1.25362e-06	-	1.62793
BB_0304	BB0304	murF	UDP-N-acetylmuramoyl-tripeptide--D-alanyl-D-alanine ligas	IM	-	Not_DE	1.46	0.00132907	-	-1.43191	0.697043	-	2.07259	1.29907e-09	-	1.4775	8.75385550318161e-07	-	-1.12596	0.431530825164026	-	1.40796	4.87797415000889e-05	-	-1.0154	0.876577287393795	-	1.12382	0.434902981905645	-	-2.37173	9.26160876175304e-08	-	-1.21571	0.723440069941418	-	1.03639	0.998993638143023	-	4.19414	1.66083e-31	UP	1.48894	0.204573	-	1.48458	0.000208417	-	1.87686
BB_0305	BB0305	.	hypothetical protein	IM	-	Not_DE	1.29	0.174298	-	-1.12365	0.916936	-	1.78587	2.0987e-05	-	1.61147	5.20446360298792e-10	-	-1.06908	0.759100189098768	-	1.57697	1.31742112369998e-05	-	1.27947	0.0362753160493914	-	1.3872	0.0378578495604904	-	-1.83522	0.0114671515365867	-	-1.21055	0.915064185395587	-	-1.07311	0.998993638143023	-	3.36261	2.34892e-07	UP	1.77695	0.0467753	-	1.31902	0.153713	-	1.68607
BB_0306	BB0306	.	rRNA small subunit methyltransferase H	Cyto	-	Not_DE	1.32	0.0274269	-	-1.25579	0.781269	-	1.53296	1.10477e-05	-	1.28533	0.0078580110028123	-	-1.11992	0.442329564296026	-	1.16048	0.0649355605147272	-	1.116	0.270029643599466	-	1.26761	0.0361520707683655	-	-1.34938	0.128889348643858	-	-1.02431	0.978740585806352	-	-1.01744	0.998993638143023	-	2.40927	8.6544e-10	-	1.31748	0.293061	-	1.34316	0.00662965	-	1.42142
BB_0307	BB0307	.	hypothetical protein	uncertain	-	Not_DE	-1.19	0.196467	-	-1.20613	0.737567	-	1.14414	0.104569	-	-1.11704	0.276236321093212	-	-1.17226	0.24596388346073	-	-1.08342	0.460161865789403	-	1.02536	0.822407323062076	-	1.21866	0.050470782160435	-	-1.29315	0.0877226298743074	-	-1.09924	0.928797449555947	-	1.07089	0.998993638143023	-	1.15891	0.21183	-	-1.14583	0.338887	-	-1.14538	0.307198	-	1.15749
BB_0308	BB0308	.	hypothetical protein	OM	-	Not_DE	1.03	0.931717	-	-1.45142	0.554756	-	1.25486	0.014977	-	1.51006	1.29073175121143e-05	-	1.01969	0.934972579410052	-	1.19656	0.142625465439198	-	1.37189	0.176278736664009	-	1.3665	0.31393578901543	-	-1.64085	0.00691751463998631	-	-1.23264	0.811402909781836	-	1.1087	0.998993638143023	-	1.69632	0.000485016	-	-1.02698	0.870676	-	1.0695	0.850291	-	1.22752
BB_0309	BB0309	.	hypothetical protein	Cyto	-	Not_DE	-1.05	0.78293	-	-1.16802	0.778425	-	1.09062	0.393718	-	1.33894	0.00118635081700827	-	1.02137	0.919387810404217	-	1.09738	0.364527778054488	-	1.28016	0.0430463069034428	-	1.27075	0.110053242377883	-	-1.52617	0.0130108415553244	-	-1.09494	0.978310010415632	-	1.01926	0.998993638143023	-	-1.47298	0.00383473	-	-1.85192	0.00034154	-	-1.05922	0.712341	-	1.09974
BB_0311	BB0311	.	NAD kinase	Cyto	-	Not_DE	2.05	1.47e-11	-	2.26423	0.00852906	-	1.92742	2.38037e-07	-	2.33782	8.77065069949117e-34	-	-1.02764	0.929478049907563	-	2.15507	1.59597496314763e-26	-	1.58088	1.51637677435748e-06	-	1.64923	0.00290208866957555	-	-1.61001	0.00301384010835863	-	1.17853	0.811402909781836	-	-1.03571	0.998993638143023	-	-1.00777	0.965267	-	1.20565	0.266759	-	2.1134	3.65142e-14	-	1.59257
BB_0312	BB0312	cheW-1	purine-binding chemotaxis protein	Cyto	-	Not_DE	1.73	3.06e-09	-	2.66683	4.2184e-07	-	1.37836	0.0254472	-	1.82327	1.9604859362687e-18	-	1.07742	0.753034277551483	-	1.88859	5.10126910879813e-17	-	1.39064	5.78308330278196e-05	-	1.30977	0.0802629566349987	-	-1.42783	0.025834393088326	-	1.04153	0.978310010415632	-	1.0179	0.998993638143023	-	-1.68691	0.000646238	-	1.18061	0.197356	-	1.76608	2.00585e-11	-	1.2048
BB_0313	BB0313	rrmJ	rRNA large subunit methyltransferase (cell division protein FtsJ)	Cyto	-	Not_DE	1.86	9.12e-06	-	2.88987	1.17174e-08	-	1.4359	0.00791939	-	1.84063	3.67324822209406e-23	-	-1.02385	0.929478049907563	-	1.81402	8.79050611540434e-18	-	1.51089	1.51211803168692e-07	-	1.56991	0.000931941150087515	-	-1.5681	0.00378635827771646	-	1.07627	0.978310010415632	-	1.00776	0.998993638143023	-	-2.24953	5.25156e-09	-	-1.0861	0.541782	-	1.88371	8.70483e-07	-	1.18736
BB_0314	BB0314	ispB	octaprenyl-diphosphate synthase	IM	-	Not_DE	-1.13	0.537321	-	-1.43774	0.626245	-	-1.05373	0.695404	-	1.00866	0.935125260198125	-	1.03366	0.893117969164659	-	-1.14004	0.253481593039051	-	1.13704	0.210904637026196	-	1.11591	0.49963607369787	-	-1.23748	0.384145908039714	-	1.10596	0.978310010415632	-	1.00516	0.998993638143023	-	1.09673	0.664745	-	-1.23266	0.361459	-	-1.11762	0.55228	-	-1.07187
BB_0315	BB0315	.	hypothetical protein	periplasm?	-	Not_DE	-1.03	0.906235	-	-1.51535	0.665023	-	1.32299	0.0594615	-	1.43908	0.00450244954522989	-	1.31171	0.123995035354839	-	1.09289	0.543492990843932	-	1.53867	0.0221929383174649	-	1.19053	0.521974946812254	-	-1.27738	0.408422723330322	-	1.11998	0.978310010415632	-	1.15041	0.998993638143023	-	1.82081	0.0303653	-	-1.07707	0.710709	-	1.02342	0.93361	-	1.17504
BB_0316	BB0316	.	integral membrane protein	IM	-	Not_DE	1.52	0.0441333	-	-1.47211	0.763642	-	2.02885	3.86861e-12	-	1.75736	1.47943914474678e-06	-	1.02827	0.934972579410052	-	1.53102	0.00181857910513607	-	1.31193	0.0859520236195358	-	1.29452	0.193811901346601	-	-1.24623	0.361810349343348	-	1.06618	0.978310010415632	-	1.05933	0.998993638143023	-	3.58126	2.46127e-05	UP	1.2978	0.336298	-	1.62966	0.0202138	-	1.6963
BB_0317	BB0317	.	integral membrane protein	IM	-	Not_DE	1.12	0.652633	-	-1.42135	0.774412	-	1.79421	2.50611e-08	-	1.60542	1.4808290734372e-06	-	-1.32887	0.119492849029387	-	1.31192	0.028864403690023	-	1.06711	0.674341455785414	-	1.43935	0.0436003717460346	-	-1.3072	0.192472799932493	-	1.04849	0.978310010415632	-	-1.06517	0.998993638143023	-	1.29829	0.523066	-	-1.844	0.0441692	-	1.18705	0.458447	-	1.65025
BB_0318	BB0318	mglA	methylgalactoside ABC transporter ATP-binding protein (mglA)	Cyto	-	Not_DE	1.09	0.623267	-	-1.09307	0.901443	-	1.41536	6.52903e-05	-	1.1453	0.188769114330595	-	-1.24109	0.13778453871442	-	1.00647	0.926808655056101	-	-1.33622	3.83693835041568e-05	-	-1.0609	0.729448024388117	-	-1.42846	0.00501375991400542	-	-1.10924	0.908859496538825	-	1.09751	0.998993638143023	-	1.13703	0.509717	-	-1.28408	0.306897	-	1.0942	0.57207	-	1.35651
BB_0319	BB0319	tpn38b	exported protein (tpn38b)	OM	-	Not_DE	-1.21	0.26	-	-1.05315	0.942954	-	-1.00718	0.949516	-	-1.05303	0.555546666347016	-	-1.22221	0.222561526694841	-	-1.14444	0.0786935303374525	-	-1.3172	0.00687267885810385	-	-1.0616	0.777542875950264	-	-1.03073	0.881078788176421	-	-1.10617	0.916005303148838	-	1.07427	0.998993638143023	-	-1.44847	0.0807969	-	-1.43331	0.113513	-	-1.1994	0.257887	-	-1.00387
BB_0321	BB0321	.	hypothetical protein	IM	-	Not_DE	-1.31	0.463356	-	-1.09842	0.89129	-	-1.06039	0.628209	-	1.14077	0.626720553389017	-	-1.03402	0.946996711978553	-	1.18608	0.600319315844972	-	-1.14678	0.706882501449184	-	-1.09474	0.851477543597588	-	-1.0885	0.784685576759929	-	-1.1021	0.978310010415632	-	1.21487	0.998993638143023	-	-2.54827	0.000193447	-	-2.49802	2.23161e-09	-	-1.26636	0.530606	-	-1.01125
BB_0322	BB0322	.	hypothetical protein	OM	-	Not_DE	-1.47	0.0374373	-	-1.13195	0.787985	-	-1.07666	0.542385	-	-1.03999	0.739689937116915	-	-1.09369	0.467034564729114	-	-1.237	0.0530011567978494	-	-1.0305	0.866399729974563	-	1.07697	0.75639819843348	-	1.14785	0.437390745277027	-	-1.15372	0.854267852815452	-	1.00662	0.998993638143023	-	-3.54535	3.08545e-28	DOWN	-3.58476	1.08278e-23	DOWN	-1.42725	0.0466058	-	-1.0546
BB_0323	BB0323	.	hypothetical protein	Lipo	-	Not_DE	-1.84	0.000288706	-	2.05353	0.0439543	-	-1.54659	9.5565e-07	-	-1.4622	2.17746424147467e-05	-	-1.34342	0.216193352914896	-	-1.4719	2.08020254559224e-05	-	-1.32588	3.41152106129973e-05	-	1.02902	0.927147437159928	-	1.8843	0.00195316280768687	-	-1.04337	0.978310010415632	-	1.17924	0.998993638143023	-	-15.8995	5.23541e-84	DOWN	-5.01741	1.3321e-11	DOWN	-1.83605	0.000460516	-	-1.31065
BB_0324	BB0324	.	hypothetical protein	Lipo	-	Not_DE	-1.68	0.000265799	-	-1.4688	0.680815	-	-1.59959	0.00145427	-	-1.34415	0.00285467909302105	-	1.21424	0.304475651623499	-	-1.50461	0.000166285617837538	-	-1.02184	0.881527312743824	-	-1.22421	0.192253159408789	-	1.42247	0.241979782277106	-	1.08044	0.978310010415632	-	1.02132	0.998993638143023	-	-1.13195	0.717115	-	-1.03666	0.838636	-	-1.64802	0.000272383	-	-1.30384
BB_0325	BB0325	.	hypothetical protein	periplasm?	-	Not_DE	1.06	0.60621	-	-1.45021	0.323804	-	1.26687	0.00215979	-	1.27055	0.000977691337093628	-	1.03408	0.848229611233333	-	1.08858	0.311531755661959	-	1.05026	0.668408881467819	-	1.03008	0.866886238816527	-	-1.18441	0.244710432561293	-	1.13426	0.816518691263792	-	-1.12952	0.998993638143023	-	2.14213	2.38851e-08	-	1.19514	0.0723031	-	1.06777	0.516415	-	1.2012
BB_0326	BB0326	.	hypothetical protein	Cyto	-	Not_DE	1.38	0.00113214	-	-1.08771	0.852543	-	1.51983	2.02839e-07	-	1.4718	7.43141457650067e-09	-	1.06642	0.539962010184298	-	1.34102	3.96748074068691e-07	-	1.06656	0.345810748795832	-	1.01378	0.913955098888479	-	-1.71018	0.000170050779124462	-	-1.01648	0.980224527333794	-	-1.18878	0.998993638143023	-	1.22792	0.0597359	-	-1.29551	0.0379465	-	1.40299	5.8493e-05	-	1.35221
BB_0327	BB0327	.	glycerol-3-phosphate O-acyltransferase	Cyto	-	Not_DE	1.15	0.0590274	-	-1.49517	0.247552	-	1.06303	0.468227	-	1.05087	0.415636238717565	-	1.002	0.990032753638868	-	-1.11733	0.253778618939845	-	-1.11246	0.162344636415955	-	-1.09986	0.434694436640657	-	-1.4141	0.0829921378808245	-	-1.08847	0.978310010415632	-	-1.15697	0.998993638143023	-	-1.21512	0.27345	-	-1.88201	9.02903e-10	-	1.15482	0.0164438	-	1.03634
BB_0328	BB0328	oppA1	oligopeptide ABC transporter periplasmic oligopeptide-binding protein (oppA-1)	Lipo	-	Not_DE	-2.02	0.000441851	-	-1.36663	0.462495	-	-1.67531	3.70031e-06	-	-1.73629	1.93435263100983e-14	-	-1.39107	0.00023358189285324	-	-1.84135	1.33777084873612e-15	-	-2.0962	2.17186283682351e-23	-	-1.48674	6.25786059092519e-05	-	2.06736	0.00139765332117165	-	1.47112	0.26307586122625	-	1.16662	0.998993638143023	-	-7.71757	1.95475e-106	DOWN	-6.19534	2.35219e-19	DOWN	-2.00574	0.000303938	-	-1.30602
BB_0329	BB0329	oppA2	oligopeptide ABC transporter periplasmic oligopeptide-binding protein (oppA-2)	Lipo	-	Not_DE	1.62	0.0020114	-	-1.00273	0.997231	-	2.01105	1.57278e-06	-	1.80404	1.08629611204989e-15	-	1.10999	0.476726122221948	-	1.81088	1.10457058457928e-14	-	1.12526	0.202670330534128	-	1.02844	0.888928276315491	-	-2.59194	2.06031443408167e-13	-	1.27914	0.159828701179012	-	1.0262	0.998993638143023	-	-1.06379	0.745119	-	-2.13353	0.00117778	-	1.63977	0.000769852	-	1.59996
BB_0330	BB0330	oppA3	oligopeptide ABC transporter periplasmic oligopeptide-binding protein (oppA-3)	Lipo	-	Not_DE	-5.02	5.99e-21	Down	-1.98325	0.0883184	-	-4.57466	9.34027e-47	DOWN	-4.90284	1.73184996236563e-44	DOWN	-1.40065	0.0490761229670704	-	-4.31433	4.38168939012171e-43	DOWN	-3.53335	7.54789764542228e-34	DOWN	-2.48987	3.86213211208955e-27	-	3.7147	2.40817860751322e-21	UP	1.04511	0.978310010415632	-	1.24677	0.998993638143023	-	-12.4922	3.22102e-68	DOWN	-5.39471	2.00032e-10	DOWN	-5.07056	4.24494e-23	DOWN	-2.32916
BB_0331	BB0331	.	hypothetical protein	Cyto	-	Not_DE	-3.5	0.194394	-	-2.14645	0.792771	-	-2.04809	0.024609	-	-1.48168	0.645943909641572	-	1.17818	0.934972579410052	-	-1.58615	0.655366413367395	-	-1.89116	0.511688540659265	-	-2.19621	0.521974946812254	-	-1.2085	0.870742715921002	-	-1.18454	0.978310010415632	-	1.88916	0.998993638143023	-	-1.9534	0.518586	-	-2.14045	0.102392	-	-8.78036	0.166276	-	-1.7672
BB_0332	BB0332	oppB1	oligopeptide ABC transporter permease protein (oppB-1)	IM	-	Not_DE	-1.59	1.39e-05	-	-1.19062	0.698294	-	-1.66117	3.93516e-13	-	-1.57154	2.23842203804898e-12	-	1.07905	0.38613144741345	-	-1.56314	3.58247593755991e-12	-	-1.28152	4.27484674439447e-05	-	-1.36432	2.16980702606354e-05	-	1.22085	0.238443630793435	-	-1.18265	0.792999651274862	-	1.15659	0.998993638143023	-	-1.41016	0.00535183	-	1.00973	0.917287	-	-1.56034	7.44388e-06	-	-1.35879
BB_0333	BB0333	oppC1	oligopeptide ABC transporter permease protein (oppC-1)	IM	-	Not_DE	-1.35	0.0164406	-	-1.09741	0.836686	-	-1.44479	7.47726e-05	-	-1.25808	0.0252121624709182	-	1.26015	0.0603124918906231	-	-1.17637	0.0732227730859102	-	1.01251	0.909449697465254	-	-1.22828	0.0157532480014231	-	1.30859	0.0270259815356592	-	1.04347	0.978310010415632	-	1.03886	0.998993638143023	-	1.09527	0.378494	-	1.49135	0.000398096	-	-1.34512	0.0136831	-	-1.30201
BB_0334	BB0334	oppD	oligopeptide ABC transporter ATP-binding protein (oppD)	Cyto	-	Not_DE	-1.42	0.00228766	-	-1.09646	0.840689	-	-1.33864	0.0107665	-	-1.26612	0.00359365594064576	-	1.1191	0.260930242827167	-	-1.25713	0.00180818056660905	-	-1.03143	0.732430778253087	-	-1.13902	0.275260255085803	-	1.33615	0.0115005709320292	-	1.20445	0.576044215134958	-	-1.05446	0.998993638143023	-	-1.06897	0.664745	-	1.17285	0.135995	-	-1.40667	0.00161553	-	-1.29892
BB_0335	BB0335	oppF	oligopeptide ABC transporter ATP-binding protein (oppF)	Cyto	-	Not_DE	-1.33	0.00053901	-	-1.18898	0.715293	-	-1.38657	0.0012864	-	-1.1764	0.0136987423587289	-	1.12475	0.180401429226662	-	-1.04968	0.559249358103209	-	1.04983	0.502895796471955	-	-1.05718	0.578973936602503	-	1.38446	0.0374561333512502	-	1.24393	0.576044215134958	-	-1.05813	0.998993638143023	-	1.1667	0.221322	-	1.39919	0.00390858	-	-1.31376	0.000140191	-	-1.31893
BB_0336	BB0336	.	P26	periplasm?	-	Not_DE	1.04	0.822221	-	-1.16098	0.776648	-	-1.0515	0.642082	-	1.0479	0.563106198358805	-	1.08422	0.591797958989571	-	1.09135	0.306870858706105	-	1.00792	0.935628819513267	-	-1.06141	0.590516361214207	-	-1.16022	0.442796307434975	-	-1.07701	0.978310010415632	-	-1.00621	0.998993638143023	-	1.21853	0.113454	-	1.13792	0.384927	-	1.05155	0.742577	-	-1.05464
BB_0337	BB0337	eno	enolase	Cyto	-	Not_DE	1.43	0.00864293	-	1.00971	0.978996	-	1.43367	0.00509911	-	1.55593	0.00636959488672225	-	1.32344	0.162424556352422	-	1.49393	2.30193691909089e-05	-	1.40833	0.000416491263199479	-	1.07809	0.674303172095991	-	-1.64525	0.000470762858028716	-	-1.05806	0.978310010415632	-	1.06039	0.998993638143023	-	-1.62132	0.00181533	-	-2.25525	2.21678e-09	-	1.44969	0.0022345	-	1.27771
BB_0338	BB0338	rpsI	30S ribosomal protein S9	Cyto	-	Not_DE	-1.15	0.342302	-	-1.27064	0.499855	-	-1.04754	0.481307	-	1.04018	0.553454461009305	-	1.05748	0.723499149653869	-	1.04746	0.540299621501644	-	-1.02841	0.737443964098147	-	-1.07316	0.521974946812254	-	-1.12975	0.353743797269619	-	-1.06126	0.978310010415632	-	-1.14529	0.998993638143023	-	-1.13489	0.145286	-	-1.34891	0.00106315	-	-1.14799	0.357334	-	1.01269
BB_0339	BB0339	rplM	50S ribosomal protein L13	Cyto	-	Not_DE	-1.11	0.533853	-	-1.1162	0.781763	-	-1.15621	0.00759371	-	-1.11903	0.129891563250547	-	1.03663	0.836457809025971	-	-1.11597	0.184476689579256	-	-1.07662	0.400682843667475	-	-1.10113	0.331209544913174	-	-1.09183	0.553387251370056	-	-1.09793	0.914146822862362	-	-1.09181	0.998993638143023	-	-1.27086	0.0173549	-	-1.19379	0.016088	-	-1.1039	0.566161	-	-1.07614
BB_0340	BB0340	.	hypothetical protein	Cyto	-	Not_DE	1.88	4.27e-07	-	-1.21262	0.802517	-	2.76243	9.24132e-25	-	1.95757	3.47938037662026e-18	-	-1.03442	0.888888894590066	-	1.85809	1.13172694564707e-14	-	1.19755	0.100258402552337	-	1.25583	0.125067190385965	-	-2.38236	4.50723383495261e-08	-	1.0308	0.978310010415632	-	-1.2031	0.998993638143023	-	2.71689	5.35555e-07	-	-1.176	0.473754	-	1.9649	3.62558e-09	-	2.24675
BB_0341	BB0341	gatB	aspartyl/glutamyl-tRNA(Asn/Gln) amidotransferase subunit B	Cyto	-	Not_DE	1.97	2.75e-06	-	-1.0289	0.954404	-	1.95866	2.0547e-17	-	1.74771	3.94451560795675e-22	-	1.08161	0.648642290993401	-	1.65946	3.09410555988892e-16	-	1.1308	0.226222549395749	-	1.05965	0.733656568665794	-	-2.2171	7.36208613875032e-09	-	1.0413	0.978310010415632	-	-1.15303	0.998993638143023	-	1.79045	4.58674e-11	-	-1.08191	0.649667	-	2.00633	8.97715e-07	-	1.65787
BB_0342	BB0342	gluA	glutamyl-tRNA(Gln) amidotransferase subunit A	Cyto	-	Not_DE	1.89	4.27e-07	-	1.00676	0.990266	-	1.83725	1.64765e-08	-	1.8217	4.22655172533538e-25	-	1.14235	0.475695617124641	-	1.71493	6.53354318434628e-14	-	1.18375	0.0909456769688278	-	1.05024	0.805086656531271	-	-2.35344	9.20255500463544e-08	-	1.00908	0.991355429358623	-	-1.14349	0.998993638143023	-	2.63179	2.04598e-11	-	1.50907	0.0118922	-	1.91083	5.85741e-08	-	1.60752
BB_0343	BB0343	gatC	glutamyl-tRNA(Gln) amidotransferase subunit C	Cyto	-	Not_DE	2.45	9.97e-09	-	-1.03212	0.972021	-	2.46238	6.66953e-15	-	2.55613	1.15730527492809e-34	-	1.26576	0.563728100942735	-	2.68274	2.14309747106604e-20	-	1.45267	0.00664035682850107	-	1.16294	0.681792397556609	-	-4.75936	3.95309788548953e-13	DOWN	1.17923	0.896856559688533	-	-1.28594	0.998993638143023	-	7.27629	2.55629e-34	UP	3.0634	3.63683e-05	UP	2.52959	2.30224e-09	-	1.95499
BB_0344	BB0344	uvrD	DNA helicase (uvrD)	IM	-	Not_DE	1.95	5.69e-10	-	-1.29142	0.630215	-	2.59909	3.14616e-20	-	2.13486	1.0648126130774e-27	-	1.03769	0.880220334786776	-	1.7921	4.6193806864637e-15	-	1.11595	0.242436904471463	-	1.08968	0.645223628342463	-	-2.53292	2.66044781955846e-07	-	1.06354	0.978310010415632	-	-1.20048	0.998993638143023	-	2.28462	4.33245e-09	-	-1.41514	0.0131915	-	2.00076	1.52171e-14	-	2.14068
BB_0345	BB0345	.	hypothetical protein	IM	-	Not_DE	1.24	0.142026	-	-1.31013	0.516315	-	1.45699	0.000825529	-	1.50809	3.29168473286661e-13	-	1.01774	0.941816015775427	-	1.32054	0.00424048046175279	-	1.02605	0.847540451100019	-	1.02213	0.928859853275768	-	-1.46104	0.0318898157383178	-	1.01598	0.986435054399107	-	-1.16702	0.998993638143023	-	-1.11728	0.486619	-	-2.06368	7.31458e-14	-	1.254	0.0894804	-	1.39744
BB_0346	BB0346	.	export chaperone	uncertain	-	Not_DE	1.07	0.52832	-	-1.28532	0.488993	-	1.16333	0.0909783	-	1.09369	0.298235915497284	-	-1.02324	0.938819656312827	-	1.13102	0.241989398136816	-	1.02712	0.849450932021617	-	1.06485	0.780191260013929	-	-1.43306	0.0303859435240381	-	-1.12727	0.887593540810277	-	-1.06673	0.998993638143023	-	-2.81981	3.93256e-24	-	-4.08185	1.46429e-49	DOWN	1.09161	0.25563	-	1.20963
BB_0347	BB0347	.	fibronectin/fibrinogen-binding protein	Cyto	-	Not_DE	1.28	0.353152	-	-1.31457	0.726435	-	1.14869	0.282703	-	-1.09579	0.383236915356669	-	-1.0649	0.779189038860251	-	-1.01892	0.91563322717664	-	1.00517	0.973679855839408	-	1.08618	0.701863024444756	-	1.28527	0.437390745277027	-	1.42591	0.863984106392512	-	-1.12458	0.998993638143023	-	-1.55103	0.0537937	-	-2.32124	6.04242e-07	-	1.31301	0.307071	-	1.15016
BB_0348	BB0348	pyk	pyruvate kinase	Cyto	-	Not_DE	1.32	0.0205129	-	1.17304	0.733961	-	1.23318	0.0666944	-	1.14045	0.0679588310216461	-	-1.04741	0.829920554317092	-	1.03023	0.735185170439285	-	1.19025	0.0105730765738754	-	1.2651	0.0874853179092987	-	1.16315	0.417079736521599	-	1.32399	0.263779213024332	-	-1.08031	0.998993638143023	-	-1.55974	0.00119454	-	-1.61343	0.000613418	-	1.33262	0.00675607	-	1.21638
BB_0349	BB0349	.	hypothetical protein	Cyto	-	Not_DE	1.16	0.258823	-	1.1846	0.80507	-	1.01801	0.883672	-	1.30551	6.46569377441765e-05	-	1.15136	0.466275868134242	-	1.17708	0.0669758461156671	-	1.35747	0.0195715674255658	-	1.19686	0.417418068476331	-	1.06706	0.737584800180735	-	1.41237	0.15254177058208	-	-1.09987	0.998993638143023	-	2.83974	1.52278e-10	-	3.43342	1.71995e-14	UP	1.20157	0.105433	-	-1.0502
BB_0350	BB0350	rpmB	50S ribosomal protein L28	Cyto	-	Not_DE	-1.16	0.317245	-	1.02278	0.975161	-	-1.399	0.00772029	-	-1.01449	0.83061670092366	-	1.09797	0.624842332595015	-	-1.0438	0.572153348726006	-	1.10535	0.380311835756156	-	1.02153	0.929891325027642	-	1.09996	0.553336374129609	-	-1.11822	0.915064185395587	-	1.13994	0.998993638143023	-	2.56707	4.82486e-05	-	3.90231	9.8019e-07	UP	-1.14656	0.332991	-	-1.30543
BB_0351	BB0351	.	hypothetical protein	Cyto	-	Not_DE	-1.28	0.00584884	-	1.21943	0.774412	-	-1.1899	0.138929	-	1.00631	0.942945599969525	-	1.03582	0.876580608133261	-	-1.15771	0.113901016348788	-	1.00124	0.993499428895816	-	-1.01955	0.940108523199229	-	1.00835	0.965785020254763	-	-1.09716	0.911276119769206	-	1.10335	0.998993638143023	-	1.47361	0.00704276	-	2.25565	0.000216922	-	-1.27464	0.00126524	-	-1.18511
BB_0352	BB0352	.	hypothetical protein	Lipo	-	Not_DE	-1.53	0.00867993	-	-1.23659	0.776616	-	-1.36919	0.00360768	-	-1.3515	0.00473774532348478	-	1.005	0.980861492717732	-	-1.41862	0.00125440396074108	-	-1.1205	0.578732969964525	-	-1.10972	0.715202523576663	-	1.35304	0.276097786993324	-	1.07455	0.978310010415632	-	-1.00531	0.998993638143023	-	-1.34496	0.167433	-	-1.20485	0.27769	-	-1.50848	0.00790143	-	-1.22948
BB_0353	BB0353	.	membrane protein	IM	-	Not_DE	1.47	0.00312201	-	1.05283	0.916936	-	1.99619	2.05467e-10	-	2.1884	3.37073146111489e-09	-	1.21891	0.271259575851027	-	1.80463	9.87493004056087e-07	-	1.57433	0.00614823543203489	-	1.30942	0.173452778744621	-	-1.88703	1.06693760438096e-05	-	1.1054	0.914146822862362	-	-1.17655	0.998993638143023	-	2.1507	1.97595e-08	-	1.1745	0.200178	-	1.50739	0.000705966	-	1.6917
BB_0354	BB0354	.	hypothetical protein	IM	-	Not_DE	1.34	0.0260154	-	-1.30327	0.663749	-	1.84702	2.57311e-07	-	1.68765	7.94143218965773e-24	-	1.1168	0.606856289545509	-	1.22251	0.076564470136278	-	1.36141	0.0891910104577556	-	1.23612	0.462062745950865	-	-1.83598	0.0001510038373146	-	1.03601	0.978310010415632	-	-1.21178	0.998993638143023	-	2.60772	5.70411e-07	-	1.1131	0.313074	-	1.33124	0.0197877	-	1.55406
BB_0355	BB0355	.	transcription factor	Cyto	-	Not_DE	-1.3	0.0647654	-	-1.18657	0.674878	-	-1.18876	0.0311002	-	1.27057	0.0606005845958878	-	-1.02505	0.950255179970419	-	-1.05453	0.623375538452152	-	-1.17513	0.22008519451934	-	-1.13128	0.60218672525903	-	-1.22208	0.120974911265465	-	-1.1161	0.863984106392512	-	-1.05277	0.998993638143023	-	-4.02981	6.89282e-66	DOWN	-3.95923	1.57316e-23	DOWN	-1.28627	0.0646546	-	-1.04825
BB_0358	BB0358	.	rRNA small subunit methyltransferase E	Cyto	-	Not_DE	1.18	0.135371	-	-1.09098	0.842318	-	1.23109	0.00195403	-	1.19974	0.0296402719282449	-	1.08654	0.461361649765249	-	-1.10812	0.153154636228926	-	-1.20943	0.0166076456993739	-	-1.29601	0.00981809634357961	-	-1.67903	8.45251389924205e-05	-	-1.04517	0.978310010415632	-	-1.0479	0.998993638143023	-	-1.01206	0.894455	-	-1.33892	0.0437451	-	1.2067	0.0778094	-	1.28531
BB_0359	BB0359	ctp	carboxyl-terminal protease (CTP)	IM	-	Not_DE	-1.05	0.575652	-	-1.27913	0.581084	-	1.01137	0.861742	-	-1.0307	0.671572638442159	-	-1.0007	0.996176219819712	-	-1.1512	0.0261020569800645	-	-1.10731	0.226420734361793	-	-1.09088	0.518684015408849	-	-1.14542	0.394405399315487	-	-1.10755	0.863984106392512	-	1.04192	0.998993638143023	-	-2.26637	1.14826e-31	-	-2.89807	3.58925e-09	-	-1.03622	0.616923	-	1.08976
BB_0360	BB0360	.	hypothetical protein	IM	-	Not_DE	1.02	0.885709	-	-1.51509	0.255212	-	1.02455	0.814609	-	1.06955	0.567729305583912	-	1.06929	0.753034277551483	-	1.09323	0.444929535684628	-	1.28523	0.0266882724871756	-	1.21857	0.0577295956044453	-	1.16912	0.521842599623169	-	-1.03057	0.978310010415632	-	1.14503	0.998993638143023	-	-1.18601	0.184542	-	-1.82105	0.000341756	-	1.06362	0.703012	-	1.04548
BB_0361	BB0361	ylxH-2	ATP-binding protein (ylxH-2)	IM	-	Not_DE	1.2	0.0665945	-	-1.07896	0.878869	-	1.29011	0.00361144	-	1.30472	0.000169676115497758	-	1.14709	0.128344650752916	-	1.14668	0.0959354261412464	-	1.09193	0.343109327417794	-	-1.03588	0.810235514184758	-	-1.0685	0.720051312747978	-	1.04078	0.978310010415632	-	1.04136	0.998993638143023	-	-1.13907	0.3365	-	-1.56909	0.00667637	-	1.23357	0.0123184	-	1.30335
BB_0362	BB0362	lgt	prolipoprotein diacylglyceryl transferase	IM	-	Not_DE	1.12	0.371314	-	-1.21528	0.674632	-	1.26403	0.00242475	-	1.23487	0.00654219711621828	-	1.10314	0.239986251234723	-	1.08365	0.180227052883262	-	1.02091	0.82512258847334	-	-1.06538	0.602683961159527	-	-1.21306	0.167573837703619	-	1.149	0.811402909781836	-	1.06194	0.998993638143023	-	-1.04259	0.750192	-	-1.57307	7.10243e-05	-	1.13427	0.251311	-	1.31255
BB_0363	BB0363	.	periplasmic protein	Cyto	-	Not_DE	1.15	0.470495	-	-1.30829	0.512423	-	1.61735	3.44521e-08	-	1.45238	1.01757986110911e-08	-	1.00614	0.970563063516747	-	1.31401	0.00131192627680592	-	1.16559	0.106797416914918	-	1.17483	0.16603379903867	-	-1.18364	0.302049932716109	-	1.3708	0.0422920266894711	-	-1.07418	0.998993638143023	-	1.6806	1.415e-05	-	-1.23047	0.00834056	-	1.15706	0.4297	-	1.49643
BB_0364	BB0364	mgsA	methylglyoxal synthase	Cyto	-	Not_DE	-1.58	1.03e-05	-	-1.56226	0.21791	-	-1.50823	0.0033252	-	-1.27244	0.0264203876014218	-	1.01852	0.936550082488553	-	-1.33974	0.000545821554814802	-	-1.31155	0.000791407582891576	-	-1.31864	0.00841436584160223	-	1.4277	0.143876927285943	-	-1.17391	0.928797449555947	-	1.21781	0.998993638143023	-	-3.22949	3.88783e-16	DOWN	-3.28199	2.92951e-10	DOWN	-1.54306	7.58637e-06	-	-1.31601
BB_0365	BB0365	la7	lipoprotein LA7	Lipo	-	-5.5	-5.5	2.22e-14	Down	-1.16082	0.813428	-	-5.09914	2.17465e-22	DOWN	-4.32973	2.7009855622603e-14	DOWN	1.10977	0.477439591275396	-	-5.17752	2.74322644864787e-114	DOWN	-2.78796	1.59920466896678e-24	-	-3.05396	1.64804129126038e-23	DOWN	3.37494	2.69408538949288e-05	UP	-1.946	0.159828701179012	-	1.65015	0.998993638143023	-	-6.49444	1.07045e-23	DOWN	-1.40582	0.129337	-	-5.5548	4.0347e-14	DOWN	-2.52723
BB_0366	BB0366	yscI	aminopeptidase	Cyto	-	Not_DE	-1.9	0.00154189	-	-1.46444	0.361757	-	-2.05326	2.76912e-12	-	-1.73613	4.29131218943779e-07	-	1.00273	0.990032753638868	-	-2.2233	2.68988208734577e-14	-	-1.4153	0.00207667671209863	-	-1.39883	0.00493696436065751	-	1.75689	0.0020410667001964	-	-1.12562	0.911276119769206	-	1.33251	0.998993638143023	-	-6.89127	2.73652e-51	DOWN	-4.85472	1.69628e-14	DOWN	-1.89001	0.00166419	-	-1.51882
BB_0367	BB0367	.	hypothetical protein	Cyto	-	Not_DE	-2.3	2.91e-05	-	-1.83317	0.0428162	-	-1.75297	1.85605e-06	-	-1.95399	6.33490910121144e-09	-	-1.19808	0.241690766263907	-	-2.09191	1.05672422973171e-11	-	-1.33392	0.00648778663460873	-	-1.0976	0.462062745950865	-	1.54069	0.0289343698628126	-	-1.07523	0.978310010415632	-	1.16878	0.998993638143023	-	-4.14768	1.04517e-19	DOWN	-4.28744	3.0664e-16	DOWN	-2.35374	2.33257e-05	-	-1.36642
BB_0368	BB0368	gpsA	glycerol-3-phosphate dehydrogenase	Cyto	-	Not_DE	-1.46	0.000154401	-	-1.46407	0.131142	-	-1.17873	0.00247539	-	-1.10775	0.21369090425907	-	-1.11179	0.379355382177954	-	-1.27763	0.0025262731732541	-	-1.19114	0.0275629101542131	-	-1.05632	0.585314866260875	-	1.15733	0.367920472707934	-	-1.10571	0.915064185395587	-	1.03433	0.998993638143023	-	-2.35849	2.04872e-27	-	-2.88496	1.24136e-15	-	-1.45152	0.000137509	-	-1.08695
BB_0369	BB0369	clpA	ATP-dependent Clp protease subunit A	Cyto	-	Not_DE	1.57	0.00107496	-	-1.09161	0.900249	-	1.93497	1.25358e-11	-	1.61113	1.29696951989733e-26	-	-1.03004	0.828221659021115	-	1.54371	8.69666420832209e-13	-	1.0284	0.723817618841088	-	1.07367	0.51865540475828	-	-1.98591	6.52876460248021e-05	-	-1.1042	0.94530573121331	-	-1.05655	0.998993638143023	-	1.75255	0.000578273	-	-1.14482	0.578368	-	1.58816	0.000604244	-	1.70122
BB_0370	BB0370	tyrS	tyrosine--tRNA ligase	Cyto	-	Not_DE	1.25	0.015268	-	-1.10306	0.80507	-	1.42507	2.69558e-08	-	1.29266	2.60059419594418e-05	-	-1.00711	0.970563063516747	-	1.29411	0.000212189054703756	-	-1.0611	0.527580804153377	-	-1.03984	0.790943662941321	-	-1.46731	0.00296233823209116	-	-1.1026	0.910905656688853	-	-1.04207	0.998993638143023	-	-1.12148	0.255768	-	-1.711	4.54561e-12	-	1.26245	0.00332595	-	1.38397
BB_0371	BB0371	glyS	glycine--tRNA ligase	Cyto	-	Not_DE	1.24	0.0703832	-	-1.0124	0.972021	-	1.19082	0.0132037	-	1.19049	0.00021092844059091	-	1.02947	0.890963779758181	-	1.28134	0.000921344908953213	-	-1.08231	0.368855121901808	-	-1.09971	0.541328866210329	-	-1.44391	0.00597134262767615	-	-1.20518	0.284487557285052	-	1.07043	0.998993638143023	-	-1.59091	0.000225571	-	-1.87263	1.05087e-11	-	1.27037	0.0263463	-	1.19641
BB_0372	BB0372	gltX	glutamate--tRNA ligase	Cyto	-	Not_DE	1.32	0.0103341	-	-1.05393	0.886954	-	1.1218	0.0419317	-	1.18657	0.000289095325468421	-	1.15741	0.271259575851027	-	1.15005	0.0630988704922349	-	-1.05848	0.49404997918527	-	-1.20877	0.111307145051167	-	-1.30335	0.0829921378808245	-	-1.11056	0.910905656688853	-	1.02529	0.998993638143023	-	-1.18482	0.106987	-	-1.37422	0.00784949	-	1.3186	0.00613723	-	1.17147
BB_0373	BB0373	.	hypothetical protein	IM	-	Not_DE	-1.03	0.896182	-	-1.27525	0.674878	-	1.23233	0.0755051	-	1.13509	0.110311138110191	-	1.13963	0.612610573999074	-	1.11656	0.306870858706105	-	-1.04674	0.77536740631451	-	-1.17628	0.49963607369787	-	-2.33678	6.37672251608528e-05	-	-1.23274	0.756919419271613	-	-1.00442	0.998993638143023	-	1.86486	1.80306e-06	-	1.20447	0.335787	-	-1.00045	0.998239	-	1.27212
BB_0374	BB0374	pdeB	PdeB, phosphodiesterase (HD-GYP)	Cyto	-	Not_DE	1.45	3.1e-05	-	1.19168	0.674632	-	1.65457	0.000139127	-	1.78847	2.57813585555141e-19	-	1.07134	0.753034277551483	-	1.63087	4.27641163380903e-10	-	1.34099	0.000586651712362727	-	1.26971	0.130717096344619	-	-1.42309	0.0189678359463935	-	1.1252	0.878946231985265	-	-1.08717	0.998993638143023	-	-1.06539	0.688009	-	-1.44982	0.000109558	-	1.4885	1.42836e-07	-	1.33783
BB_0375	BB0375	pfs-1	nucleosidase	IM	-	Not_DE	1.3	0.0322279	-	1.32581	0.531298	-	1.59128	3.25463e-05	-	1.88909	3.18698043990288e-16	-	-1.0385	0.865408499038009	-	1.66425	2.02928364756216e-07	-	1.23851	0.0371098619581299	-	1.30409	0.102618676805652	-	-1.19972	0.245210006974952	-	1.2028	0.529632106207856	-	-1.04529	0.998993638143023	-	-2.76167	5.55858e-14	-	-3.2572	4.12336e-15	DOWN	1.323	0.00822088	-	1.32385
BB_0376	BB0376	metK	S-adenosylmethionine synthetase	Cyto	-	Not_DE	1.39	0.00227508	-	1.30426	0.528877	-	2.04596	7.19045e-11	-	1.86868	1.43422365163313e-11	-	1.00322	0.987551013943162	-	1.71101	5.76651772624951e-08	-	1.28714	0.00521149719942687	-	1.30098	0.0948338658157427	-	-1.35951	0.0175287427367777	-	1.2682	0.0810070602603181	-	-1.12068	0.998993638143023	-	-1.41577	0.00356543	-	-2.17103	2.22617e-08	-	1.40718	0.00014777	-	1.69099
BB_0377	BB0377	luxS	S-ribosylhomocysteine lyase	Cyto	-	Not_DE	1.7	6e-06	-	1.27117	0.674632	-	2.05191	2.4916e-10	-	2.18739	6.05288704300241e-20	-	1.12562	0.53944025497776	-	2.05625	5.11585179973965e-08	-	1.53734	6.59584357010703e-06	-	1.38429	0.00990990604064407	-	-1.46383	0.0190370632996679	-	1.242	0.621761471345131	-	-1.12111	0.998993638143023	-	-1.37575	0.0671517	-	-2.19183	5.64275e-09	-	1.73927	2.93058e-08	-	1.73885
BB_0378	BB0378	.	hypothetical protein	periplasm?	-	Not_DE	1.24	0.221209	-	-1.06098	0.926424	-	1.15216	0.161288	-	1.15211	0.294963038858704	-	1.12655	0.647828431650457	-	1.16304	0.282725862042908	-	1.26971	0.156701075392799	-	1.14305	0.535176410348751	-	1.03762	0.862625655811576	-	1.29129	0.576044215134958	-	-1.26621	0.998993638143023	-	1.45587	0.0394157	-	1.21497	0.141406	-	1.23967	0.227503	-	1.15375
BB_0379	BB0379	pkcI	protein kinase C1 inhibitor (pkcI)	Cyto	-	Not_DE	1.18	0.350685	-	-1.14493	0.83899	-	1.07285	0.374457	-	1.0152	0.843779898773099	-	1.03998	0.827292021134912	-	1.14281	0.102375851423214	-	1.03383	0.755239853092708	-	1.00829	0.967123647855275	-	-1.28748	0.12062502123575	-	1.07215	0.978310010415632	-	-1.10799	0.998993638143023	-	1.40141	0.029477	-	1.18399	0.363989	-	1.19504	0.278001	-	1.04551
BB_0380	BB0380	mgtE	Mg2+ transport protein	IM	-	Not_DE	1.3	0.0485119	-	-1.18111	0.777617	-	1.26212	0.0016544	-	1.2166	0.0186153936076423	-	1.2461	0.0992941122113088	-	1.26283	0.0144128253596821	-	1.06456	0.544118431581941	-	-1.15523	0.166419148697477	-	-1.3883	0.00315795200081773	-	1.04018	0.978310010415632	-	-1.16585	0.998993638143023	-	1.4432	0.0223854	-	1.01035	0.941585	-	1.32661	0.0181834	-	1.15067
BB_0381	BB0381	.	hypothetical protein	Cyto	-	Not_DE	1.04	0.647037	-	-1.32334	0.361757	-	1.14282	0.0731826	-	1.09218	0.111805678167549	-	1.0692	0.442638954534247	-	1.01097	0.868289183005951	-	-1.04446	0.430111578073068	-	-1.10159	0.181532165088656	-	-1.32902	0.0109724059432664	-	1.05651	0.978310010415632	-	-1.19507	0.942765887901723	-	1.06315	0.486619	-	-1.38006	0.000114518	-	1.06027	0.414047	-	1.06787
BB_0382	BB0382	bmpB	basic membrane protein B	Lipo	-	Not_DE	1.47	0.00215958	-	-1.24565	0.629293	-	1.47552	5.66685e-05	-	1.49533	2.8169269905228e-05	-	1.13109	0.207513365256511	-	1.2838	0.000133777427697897	-	1.33682	0.000137581929785902	-	1.19766	0.0559359861413506	-	-1.45298	0.00486698342906942	-	1.05322	0.978310010415632	-	-1.11971	0.998993638143023	-	1.05971	0.739968	-	-1.68475	2.36343e-05	-	1.49139	0.000516503	-	1.37191
BB_0383	BB0383	bmpA	basic membrane protein A	Lipo	-	Not_DE	1.53	0.00159426	-	-1.10647	0.798312	-	1.40111	0.000205961	-	1.5322	1.00450967768018e-06	-	1.12175	0.377829139256319	-	1.3859	2.92181066576304e-07	-	1.44107	6.2427489679086e-08	-	1.30163	0.0151552878989949	-	-1.42117	0.0171211858456557	-	1.00419	0.992417906852563	-	-1.0609	0.998993638143023	-	-1.28372	0.0263612	-	-1.93275	2.37992e-08	-	1.55466	0.00050756	-	1.28787
BB_0384	BB0384	bmpC	basic membrane protein C	Lipo	-	Not_DE	2.13	4.47e-09	-	1.05157	0.924199	-	2.25158	8.14997e-14	-	2.49702	4.00564889523365e-21	-	1.03568	0.82827778508722	-	1.45534	6.2676381914292e-08	-	3.22929	1.77698966483889e-64	UP	3.16311	3.26520232359705e-36	UP	-1.82422	0.000131109612977191	-	1.11158	0.83260816501035	-	-1.09537	0.998993638143023	-	3.06446	2.92091e-19	UP	1.48754	0.0124335	-	2.16569	9.52206e-10	-	1.92838
BB_0385	BB0385	bmpD	basic membrane protein D	Lipo	-	Not_DE	-2.59	1.56e-16	-	-1.14966	0.769145	-	-2.1339	1.6029e-15	-	-2.75131	2.27409827479901e-24	-	-1.61929	0.00627415003519591	-	-2.36951	3.969571821567e-29	-	-2.12414	2.39588791870354e-11	-	-1.29551	0.204806682949809	-	3.14408	3.86246888612092e-13	UP	-1.09138	0.978310010415632	-	1.22714	0.998993638143023	-	-10.4794	6.99078e-61	DOWN	-5.48879	8.49319e-68	DOWN	-2.58567	2.43982e-20	-	-1.62399
BB_0386	BB0386	rpsG	30S ribosomal protein S7	Cyto	-	Not_DE	-1.85	0.000404824	-	-1.53245	0.596879	-	-1.44718	0.00113328	-	-1.5739	3.29204388721673e-10	-	-1.0925	0.628072499297239	-	-1.53097	2.51384160972192e-09	-	-1.39859	7.96648466482785e-06	-	-1.26321	0.033073163159779	-	1.14305	0.437390745277027	-	-1.13441	0.878946231985265	-	1.12667	0.998993638143023	-	-3.49041	1.14204e-16	DOWN	-3.74414	0.00024131	DOWN	-1.84359	0.000716194	-	-1.15446
BB_0387	BB0387	rpsL	30S ribosomal protein S12	Cyto	-	Not_DE	-1.57	0.0208451	-	-1.14217	0.802517	-	-1.38038	0.00821242	-	-1.59833	1.84291194910817e-09	-	-1.06897	0.696993764308424	-	-1.60211	1.18235846918804e-10	-	-1.3627	9.26456376337237e-05	-	-1.25754	0.00877940190221058	-	1.15332	0.348968431620799	-	-1.16319	0.73060972895011	-	1.1254	0.998993638143023	-	-2.96217	1.07294e-14	-	-2.44686	2.45504e-05	-	-1.56018	0.0306856	-	-1.13122
BB_0388	BB0388	rpoC	DNA-directed RNA polymerase subunit beta'	Cyto	-	Not_DE	-1.12	0.512015	-	-1.35654	0.381411	-	-1.13411	0.302868	-	-1.38659	1.0836522416477e-06	-	-1.10924	0.531196738448722	-	-1.17961	0.0102346427693116	-	-1.39093	6.20823912716824e-06	-	-1.23776	0.0742019094789294	-	1.01031	0.96459222598205	-	1.06701	0.978310010415632	-	-1.11136	0.998993638143023	-	-1.19712	0.219473	-	-1.38971	0.0044397	-	-1.11383	0.543787	-	-1.045
BB_0389	BB0389	rpoB	DNA-directed RNA polymerase subunit beta	Cyto	-	Not_DE	-1.02	0.925607	-	-1.24971	0.562551	-	-1.08452	0.45109	-	-1.16681	0.00439652117688543	-	1.03507	0.889948125631492	-	-1.0234	0.766081565360098	-	-1.30587	0.00029579187631863	-	-1.33469	0.0446982498513786	-	-1.03255	0.85158709703455	-	1.07278	0.94033384212434	-	-1.04829	0.998993638143023	-	-1.51988	0.00146462	-	-1.70474	4.04219e-09	-	-1.01225	0.953079	-	-1.02836
BB_0390	BB0390	rplL	50S ribosomal protein L7/L12	Cyto	-	Not_DE	-1.1	0.598253	-	-1.23229	0.667256	-	-1.26953	0.000620905	-	-1.11298	0.165601899622013	-	1.08763	0.659404320488366	-	1.03225	0.683100405031934	-	-1.16548	0.0466411709913051	-	-1.25142	0.0700042785169689	-	1.09501	0.527827749298398	-	1.0298	0.978310010415632	-	1.00881	0.998993638143023	-	-1.3983	0.0106467	-	-1.31384	0.0141802	-	-1.08993	0.634255	-	-1.12029
BB_0391	BB0391	rplJ	50S ribosomal protein L10	Cyto	-	Not_DE	-1.21	0.298458	-	-1.2968	0.469659	-	-1.39713	0.000830405	-	-1.23233	0.00409387645232345	-	-1.00365	0.982022930487609	-	-1.26759	0.0029259255289856	-	-1.29098	0.00160361404609156	-	-1.26859	0.00358051036522586	-	1.04357	0.798604509859996	-	-1.011	0.986582392386652	-	-1.01684	0.998993638143023	-	-1.84342	6.76141e-09	-	-1.68992	0.000504856	-	-1.18598	0.363464	-	-1.1993
BB_0392	BB0392	rplA	50S ribosomal protein L1	Cyto	-	Not_DE	-1.24	0.125837	-	-1.25685	0.486303	-	-1.30255	0.00448853	-	-1.31598	4.78262030352396e-08	-	-1.00916	0.961805181800356	-	-1.18081	0.0105883672126433	-	-1.25069	0.00026386539458853	-	-1.22279	0.0151552878989949	-	1.03924	0.816622809791705	-	-1.08865	0.908859496538825	-	1.01595	0.998993638143023	-	-1.70556	5.47316e-08	-	-1.61766	8.46044e-05	-	-1.24242	0.136305	-	-1.18351
BB_0393	BB0393	rplK	50S ribosomal protein L11	Cyto	-	Not_DE	-1.25	0.163591	-	-1.26523	0.512423	-	-1.40307	4.8195e-05	-	-1.36474	1.06412596554889e-05	-	-1.02552	0.92125578555699	-	-1.13868	0.137078791414868	-	-1.32334	0.00178590638706727	-	-1.27402	0.0691699252869028	-	1.06629	0.648817656697396	-	-1.11115	0.862122600912181	-	1.03531	0.998993638143023	-	1.17357	0.145766	-	1.3218	0.0222887	-	-1.22669	0.196955	-	-1.1868
BB_0394	BB0394	nusG	transcription termination/antitermination factor	Cyto	-	Not_DE	-1.36	0.0107309	-	-1.24126	0.543411	-	-1.59898	3.67811e-10	-	-1.33482	0.00046116722954626	-	-1.03453	0.881702313944019	-	-1.15939	0.135155082340489	-	-1.22813	0.0457175090773855	-	-1.17185	0.25188191882214	-	-1.0101	0.96459222598205	-	-1.14797	0.854267852815452	-	1.061	0.998993638143023	-	-2.01685	2.90574e-13	-	-1.53573	0.000114518	-	-1.36043	0.0125865	-	-1.30314
BB_0395	BB0395	secE	protein translocase subunit SecE	Cyto	-	Not_DE	-1.26	0.0310913	-	-1.03119	0.937494	-	-1.56244	8.50886e-08	-	-1.33439	0.0101574924840176	-	1.02748	0.941816015775427	-	1.01477	0.926808655056101	-	-1.05815	0.510741762509815	-	-1.07382	0.770680451032675	-	1.0816	0.698230965220743	-	-1.10127	0.94033384212434	-	-1.05675	0.998993638143023	-	-2.78728	1.40138e-39	-	-1.78544	7.3074e-07	-	-1.25349	0.0292657	-	-1.32954
BB_0396	BB0396	rpmG	50S ribosomal protein L33	Cyto	-	Not_DE	-1.57	0.00133257	-	-1.35739	0.364296	-	-1.64199	9.92089e-08	-	-1.28013	0.000312705006254961	-	1.00684	0.974991126883987	-	-1.11131	0.304638528742682	-	-1.10297	0.367616345186424	-	-1.09597	0.557277973104381	-	1.10516	0.553387251370056	-	-1.04855	0.978310010415632	-	-1.01726	0.998993638143023	-	-1.98564	1.8858e-20	-	-1.61214	0.00396179	-	-1.55736	0.00130069	-	-1.33662
BB_0397	BB0397	.	hypothetical protein	periplasm?	-	Not_DE	1.58	0.000227305	-	1.13284	0.83899	-	1.73378	2.38264e-07	-	1.70493	4.81911626432696e-19	-	1.18452	0.35435786562596	-	1.63093	3.66812218259668e-10	-	-1.01374	0.916556536996968	-	-1.18458	0.386734467795194	-	-1.68606	0.000487855151240514	-	1.01471	0.980264802838313	-	-1.09275	0.998993638143023	-	4.77267	1.05224e-25	UP	3.2384	3.36451e-17	UP	1.60108	1.3092e-05	-	1.65628
BB_0398	BB0398	.	lipoprotein	Lipo	-	Not_DE	1.25	0.0430776	-	-1.12808	0.787985	-	1.32592	0.00423455	-	1.07957	0.41113257830623	-	1.01879	0.946505192962848	-	1.03369	0.774255095914122	-	1.06146	0.668705447122769	-	1.05646	0.803799125096294	-	-1.45186	0.0132247680584168	-	-1.07491	0.959628897502892	-	-1.00185	0.998993638143023	-	1.2885	0.048141	-	-1.12924	0.272269	-	1.25038	0.0285688	-	1.32379
BB_0399	BB0399	.	hypothetical protein	periplasm?	-	Not_DE	1.24	0.488225	-	1.06053	0.961272	-	2.41247	3.96925e-12	-	1.90258	1.57187761865915e-06	-	1.04896	0.885055579292922	-	1.46272	0.0173490351217292	-	1.61078	0.0071856567350457	-	1.55766	0.0393980521897026	-	-1.53007	0.0529925413780744	-	1.1617	0.928797449555947	-	-1.20067	0.998993638143023	-	4.81306	7.91847e-12	UP	2.12447	0.00644291	-	1.29924	0.412541	-	1.67726
BB_0400	BB0400	.	hypothetical protein	Cyto	516 aa	Not_DE	4.38	1.08e-36	UP	4.54415	1.86653e-14	UP	4.09546	5.1855e-29	UP	5.02129	1.06749957809077e-140	UP	1.05429	0.856505787444744	-	4.88017	1.34929287739456e-102	UP	2.18945	1.71624133125342e-30	-	2.10751	1.65719799863066e-06	-	-2.81807	3.8577108713815e-11	-	1.11327	0.878946231985265	-	-1.05962	0.998993638143023	-	2.14935	5.86309e-08	-	2.47331	4.93527e-15	-	4.49968	1.9206e-39	UP	2.70629
BB_0401	BB0401	.	glutamate transporter	IM	-	Not_DE	-1.25	0.280347	-	-1.3479	0.464678	-	-1.37674	0.00102252	-	-1.23623	0.000458005684564661	-	-1.02673	0.851214623914501	-	-1.38562	0.000517526468694136	-	-1.23888	0.0274794754092299	-	-1.18931	0.146499762632237	-	1.20675	0.351039098425341	-	1.06134	0.978310010415632	-	-1.06313	0.998993638143023	-	1.48369	7.84451e-05	-	1.55472	0.00150811	-	-1.25883	0.252543	-	-1.18487
BB_0402	BB0402	proS	proline--tRNA ligase	Cyto	-	Not_DE	1.15	0.318136	-	-1.40824	0.413247	-	-1.0964	0.272782	-	-1.01127	0.864946972620698	-	1.10547	0.441928141107823	-	-1.02365	0.726853459875419	-	-1.1402	0.064579442503441	-	-1.24357	0.034223606412207	-	-1.1724	0.32851021751389	-	-1.12418	0.887593540810277	-	1.06185	0.998993638143023	-	1.46442	0.00242106	-	1.18996	0.262567	-	1.16144	0.235	-	1.00573
BB_0403	BB0403	.	hypothetical protein	Cyto	-	Not_DE	-1.31	0.0998862	-	-1.39586	0.513474	-	-1.55615	3.41906e-06	-	-1.37707	1.0941639938885e-06	-	1.14962	0.528210426592613	-	-1.34567	0.000393021011038941	-	-1.283	0.0559435210303157	-	-1.45447	0.0501667275631127	-	1.17222	0.429375324449479	-	-1.10835	0.94033384212434	-	-1.04345	0.998993638143023	-	-1.03824	0.786512	-	1.11682	0.509808	-	-1.26191	0.168871	-	-1.238
BB_0404	BB0404	.	hypothetical protein	Cyto	138 aa -- possibly in operon with bb0405 (Surface-Exposed Outer Membrane Antigen) and bb0406 based on presence in a single transcript	Not_DE	1.37	0.156498	-	5.94712	1.94342e-07	UP	1.03995	0.809066	-	2.2782	1.41420975119371e-11	-	-1.06299	0.893117969164659	-	2.47872	2.09950208410119e-13	-	1.52274	0.0143297138776117	-	1.64633	0.116318593846191	-	-1.01128	0.96459222598205	-	-1.06487	0.978310010415632	-	1.11103	0.998993638143023	-	-1.18888	0.405252	-	5.13998	9.80404e-14	UP	1.37055	0.154787	-	-1.10721
BB_0405	BB0405	.	hypothetical protein	OM	-	Not_DE	-1.83	1.77e-05	-	2.75997	1.19911e-05	-	-2.37941	2.9936e-20	-	-1.71719	8.00916842173738e-10	-	-1.14804	0.612610573999074	-	-1.86788	4.3272172355989e-14	-	-1.8791	3.03532376143763e-12	-	-1.6121	0.00295561702904873	-	2.24081	1.82763493485389e-07	-	-1.18212	0.811402909781836	-	1.13927	0.998993638143023	-	-2.94405	7.03378e-18	-	2.32939	1.12889e-08	-	-1.83016	5.02617e-06	-	-1.91452
BB_0406	BB0406	.	hypothetical protein	OM	-	Not_DE	1.08	0.491694	-	2.71441	0.00294872	-	-1.09047	0.4152	-	1.16195	0.0233385653975071	-	1.08901	0.61682591186915	-	1.15289	0.120419302107604	-	-1.25398	0.00326489468571231	-	-1.34617	0.00430107472365156	-	-1.14811	0.551247777389833	-	1.02762	0.978310010415632	-	1.09935	0.998993638143023	-	1.12431	0.375801	-	3.49986	6.32707e-11	UP	1.09513	0.37762	-	-1.12136
BB_0407	BB0407	manA	mannose-6-phosphate isomerase	Cyto	-	Not_DE	1.33	0.0142096	-	-1.10778	0.831869	-	1.38142	4.96878e-05	-	1.80821	7.56995121509542e-13	-	1.14152	0.195319835164114	-	1.69205	3.15609084648752e-14	-	1.43042	2.15543580527266e-07	-	1.27024	0.000256269222484821	-	-1.67531	0.00369269446379159	-	-1.12575	0.932375756604209	-	1.15892	0.998993638143023	-	-2.06676	1.46817e-16	-	-3.125	3.12568e-11	DOWN	1.36636	0.00895727	-	1.37941
BB_0408	BB0408	fruA-1	PTS system fructose-specific IIABC component (fruA-1)	IM	-	Not_DE	1.69	0.000361231	-	1.17798	0.721641	-	1.46591	3.4729e-06	-	1.75115	1.29153901011232e-13	-	1.09977	0.260930242827167	-	1.72136	6.52974023854165e-17	-	1.46157	6.26623997413081e-07	-	1.34696	0.00413591298072997	-	-1.56319	0.00998414289371648	-	-1.12695	0.911276119769206	-	1.18902	0.998993638143023	-	-1.7216	0.000201959	-	-2.07803	4.69548e-15	-	1.70154	0.000259382	-	1.4101
BB_0409	BB0409	.	hypothetical protein	periplasm?	-	Not_DE	-1.34	0.0915328	-	-1.04084	0.946061	-	-1.06306	0.580197	-	-1.48463	0.0311718161315907	-	-1.09963	0.61437668859681	-	-1.71945	3.03107398982966e-08	-	-1.6583	7.18908591703101e-08	-	-1.48695	3.64486728999537e-06	-	-1.11278	0.758167830596909	-	-1.41167	0.811402909781836	-	1.53865	0.998993638143023	-	-1.35257	0.0748972	-	-1.30844	0.0887586	-	-1.34892	0.0802963	-	1.05791
BB_0412	BB0412	.	membrane protein	IM	-	Not_DE	1	0.988443	-	-1.64294	0.507864	-	1.35393	0.00327437	-	-1.00929	0.938575662567529	-	-1.10187	0.58916061781624	-	-1.22273	0.0369747532327748	-	-1.29453	0.0257832675616409	-	-1.15768	0.379855032854835	-	-1.2593	0.436109875859581	-	-1.07965	0.978310010415632	-	1.20499	0.998993638143023	-	3.00947	4.48679e-06	UP	1.40158	0.00867107	-	1.02432	0.895757	-	1.28634
BB_0413	BB0413	.	integral membrane protein	IM	-	Not_DE	1.19	0.295615	-	1.27408	0.798312	-	-1.24495	0.022041	-	-1.03874	0.797992527090156	-	1.02528	0.934972579410052	-	-1.11733	0.475579208681813	-	-1.13412	0.372379085376207	-	-1.14715	0.372250187343151	-	1.26714	0.360234711661874	-	-1.01022	0.991355429358623	-	1.03464	0.998993638143023	-	1.39339	0.217117	-	2.25203	0.000200727	-	1.21354	0.258497	-	-1.05302
BB_0414	BB0414	cheR-2	chemotaxis protein methyltransferase (cheR-2)	Cyto	-	Not_DE	2.14	1.71e-06	-	2.35071	0.00836473	-	1.46976	0.00488036	-	1.84151	3.55510667996981e-07	-	-1.15295	0.678420471675229	-	1.74422	3.06701558234355e-05	-	1.40881	0.00222572943594462	-	1.64925	0.0213322266202231	-	1.09529	0.741457137119424	-	1.46815	0.469422276818467	-	-1.17636	0.998993638143023	-	-1.21902	0.332363	-	1.32286	0.08777	-	2.19913	2.95972e-07	-	1.20532
BB_0415	BB0415	cheB-1	chemotaxis protein CheB	Cyto	-	Not_DE	1.38	0.00604887	-	1.45564	0.464678	-	1.33347	0.00685524	-	1.29484	0.00012277071191054	-	-1.05241	0.82827778508722	-	1.3292	0.00074299763259439	-	1.11506	0.375509409359938	-	1.1908	0.396664553000814	-	-1.00105	0.997977669583899	-	1.31084	0.548700074777218	-	1.02956	0.998993638143023	-	-1.78009	3.66462e-06	-	-1.61347	0.0276532	-	1.41557	0.00198246	-	1.24231
BB_0416	BB0416	traB	pheromone shutdown protein	IM	-	Not_DE	1.15	0.0856566	-	-1.23522	0.581084	-	1.11146	0.19161	-	1.13352	0.059830029890421	-	1.13756	0.232759811508249	-	1.19351	0.0414702303575467	-	1.08002	0.272202821540377	-	-1.0388	0.711962790804817	-	-1.03237	0.835757027657724	-	1.1153	0.86953180898871	-	-1.09158	0.998993638143023	-	1.15317	0.208173	-	-1.16074	0.0811599	-	1.16609	0.0292657	-	1.02559
BB_0417	BB0417	adk	adenylate kinase	Cyto	-	Not_DE	1.24	0.0758751	-	1.65471	0.210398	-	1.73636	8.6076e-07	-	1.19299	0.0751374000135912	-	1.11936	0.346742583897539	-	1.29073	0.0199802414188213	-	1.05453	0.537714851496907	-	-1.04717	0.723894779478622	-	-1.2237	0.227484175346601	-	1.11323	0.928797449555947	-	-1.09136	0.998993638143023	-	-1.03434	0.817221	-	-1.04743	0.757079	-	1.24244	0.0511996	-	1.45472
BB_0418	BB0418	dipA	pore-forming outer membrane protein	OM	Dicarboxylate-specific porin A	Not_DE	2.35	5.21e-14	-	11.8618	8.49047e-35	UP	2.65422	1.15879e-28	-	2.20269	2.14131234756525e-20	-	-1.31686	0.222063226173085	-	2.13732	3.10145748355715e-24	-	-1.29178	0.000668057838461264	-	1.03448	0.904943741924965	-	1.0679	0.73615296428659	-	-1.16706	0.766716310819529	-	1.13151	0.998993638143023	-	-6.18335	2.53561e-50	DOWN	-1.3523	0.0270569	-	2.37107	4.10042e-16	-	2.3909
BB_0419	BB0419	rrp1	response regulator	Cyto	-	Not_DE	1.67	5.19e-10	-	-1.17316	0.836686	-	1.49893	6.64183e-11	-	1.43612	2.12561331586056e-07	-	1.0669	0.689479912878029	-	1.41079	9.91328598426716e-07	-	1.18085	0.0385054864226369	-	1.12204	0.278965237855796	-	-325.797	1.18739581638443e-31	DOWN	-396.873	6.02167847295026e-41	DOWN	-1.09915	0.998993638143023	-	3.07743	1.18914e-28	UP	1.83547	0.0138659	-	1.68146	3.64664e-16	-	1.31543
BB_0420	BB0420	hk1	sensory transduction histidine kinase	IM	-	Not_DE	1.52	3.23e-05	-	1.27921	0.663749	-	1.84377	1.54306e-16	-	1.87273	3.03920782939005e-35	-	1.05288	0.743115010900373	-	1.7296	2.41672646134661e-16	-	1.36681	1.07809255677401e-06	-	1.31582	0.00355115418707599	-	-1.73146	0.000338206048347065	-	1.00355	0.994277738260688	-	-1.12698	0.998993638143023	-	1.95113	4.55041e-20	-	1.41391	0.0508548	-	1.5363	6.02703e-06	-	1.56738
BB_0421	BB0421	.	haloacid dehalogenase-like hydrolase	IM	-	Not_DE	-1.21	0.291334	-	1.03617	0.945574	-	-1.14346	0.0292288	-	-1.04368	0.551796138675028	-	1.08495	0.475370807452361	-	-1.10277	0.266741317518864	-	1.11183	0.476279998125539	-	1.03976	0.868646562663167	-	1.04062	0.833752335985891	-	-1.04689	0.978310010415632	-	-1.01705	0.998993638143023	-	1.14972	0.397711	-	1.41154	0.00100163	-	-1.19302	0.307463	-	-1.10543
BB_0422	BB0422	mag	3-methyladenine DNA glycosylase	Cyto	-	Not_DE	-1.12	0.494128	-	1.2778	0.770386	-	-1.45902	4.6838e-07	-	-1.43569	0.0491009344656268	-	-1.25369	0.505578712669031	-	-1.47621	0.0169887532761078	-	-1.5125	0.0190416278331716	-	-1.18797	0.312611309619669	-	1.08615	0.657240236701197	-	-1.04297	0.978310010415632	-	1.01975	0.998993638143023	-	1.02086	0.871937	-	2.01335	0.00858231	-	-1.1124	0.4723	-	-1.25156
BB_0426	BB0426	.	nucleoside 2-deoxyribosyltransferase superfamily protein	Cyto	-	Not_DE	1.13	0.370279	-	-1.02692	0.94896	-	1.31646	0.00190906	-	1.55497	1.05329960340164e-07	-	1.12911	0.378749838773305	-	1.89465	2.75650692644058e-12	-	1.17217	0.131398241332989	-	1.05216	0.722795985285437	-	-1.17307	0.227413135178073	-	1.10732	0.816518691263792	-	-1.11451	0.998993638143023	-	-1.0223	0.853099	-	-1.34569	0.0420783	-	1.13551	0.329513	-	1.219
BB_0427	BB0427	.	rRNA small subunit methyltransferase I	Cyto	-	Not_DE	1.26	0.209374	-	1.36993	0.738663	-	-1.08483	0.443841	-	-1.19145	0.154912345588469	-	-1.0906	0.645014431102622	-	-1.0573	0.617840842019066	-	-1.39794	2.57056845359032e-05	-	-1.26438	0.0485651226176161	-	-1.13596	0.576821527082766	-	1.00632	0.992417906852563	-	-1.116	0.998993638143023	-	2.37345	5.78594e-06	-	3.66513	1.30391e-10	UP	1.2806	0.198395	-	-1.09641
BB_0428	BB0428	.	hypothetical protein	IM	-	Not_DE	-1.24	0.058138	-	-1.36864	0.578824	-	-1.34547	0.0013227	-	-1.29654	1.13063564458105e-05	-	1.11076	0.58916061781624	-	-1.37676	3.75585171524261e-06	-	-1.47703	0.000426168836364863	-	-1.61743	0.00171676383760715	-	1.09961	0.66601112965339	-	1.0789	0.978310010415632	-	1.04131	0.998993638143023	-	1.61036	1.58209e-05	-	1.61086	0.0225644	-	-1.22746	0.0750436	-	-1.09394
BB_0429	BB0429	.	hypothetical protein	Cyto	-	Not_DE	-1.42	0.0100683	-	1.1689	0.782481	-	-1.74548	1.02606e-08	-	-1.99596	9.22411812875923e-12	-	-1.06937	0.740824035635299	-	-1.54066	5.76466870098787e-06	-	-1.60601	0.000326228808686735	-	-1.48015	0.00905006896757525	-	1.35203	0.12580546714648	-	-1.00094	0.999491434638541	-	-1.00575	0.998993638143023	-	1.61199	8.27361e-05	-	3.33423	4.52907e-13	UP	-1.41705	0.0110966	-	-1.36502
BB_0430	BB0430	pepQ	proline dipeptidase (pepQ)	Cyto	-	Not_DE	-1.13	0.664279	-	-1.295	0.850733	-	-1.19468	0.374574	-	1.30977	0.19425589199696	-	1.60182	0.13778453871442	-	2.13684	0.00344621173717017	-	1.80791	0.0183544002615351	-	1.14345	0.698436097012867	-	1.20245	0.570396888971639	-	1.12991	0.978310010415632	-	1.04354	0.998993638143023	-	-1.75792	0.296309	-	-1.91051	0.0374627	-	-1.15765	0.605612	-	-1.23026
BB_0431	BB0431	.	CobQ/CobB/MinD/ParA nucleotide binding domain-containing protein	Cyto	-	Not_DE	-1.19	0.369659	-	-1.15198	0.788536	-	-1.5812	1.94935e-09	-	-1.35133	0.00737312305219688	-	1.2955	0.191000172559634	-	-1.16544	0.276853015459462	-	1.05315	0.706199766637983	-	-1.21367	0.142667904853372	-	1.26404	0.263025066156767	-	1.16246	0.914146822862362	-	-1.01218	0.998993638143023	-	-1.3175	0.0322261	-	1.06501	0.560035	-	-1.17396	0.425903	-	-1.482
BB_0432	BB0432	.	hypothetical protein	Cyto	-	Not_DE	-1.23	0.334981	-	1.07425	0.94423	-	-1.42282	0.000493312	-	-1.29275	0.165765287625583	-	1.20555	0.600811114669309	-	-1.31044	0.11668233730977	-	-1.08056	0.722518162648589	-	-1.28574	0.168258483742315	-	-1.06794	0.788068317237785	-	1.07903	0.978310010415632	-	-1.00258	0.998993638143023	-	-1.03702	0.906179	-	1.45712	0.129677	-	-1.22508	0.38089	-	-1.34175
BB_0434	BB0434	parB	chromosome-partitioning protein ParB	Cyto	-	Not_DE	-1.99	0.000125764	-	-1.25115	0.697043	-	-2.22371	3.9808e-19	-	-1.78796	1.17352969156307e-11	-	1.05932	0.803405194155741	-	-1.64434	6.01302939256097e-07	-	-1.30427	0.0345998005000883	-	-1.36259	0.057094031325181	-	1.95648	0.00162862515344996	-	1.17624	0.964803056563665	-	-1.03766	0.998993638143023	-	-1.57068	0.00165964	-	1.15812	0.309659	-	-2.02772	7.54953e-05	-	-1.65953
BB_0435	BB0435	gyrA	DNA gyrase subunit A	Cyto	-	Not_DE	-1.02	0.882015	-	1.07056	0.878869	-	1.05351	0.575162	-	-1.15096	0.0219695723081842	-	-1.13845	0.239986251234723	-	-1.10946	0.0994126761276897	-	-1.44166	3.81249506419263e-08	-	-1.24907	0.00403186125860873	-	-1.13947	0.369020534590019	-	-1.10986	0.862122600912181	-	1.01521	0.998993638143023	-	-1.73666	0.000115947	-	-1.65168	9.92869e-07	-	-1.00934	0.948476	-	1.09618
BB_0436	BB0436	gyrB	DNA gyrase subunit B	Cyto	-	Not_DE	-1.02	0.905659	-	-1.02426	0.954404	-	1.017	0.839557	-	-1.19295	0.0172322791062523	-	-1.17339	0.225380666594553	-	-1.108	0.141610682255977	-	-1.47759	9.48292105608134e-08	-	-1.24226	0.0193463909006733	-	-1.00209	0.993830288652728	-	-1.07856	0.920089547168969	-	-1.03634	0.998993638143023	-	-1.85149	4.98232e-06	-	-1.8645	2.31554e-12	-	-1.00445	0.978771	-	1.07791
BB_0437	BB0437	dnaA	chromosomal replication initiation protein	Cyto	-	Not_DE	-1.27	0.0472112	-	-1.07863	0.886954	-	-1.30775	0.00550047	-	-1.74612	1.37859030339644e-11	-	-1.15957	0.451945398846498	-	-1.57735	7.0588293468804e-05	-	-1.54241	6.13260175968409e-07	-	-1.31101	0.0546060437701307	-	1.1943	0.315435182402371	-	1.27007	0.576044215134958	-	1.06251	0.998993638143023	-	1.42101	0.00278215	-	1.78293	8.78371e-05	-	-1.25919	0.0354211	-	-1.15124
BB_0438	BB0438	dnaN	DNA polymerase III subunit beta	Cyto	-	Not_DE	1.19	0.202497	-	-1.0859	0.881518	-	1.24016	0.0385849	-	1.13579	0.142316408352343	-	-1.13985	0.32737588001572	-	1.12782	0.134259381906842	-	-1.11116	0.304364135278268	-	1.04091	0.810607048104612	-	-1.23532	0.147838028096855	-	1.04129	0.978310010415632	-	1.05213	0.998993638143023	-	1.88345	6.04381e-06	-	1.46493	0.0271559	-	1.2051	0.154787	-	1.23471
BB_0439	BB0439	.	hypothetical protein	Cyto	-	Not_DE	1.31	0.0601623	-	-1.06253	0.901443	-	1.36711	0.00257436	-	1.3408	7.79590104499189e-05	-	-1.01306	0.961805181800356	-	1.2431	0.0215931552661252	-	1.04367	0.777996081603584	-	1.07318	0.749120266594553	-	-1.2037	0.231596585022329	-	-1.01873	0.978310010415632	-	1.01086	0.998993638143023	-	1.89115	7.09549e-06	-	1.3434	0.00347394	-	1.34921	0.0197807	-	1.29438
BB_0440	BB0440	rpmH	50S ribosomal protein L34	Cyto	-	Not_DE	-1.05	0.740117	-	-1.43924	0.43029	-	1.07104	0.468289	-	1.63487	0.00232042738023413	-	1.46446	0.435077700828701	-	2.45012	2.65145337937859e-05	-	-1.29543	0.111831036363823	-	-1.87663	0.0823353544594776	-	-1.57366	0.0193082895413371	-	-1.00492	0.992417906852563	-	1.1144	0.998993638143023	-	2.58881	1.78571e-12	-	1.7013	3.58134e-05	-	-1.04247	0.798503	-	1.12443
[truncated: 811 more rows]
[truncated: 9 more columns]
