# Supplementary material for: BosR and PlzA reciprocally regulate RpoS function to sustain Borrelia burgdorferi in ticks and mammals
Source: J Clin Invest. 2023 Mar 1;133(5):e166710. doi: 10.1172/JCI166710 (PMC9974103; doi:10.1172/JCI166710)
Supplement: Supplemental table 4 [file jci-133-166710-s116.xlsx]

## Sheet: Sheet1
Supplemental Table 4. Expression profiles of regulatory factors annotated in Borrelia burgdorferi.
Locus Tag (A)	Gene (A)	Product (A)	WT vs DrpoS in Fed Nymph (Fold change)	WT vs DrpoS in Fed Nymph (q value)	WT vs DrpoS in DMCs (Fold change)	WT vs DrpoS in DMCs (q value)	WT DMC vs Fed Nymph (Fold change)	WT DMC vs Fed Nymph (q value)	WT vs cDGC in DMCs (Fold change)	WT vs cDGC in DMCs (q value)	WT vs cDGCDplzA in DMCs (Fold change)	WT vs cDGCDplzA in DMCs (q value)	DbosRDrpoS/ irpoS + vs - IPTG (Fold change)	DbosRDrpoS/ irpoS + vs - IPTG (q value)
RNAP subunits and regulatory factors
BB_0502	rpoA	DNA-directed RNA polymerase subunit alpha	-1.07888	0.850733	-1.13824	0.012317	-2.25115	1.58455e-12	1.13013	0.475161	1.07876	0.908859	1.22134	0.018545
BB_0389	rpoB	DNA-directed RNA polymerase subunit beta	-1.24971	0.562551	-1.08452	0.45109	-1.51988	0.00146462	-1.03255	0.851587	1.07278	0.940334	1.2647	0.00503034
BB_0388	rpoC	DNA-directed RNA polymerase subunit beta'	-1.35654	0.381411	-1.13411	0.302868	-1.19712	0.219473	1.01031	0.964592	1.06701	0.97831	1.16858	0.0465789
BB_0820	rpoZ	DNA-directed RNA polymerase subunit omega	-1.18167	0.788536	1.07086	0.476284	1.03296	0.830615	-1.13505	0.540643	1.00833	0.991355	-1.18444	0.129809
BB_0712	rpoD	RNA polymerase sigma factor (RpoD)	-1.05449	0.926424	1.2038	0.0409659	2.54756	5.74999e-11	-1.28948	0.0851036	1.04312	0.97831	1.07969	0.403056
BB_0450	rpoN	RNA polymerase sigma-54 factor (RpoN)	1.6022	0.215812	1.43884	0.000707357	1.21661	0.252299	-1.1382	0.525836	1.20037	0.811403	1.19428	0.100139
BB_0771	rpoS	RNA polymerase sigma factor (RpoS)	N/A	N/A	N/A	N/A	-1.81491	0.000354012	-1.56717	0.00701719	1.02418	0.97831	16.3602	2.22592e-162
BB_0168	dksA	dnaK suppressor (DksA)	-1.4369	0.414237	-1.84329	1.84985e-12	1.06608	0.714663	1.40532	0.0447353	-1.01083	0.991355	-1.69381	1.696e-05
BB_0198	rel/spoT	guanosine-3'5'-bis(diphosphate) 3'-pyrophosphohydrolase (RelBbu)	-1.85023	0.0283112	-2.00453	1.35912e-21	-1.39853	0.00369059	2.02927	0.000236196	1.32956	0.362717	-1.25723	0.00378898
DNA-binding regulators
BB_0647	bosR	oxidative stress regulator (BosR)	1.41464	0.414237	1.34318	0.0546403	-1.73906	0.000256738	-1.54536	0.0076527	1.20936	0.694299	N/A	N/A
BB_0025	yebC	transcriptional regulato (YebC)	-1.21029	0.592936	-1.20789	0.0144768	-2.54223	4.03204e-33	1.1122	0.580572	-1.06067	0.97831	-1.14264	0.106778
BB_0785	spoVG	septation protein (SpoVG)	-1.22001	0.629293	-2.38125	9.09658e-39	-15.7161	4.80465e-137	1.91436	0.000630607	-1.34238	0.576044	-1.79727	1.05942e-11
BB_0693	badR	xylose operon regulatory protein (BadR)	1.27556	0.574516	2.54651	8.84813e-24	-1.09512	0.45251	-2.18999	4.95958e-08	1.20163	0.598241	1.82565	1.25821e-15
BB_0462	ebfC	nucleoid-associated protein, EbfC	2.32665	0.00718636	1.39607	0.000172248	1.03255	0.795288	-1.00931	0.964592	1.1656	0.806212	1.4731	0.00161049
BB_0047	bpuR	hypothetical protein (BpuR)	-1.247	0.723879	-1.07413	0.560027	-6.36023	5.25314e-46	-1.03791	0.837368	-1.12424	0.887594	-1.3686	0.000409278
BB_0232	hbb	DNA-binding protein (Hbb)	-1.05878	0.873351	1.27109	0.00127065	-1.719	6.73346e-11	-1.23704	0.0963327	-1.01654	0.97831	1.12212	0.277173
BB_0435	gyrA	DNA gyrase subunit A	1.07056	0.878869	1.05351	0.575162	-1.73666	0.000115947	-1.13947	0.369021	-1.10986	0.862123	1.28809	8.05694e-05
BB_0355	bb0355	CarD-like transcription factor	-1.18657	0.674878	-1.18876	0.0311002	-4.02981	6.89282e-66	-1.22208	0.120975	-1.1161	0.863984	1.10487	0.336046
BB_0733	plzA	c-di-GMP effector protein (PlzA)	-1.31324	0.747579	1.78981	2.45163e-13	6.51888	1.4333e-28	-2.57492	9.94989e-12	N/A	N/A	1.05995	0.558721
RNA chaperones and RNA regulators
BB_0268	hfq	hypothetical protein (Hfq)	1.0189	0.965301	1.21998	0.0115065	-1.97595	4.65318e-07	-1.30436	0.216288	-1.00944	0.991355	1.07715	0.504967
BB_0827	hrpA	ATP-dependent helicase (HrpA)	1.01861	0.971908	1.2175	0.0556144	-1.02718	0.872823	-1.06656	0.771472	1.34725	0.2544	-1.11192	0.204274
BB_0184	csrA	carbon storage regulator (CsrA)	-1.09947	0.92753	1.77341	1.78544e-05	-1.09037	0.675841	1.5353	0.00318873	1.8754	3.29744e-07	1.23855	0.207513
Two-component systems and phosphodiesterases
BB_0419	rrp1	response regulator protein (Rrp1)	-1.17316	0.836686	1.49893	6.64183e-11	3.07743	1.18914e-28	N/A	N/A	N/A	N/A	1.18457	0.0240144
BB_0420	hk1	sensory transduction histidine kinase (Hk1)	1.27921	0.663749	1.84377	1.54306e-16	1.95113	4.55041e-20	-1.73146	0.000338206	1.00355	0.994278	1.25352	0.00578611
BB_0763	rrp2	response regulatory proteinm (Rrp2)	-1.0262	0.954404	1.02017	0.822129	-1.01075	0.924498	1.12531	0.437391	1.19096	0.707516	-1.13479	0.158385
BB_0764	hk2	sensory transduction histidine kinase (Hk2)	1.12373	0.852543	1.47653	0.00322144	1.43735	0.0802439	-1.08804	0.732267	1.20206	0.878946	-1.02078	0.914402
BB_0374	pdeB	HD-GYP-type phosphodiesterase (PdeB)	1.19168	0.674632	1.65457	0.000139127	-1.06539	0.688009	-1.42309	0.0189678	1.1252	0.878946	1.20444	0.0614138
BB_0363	pdeA	EAL-type phosphodiesterase (PdeA)	-1.30829	0.512423	1.61735	3.44521e-08	1.6806	1.415e-05	-1.18364	0.30205	1.3708	0.042292	1.11777	0.308619
