# Supplementary material for: BosR and PlzA reciprocally regulate RpoS function to sustain Borrelia burgdorferi in ticks and mammals
Source: J Clin Invest. 2023 Mar 1;133(5):e166710. doi: 10.1172/JCI166710 (PMC9974103; doi:10.1172/JCI166710)
Supplement: Supplemental table 9 [file jci-133-166710-s117.xlsx]

## Sheet: Sheet1
Supplemental Table 9. RpoS-independent genes differentially expressed by Bb in fed nymphs and DMCs defined by TBDCapSeq.
Locus tag (A)	Gene (A)	Product (A)	WT DMCs vs FN (B)		Locus tag (A)	Gene (A)	Product (A)	WT FN vs DMCs (C)
BBH09a	.	hypothetical protein	342.201		BB0841	arcA	arginine deiminase	37.2737
BBC08	.	hypothetical protein	299.654		BB0024	.	Soluble quinoprotein glucose/sorbosone dehydrogenase	16.8661
BBC07	.	hypothetical protein	291.477		BB0323	.	LysM domain/virulence factor	15.8995
BBK54	.	hypothetical protein	236.055		BB0785	spoVG	septation protein SpoVG	15.7161
BBU08	.	SUA5 subfamily protein	143.639		BB0166	malQ	4-alpha-glucanotransferase	15.7126
BBD04	.	hypothetical protein	93.6558		BB0842	argF	ornithine carbamoyltransferase	12.3366
BBQ85	.	hypothetical protein	92.7477		BB0209	.	hypothetical protein	11.0336
BBQ08	pf32	PF-32 protein	66.9026		BB0603	p66	integral outer membrane protein p66	10.5626
BBQ09	.	hypothetical protein	53.0155		BB0385	bmpD	basic membrane protein D	10.4794
BBH04	.	hypothetical protein	50.962		BB0210	lmp1	surface-located membrane protein 1 (check)	9.76972
BBQ21	.	hypothetical protein	45.6398		BB0189	rpmI	50S ribosomal protein L35	9.35808
BBR14	.	hypothetical protein	45.5608		BB0646	.	hypothetical protein	7.88538
BBR15	.	hypothetical protein	44.1656		BB0592	.	Type II CAAX prenyl endopeptidase Rce1-like	7.72609
BBR16	.	hypothetical protein	43.1014		BB0328	oppA1	oligopeptide ABC transporter periplasmic oligopeptide-binding protein (oppA-1)	7.71757
BBP07	.	hypothetical protein	34.6491		BB0559	.	PTS system glucose-specific transporter subunit IIA	7.27294
BBP04	.	hypothetical protein	33.6948		BB0190	infC	translation initiation factor IF-3	7.2002
BBP40	.	hypothetical protein	33.4335		BB0366	yscI	aminopeptidase	6.89127
BBU09	.	TM2 family protein	32.374		BB0047	.	BpuR	6.36023
BBP14	.	hypothetical protein	31.7226		BB0180	flbF	flagellar protein FlbF	6.28659
BBU11	.	Sua5/YciO/YrdC/YwlC family protein	31.7114		BB0843	.	arginine-ornithine antiporter	6.27797
BBH02	.	hypothetical protein	31.5765		BB0629	fruA-2	PTS system fructose-specific transporter subunit IIABC	5.93461
BBT06	.	Sua5/YciO/YrdC/YwlC family protein	31.4243		BB0690	napA	neutrophil activating protein A (napA)	5.58189
BBJ42	.	hypothetical protein	28.7447		BB0840	.	lipoprotein	5.52631
BBP09	.	hypothetical protein	26.0202		BB0007	.	hypothetical protein	5.46427
BBR13	.	hypothetical protein	25.7361		BB0085	.	NIF system FeS cluster assembly, NifU, N-terminal	5.31828
BBQ88	.	hypothetical protein	25.5494		BB0824	.	hypothetical protein	4.94722
BBR12	.	hypothetical protein	24.8994		BB0137	.	long-chain-fatty-acid CoA ligase	4.83132
BBD01	.	hypothetical protein	24.8907		BB0804	rpsO	30S ribosomal protein S15	4.81966
BBP11	.	hypothetical protein	24.3068		BB0181	flgK	flagellar hook-associated protein FlgK	4.76949
BBR09	.	hypothetical protein	23.883		BB0188	rplT	50S ribosomal protein L20	4.71874
BBP16	.	hypothetical protein	21.5762		BB0558	ptsP	phosphoenolpyruvate-protein phosphatase	4.59128
BBQ67	.	adenine specific DNA methyltransferase	21.5762		BB0557	ptsH-2	phosphocarrier protein HPr	4.47083
BBC06	.	exported protein A	21.0468		BB0204	hflC	Lambda CII stability governing protein HflC	4.37721
BBH05	.	hypothetical protein	21.0095		BB0488	rplN	50S ribosomal protein L14	4.3668
BBQ89	.	lipoprotein	20.1008		BB0367	.	Putative phosphotransferase enzyme IIB component	4.14768
BBR10	.	hypothetical protein	19.409		BB0070	.	hypothetical protein	4.03651
BBP06	.	hypothetical protein	19.3003		BB0355	.	transcription factor CarD	4.02981
BBQ22	.	hypothetical protein	18.9507		BB0179	thdF	thiophene and furan oxidation protein (thdF)	3.94888
BBR08	.	hypothetical protein	18.5881		BB0154	secA	protein translocase subunit SecA	3.91159
BBR07	.	hypothetical protein	18.4066		BB0300	ftsA	cell division protein FtsA	3.89343
BBP08	.	hypothetical protein	17.4612		BB0069	.	aminopeptidase II	3.87441
BBU01	.	hypothetical protein	17.3547		BB0691	fusA	elongation factor G	3.71236
BBD001	.	lipoprotein	17.1007		BB0615	rpsD	30S ribosomal protein S4	3.62565
BBQ23	.	hypothetical protein	17.0786		BB0203	hflK	protein HflK	3.61995
BBQ0091	.	hypothetical protein	16.7489		BB0151	nagA	N-acetylglucosamine-6-phosphate deacetylase	3.58124
BBF03	.	RepU	16.4356		BB0192	.	hypothetical protein	3.562
BBP18	.	hypothetical protein	16.0818		BB0322	.	hypothetical protein	3.54535
BBG33	.	hypothetical protein	16.0676		BB0386	rpsG	30S ribosomal protein S7	3.49041
BBP13	.	hypothetical protein	15.9983		BB0246	.	M23 peptidase domain-containing protein	3.45323
BBQ20	.	hypothetical protein	15.7358		BB0238	.	hypothetical protein	3.45282
BBP15	.	hypothetical protein	15.177		BB0147	flaB	flagellin	3.415
BBD15	.	membrane protein	14.4099		BB0816	.	P-loop containing nucleoside triphosphate hydrolase	3.35643
BBG34	.	hypothetical protein	14.3599		BB0139	.	hypothetical protein	3.35046
BBD0027	.	hypothetical protein	14.2254		BB0086	.	Mg chelatase-like protein	3.33248
BBP03	.	hypothetical protein	13.9227		BB0202	.	hemolysin	3.32684
BBK19	.	lipoprotein	13.6944		BB0638	nhaC-2	Na+/H+ antiporter	3.26637
BBR11	.	hypothetical protein	12.7779		BB0114	ssb	single-stranded DNA-binding protein	3.24705
BBQ15	.	hypothetical protein	12.7275		BB0236	.	hypothetical protein	3.24472
BBR01	.	hypothetical protein	12.7145		BB0627	.	aminopeptidase 2	3.23256
BBK0059	.	hypothetical protein	11.9299		BB0364	mgsA	methylglyoxal synthase	3.22949
BBQ17	.	hypothetical protein	11.755		BB0006	.	membrane protein	3.20393
BBR22	.	hypothetical protein	11.1413		BB0800	nusA	transcription termination/antitermination protein NusA	3.18412
BB0081	.	efflux ABC transporter permease	11.0102		BB0582	.	carboxypeptidase	3.12401
BBE09	.	protein p23	10.5203		BB0068	.	haloacid dehalogenase-like hydrolase	3.10341
BBQ62	.	hypothetical protein	10.3852		BB0032	.	Sulfatase-modifying factor enzyme	3.10134
BBD09	.	hypothetical protein	10.1487		BB0141	besA	membrane fusion protein	3.08526
BBI01	.	hypothetical protein	10.0101		BB0614	.	hypothetical protein	3.05676
BBB25	.	hypothetical protein	9.72094		BB0201	murE	UDP-N-acetylmuramyl-tripeptide synthetase	3.03271
BBQ18	.	hypothetical protein	9.68883		BB0036	.	DNA topoisomerase IV subunit B	3.02778
BBP02	.	hypothetical protein	9.65856		BB0649	groL	chaperonin GroEL	3.00563
BBP20	.	hypothetical protein	9.56097		BBB04	chbC	chitibiose transporter protein ChbC	82.9303
BBR21	.	hypothetical protein	9.54144		BBB05	chbA	chitibiose transporter protein ChbA	27.5919
BBR06	.	hypothetical protein	9.2004		BBB06	chbB	chitibiose transporter protein ChbB	25.5984
BBP12	.	hypothetical protein	9.18262		BBB07	.	alpha3-beta1 integrin-binding protein	16.0101
BBQ14	.	hypothetical protein	9.08334		BBA19	.	hypothetical protein	4.47707
BBJ36	.	lipoprotein	8.87474		BBA58	.	hypothetical protein	3.56347
BBQ31	blyB	holin protein	8.69849		BBA13	.	hypothetical protein	3.15574
BBQ19	.	hypothetical protein	8.55544
BBP22	.	hypothetical protein	8.29614
BBP26	.	hypothetical protein	8.22946
BB0467	.	laccase domain-containing protein	7.87558
BBR25	.	hypothetical protein	7.87452
BBJ0058	.	hypothetical protein	7.70362
BBR18	.	hypothetical protein	7.53308
BBQ26	.	hypothetical protein	7.50919
BBQ33	.	hypothetical protein	7.49633
BBP01	.	phage portal protein	7.45678
BBB24	.	hypothetical protein	7.43469
BBQ48	.	hypothetical protein	7.43422
BBR19	.	hypothetical protein	7.37692
BBK52	.	lipoprotein	7.3399
BBI02	.	hypothetical protein	7.2853
BB0343	gatC	glutamyl-tRNA(Gln) amidotransferase subunit C	7.27629
BBQ25	.	hypothetical protein	7.12894
BB0838	.	hypothetical protein (LptD)	7.12633
BBQ32	.	hypothetical protein	7.07869
BBQ29	.	hypothetical protein	6.95355
BB0552	ligA	DNA ligase	6.80422
BBQ52	.	hypothetical protein	6.70766
BBP24	blyB	holin protein	6.70458
BBP19	.	hypothetical protein	6.7043
BBJ13	.	hypothetical protein	6.70011
BBU07	.	hypothetical protein	6.69801
BBR24	blyB	hemolysin accessory protein	6.66569
BBB14	.	hypothetical protein	6.66244
BBP21	.	hypothetical protein	6.62855
BBQ45	bppC	protein BppC	6.58503
BB0733	plzA	hypothetical protein	6.51888
BBR20	.	hypothetical protein	6.37421
BBQ28	.	hypothetical protein	6.37159
cp32-2PF49	.	cp32-2_PF49	6.25787
BBR26	.	hypothetical protein	6.21453
BBQ07	pf49	plasmid partition protein	6.15722
BB0581	recG	ATP-dependent DNA helicase RecG	6.06059
BBB23	.	guanine/xanthine permease	5.97575
BB0807	.	integral membrane protein (LptG/LptF_permease)	5.80756
BBF08	.	hypothetical protein	5.7784
BBB13	.	plasmid partition protein	5.7106
BBQ27	.	hypothetical protein	5.53381
BB0090	.	V-type ATP synthase subunit K	5.36658
BBG09	.	hypothetical protein	5.16294
BBF0034	.	hypothetical protein	5.00907
BBP17	.	hypothetical protein	4.9188
BBP25	.	hypothetical protein	4.85135
BB0399	.	hypothetical protein	4.81306
BB0397	.	hypothetical protein	4.77267
BBR17	.	hypothetical protein	4.75662
BBQ12	.	hypothetical protein	4.68974
BB0722	.	hypothetical protein	4.64319
BB0456	.	hypothetical protein	4.62973
BBC03	.	hypothetical protein	4.5635
BBH29	pf49	plasmid partition protein	4.46803
BB0782	nadD	nicotinate-nucleotide adenylyltransferase	4.31216
BB0641	potB	spermidine/putrescine transport system permease	4.25092
BB0029	.	hypothetical protein	4.24455
BB0453	.	small conductance mechanosensitive ion channel	4.22847
BBI12	.	hypothetical protein	4.21131
BBQ13	.	hypothetical protein	4.20527
BB0304	murF	UDP-N-acetylmuramoyl-tripeptide--D-alanyl-D-alanine ligas	4.19414
BBF26	.	hypothetical protein	4.18904
BBI26	.	multidrug-efflux transporter	4.17872
BB0685	mvaA	3-hydroxy-3-methylglutaryl-CoA reductase	4.14583
BBQ24	.	hypothetical protein	4.11595
BBP37	bppC	site-specific recombinase	4.09926
BB0506	tlyA	hemolysin (check)	4.05602
BB0758	.	hypothetical protein	4.03722
BB0441	rnpA	ribonuclease P protein component	3.93505
BB0585	murD	UDP-N-acetylmuramoylalanine--D-glutamate ligase	3.84886
BB0066	.	Thioredoxin-like protein	3.82757
BBI41	.	hypothetical protein	3.75288
BBQ54	.	hypothetical protein	3.72501
BB0579	.	DNA polymerase III subunit alpha	3.7171
BBQ42	bdrV	protein BdrV	3.65862
BBQ35	mlpJ	lipoprotein MlpJ	3.61644
BB0586	femA	FemA protein	3.58831
BBD22	.	hypothetical protein	3.58386
BB0316	.	integral membrane protein	3.58126
BBQ06	.	membrane protein	3.56835
BBO34	bdrM	protein BdrM	3.56331
BB0721	pgsA	CDP-diacylglycerol--glycerol-3-phosphate 3-phosphatidyltransferase	3.55961
BB0607	pcrA	ATP-dependent DNA helicase (rep)	3.48393
BB0455	.	hypothetical protein	3.44102
BBO33	pf49	plasmid partition protein	3.43968
BB0134	.	hypothetical protein	3.42114
BBJ17	pf32	PF-32 protein	3.40867
BBA51	.	hypothetical protein	3.38138
BB0642	potA	spermidine/putrescine ABC transporter ATP-binding protein	3.37827
BB0305	.	hypothetical protein	3.36261
BBL32 pseudo		BB_L32_pseudo	3.30278
BB0213	.	lipoprotein	3.26516
BB0589	pta	phosphate acetyltransferase	3.21035
BB0174	.	hypothetical protein	3.16642
BBP23	blyA	holin protein	3.13299
BB0524	.	inositol monophosphatase	3.13105
BB0684	fni	isopentenyl-diphosphate delta-isomerase	3.11593
BBK34	.	hypothetical protein	3.08937
BB0556	.	hypothetical protein	3.08123
BB0419	rrp1	response regulator	3.07743
BB0384	bmpC	basic membrane protein C	3.06446
BB0632	recD	exodeoxyribonuclease V subunit alpha	3.06404
BB0545	xlyB	xylulokinase	3.03065
BB0739	.	2-oxo-hepta-4-ene-1,7-dioic acid hydratase	3.02543
BB0412	.	membrane protein	3.00947
